# Supplementary material for: Azithromycin Exposure Induces Transient Microbial Composition Shifts and Decreases the Airway Microbiota Resilience from Outdoor PM2.5 Stress in Healthy Adults: a Randomized, Double-Blind, Placebo-Controlled Trial
Source: Microbiol Spectr. 2023 Apr 24;11(3):e02066-22. doi: 10.1128/spectrum.02066-22 (PMC10269807; doi:10.1128/spectrum.02066-22)
Supplement: Supplemental file 2 — Supplemental material. Download spectrum.02066-22-s0002.xlsx, XLSX file, 0.7 MB [file spectrum.02066-22-s0002.xlsx]

## Sheet: Induced sputum
Table S1. Procedural contaminations on sputum samples sequencing analysis.
Kingdom	Phylum	Class	Order	Family	Genus	Species	ZOTU ID	freq	prev	p.freq	p.prev	p	contaminant
Bacteria	Firmicutes	Bacilli	Lactobacillales	Streptococcaceae	Streptococcus	Streptococcus_dentisani	ZOTU_1	0.093185	251	0.995273	0.999997	NA	FALSE
Bacteria	Firmicutes	Bacilli	Bacillales	Bacillales_Incertae_Sedis_XI	Gemella	Gemella_haemolysans	ZOTU_10	0.0206603	238	0.419656	1	NA	FALSE
Bacteria	Bacteroidetes	Bacteroidia	Bacteroidales	Prevotellaceae	Prevotella	Prevotella_nanceiensis	ZOTU_100	0.0018784	214	0.850918	1	NA	FALSE
Bacteria	Firmicutes	Negativicutes	Selenomonadales	Veillonellaceae	Selenomonas	Selenomonas_sputigena	ZOTU_1001	4.02429e-05	60	0.683563	0.999608	NA	FALSE
Bacteria	Firmicutes	Negativicutes	Selenomonadales	Veillonellaceae	Selenomonas	Selenomonas_sputigena	ZOTU_1002	8.01726e-06	37	0.366246	0.991746	NA	FALSE
Bacteria	Proteobacteria	Betaproteobacteria	Neisseriales	Neisseriaceae	Unassigned	Unassigned	ZOTU_1003	1.36284e-05	33	0.744366	0.997623	NA	FALSE
Bacteria	Firmicutes	Clostridia	Clostridiales	Clostridiales_Incertae_Sedis_XI	Unassigned	Unassigned	ZOTU_1004	1.36645e-05	5	0.375247	0.766397	NA	FALSE
Bacteria	Proteobacteria	Gammaproteobacteria	Pseudomonadales	Pseudomonadaceae	Pseudomonas	Pseudomonas_azotoformans	ZOTU_1005	1.59523e-06	12	0.35713	0.682368	NA	FALSE
Bacteria	Firmicutes	Bacilli	Lactobacillales	Streptococcaceae	Streptococcus	Streptococcus_agalactiae	ZOTU_1006	0.000148278	15	0.616594	0.951502	NA	FALSE
Bacteria	Bacteroidetes	Bacteroidia	Bacteroidales	Prevotellaceae	Prevotella	Unassigned	ZOTU_1007	5.26673e-05	85	0.931735	0.999993	NA	FALSE
Bacteria	Bacteroidetes	Bacteroidia	Bacteroidales	Prevotellaceae	Prevotella	Prevotella_oulorum	ZOTU_1008	1.89601e-05	32	0.599044	0.99717	NA	FALSE
Bacteria	Candidatus_Saccharibacteria	Unassigned	Unassigned	Unassigned	Saccharibacteria_genera_incertae_sedis	Unassigned	ZOTU_1009	1.50557e-05	13	0.455112	0.933214	NA	FALSE
Bacteria	Bacteroidetes	Bacteroidia	Bacteroidales	Prevotellaceae	Prevotella	Prevotella_salivae	ZOTU_101	0.002441	216	0.881396	1	NA	FALSE
Bacteria	Bacteroidetes	Bacteroidia	Bacteroidales	Prevotellaceae	Prevotella	Prevotella_oralis	ZOTU_1010	1.75569e-05	71	0.434638	0.999927	NA	FALSE
Bacteria	Bacteroidetes	Flavobacteriia	Flavobacteriales	Flavobacteriaceae	Capnocytophaga	Capnocytophaga_ochracea	ZOTU_1011	2.13321e-05	51	0.837004	0.994511	NA	FALSE
Bacteria	Firmicutes	Bacilli	Lactobacillales	Streptococcaceae	Streptococcus	Streptococcus_anginosus_subsp._whileyi	ZOTU_1012	5.86219e-05	15	0.515977	0.951502	NA	FALSE
Bacteria	Tenericutes	Mollicutes	Acholeplasmatales	Acholeplasmataceae	Acholeplasma	Unassigned	ZOTU_1013	1.24964e-05	18	0.471736	0.970151	NA	FALSE
Bacteria	Actinobacteria	Actinobacteria	Actinomycetales	Actinomycetaceae	Actinomyces	Actinomyces_odontolyticus	ZOTU_1014	1.55073e-05	51	0.889993	0.998624	NA	FALSE
Bacteria	Spirochaetes	Spirochaetia	Spirochaetales	Spirochaetaceae	Treponema	Treponema_maltophilum	ZOTU_1015	3.97419e-05	95	0.656608	0.999999	NA	FALSE
Bacteria	Firmicutes	Clostridia	Clostridiales	Lachnospiraceae	Lachnoanaerobaculum	Lachnoanaerobaculum_umeaense	ZOTU_1016	8.85981e-06	50	0.880626	0.998426	NA	FALSE
Bacteria	Bacteroidetes	Bacteroidia	Bacteroidales	Prevotellaceae	Prevotella	Unassigned	ZOTU_1017	2.25702e-05	13	0.731652	0.933214	NA	FALSE
Bacteria	Bacteroidetes	Bacteroidia	Bacteroidales	Prevotellaceae	Prevotella	Prevotella_oulorum	ZOTU_1019	1.66583e-05	67	0.370247	0.999862	NA	FALSE
Bacteria	Bacteroidetes	Flavobacteriia	Flavobacteriales	Flavobacteriaceae	Unassigned	Unassigned	ZOTU_102	0.00182908	223	0.989729	1	NA	FALSE
Bacteria	Candidatus_Saccharibacteria	Unassigned	Unassigned	Unassigned	Saccharibacteria_genera_incertae_sedis	Unassigned	ZOTU_1020	3.39727e-05	6	0.649963	0.799769	NA	FALSE
Bacteria	Firmicutes	Negativicutes	Selenomonadales	Veillonellaceae	Selenomonas	Selenomonas_sputigena	ZOTU_1021	6.14268e-06	31	0.501115	0.996634	NA	FALSE
Bacteria	Bacteroidetes	Bacteroidia	Bacteroidales	Prevotellaceae	Alloprevotella	Alloprevotella_rava	ZOTU_1022	4.12836e-05	43	0.713461	0.996088	NA	FALSE
Bacteria	Bacteroidetes	Bacteroidia	Bacteroidales	Porphyromonadaceae	Porphyromonas	Porphyromonas_catoniae	ZOTU_1023	1.14077e-05	12	0.4165	0.92171	NA	FALSE
Bacteria	Bacteroidetes	Flavobacteriia	Flavobacteriales	Flavobacteriaceae	Capnocytophaga	Capnocytophaga_ochracea	ZOTU_1024	1.04685e-05	12	0.360631	0.92171	NA	FALSE
Bacteria	Bacteroidetes	Bacteroidia	Bacteroidales	Prevotellaceae	Prevotella	Prevotella_maculosa	ZOTU_1025	3.20943e-05	111	0.683863	1	NA	FALSE
Bacteria	Firmicutes	Negativicutes	Selenomonadales	Veillonellaceae	Selenomonas	Selenomonas_infelix	ZOTU_1026	6.01781e-06	32	0.808525	0.99717	NA	FALSE
Bacteria	Actinobacteria	Actinobacteria	Actinomycetales	Propionibacteriaceae	Unassigned	Unassigned	ZOTU_1027	8.24827e-06	28	0.527152	0.994364	NA	FALSE
Bacteria	Bacteroidetes	Bacteroidia	Bacteroidales	Prevotellaceae	Prevotella	Unassigned	ZOTU_1028	5.53846e-05	19	0.271242	0.974647	NA	FALSE
Bacteria	Spirochaetes	Spirochaetia	Spirochaetales	Spirochaetaceae	Treponema	Treponema_medium	ZOTU_1029	1.53695e-05	52	0.313193	0.998797	NA	FALSE
Bacteria	Actinobacteria	Actinobacteria	Actinomycetales	Corynebacteriaceae	Corynebacterium	Corynebacterium_durum	ZOTU_103	0.000935838	209	0.828246	1	NA	FALSE
Bacteria	Firmicutes	Negativicutes	Selenomonadales	Veillonellaceae	Dialister	Dialister_pneumosintes	ZOTU_1030	1.27126e-05	16	0.709152	0.958717	NA	FALSE
Bacteria	Bacteroidetes	Bacteroidia	Bacteroidales	Prevotellaceae	Prevotella	Unassigned	ZOTU_1031	8.92856e-05	82	0.660688	0.999941	NA	FALSE
Bacteria	Proteobacteria	Alphaproteobacteria	Unassigned	Unassigned	Unassigned	Unassigned	ZOTU_1032	3.3807e-05	37	0.767264	0.991746	NA	FALSE
Bacteria	Firmicutes	Clostridia	Clostridiales	Lachnospiraceae	Catonella	Catonella_morbi	ZOTU_1033	2.19652e-05	55	0.799616	0.999203	NA	FALSE
Bacteria	Fusobacteria	Fusobacteriia	Fusobacteriales	Fusobacteriaceae	Fusobacterium	Unassigned	ZOTU_1034	9.52206e-07	11	0.833755	0.908289	NA	FALSE
Bacteria	Firmicutes	Clostridia	Clostridiales	Lachnospiraceae	Unassigned	Unassigned	ZOTU_1035	6.60585e-06	28	0.384763	0.994364	NA	FALSE
Bacteria	Firmicutes	Negativicutes	Selenomonadales	Veillonellaceae	Anaeroglobus	Anaeroglobus_geminatus	ZOTU_1036	8.34955e-06	14	0.525678	0.943068	NA	FALSE
Bacteria	Spirochaetes	Spirochaetia	Spirochaetales	Spirochaetaceae	Treponema	Treponema_socranskii_subsp._socranskii	ZOTU_1037	2.08742e-05	91	0.864552	0.999998	NA	FALSE
Bacteria	Bacteroidetes	Bacteroidia	Bacteroidales	Prevotellaceae	Prevotella	Prevotella_histicola	ZOTU_1038	2.25363e-05	63	0.700201	0.999748	NA	FALSE
Bacteria	Fusobacteria	Fusobacteriia	Fusobacteriales	Leptotrichiaceae	Leptotrichia	Leptotrichia_goodfellowii	ZOTU_1039	1.15697e-05	49	0.510064	0.998202	NA	FALSE
Bacteria	Bacteroidetes	Bacteroidia	Bacteroidales	Prevotellaceae	Prevotella	Prevotella_histicola	ZOTU_104	0.00253441	153	0.705285	1	NA	FALSE
Bacteria	Fusobacteria	Fusobacteriia	Fusobacteriales	Leptotrichiaceae	Leptotrichia	Unassigned	ZOTU_1040	1.02206e-05	16	0.730217	0.958717	NA	FALSE
Bacteria	Firmicutes	Negativicutes	Selenomonadales	Veillonellaceae	Veillonella	Unassigned	ZOTU_1041	4.11435e-06	8	0.357518	0.853185	NA	FALSE
Bacteria	Spirochaetes	Spirochaetia	Spirochaetales	Spirochaetaceae	Treponema	Treponema_amylovorum	ZOTU_1042	3.37763e-05	19	0.608944	0.974647	NA	FALSE
Bacteria	Proteobacteria	Gammaproteobacteria	Cardiobacteriales	Cardiobacteriaceae	Cardiobacterium	Cardiobacterium_valvarum	ZOTU_1043	1.46649e-05	26	0.472903	0.992084	NA	FALSE
Bacteria	Firmicutes	Negativicutes	Selenomonadales	Veillonellaceae	Selenomonas	Selenomonas_sputigena	ZOTU_1044	8.70042e-06	37	0.774434	0.991746	NA	FALSE
Bacteria	Bacteroidetes	Bacteroidia	Bacteroidales	Prevotellaceae	Prevotella	Unassigned	ZOTU_1045	3.41223e-05	48	0.593705	0.997949	NA	FALSE
Bacteria	Bacteroidetes	Bacteroidia	Bacteroidales	Prevotellaceae	Prevotella	Prevotella_oulorum	ZOTU_1046	3.97959e-05	40	0.182656	0.994298	NA	FALSE
Bacteria	Bacteroidetes	Flavobacteriia	Flavobacteriales	Flavobacteriaceae	Chryseobacterium	Unassigned	ZOTU_1047	4.60263e-05	68	0.448808	0.999882	NA	FALSE
Bacteria	Actinobacteria	Actinobacteria	Coriobacteriales	Coriobacteriaceae	Cryptobacterium	Cryptobacterium_curtum	ZOTU_1048	7.01813e-06	47	0.917987	0.997662	NA	FALSE
Bacteria	Bacteroidetes	Bacteroidia	Bacteroidales	Porphyromonadaceae	Porphyromonas	Porphyromonas_catoniae	ZOTU_1049	2.0104e-05	28	0.527643	0.994364	NA	FALSE
Bacteria	Bacteroidetes	Bacteroidia	Bacteroidales	Prevotellaceae	Prevotella	Prevotella_pallens	ZOTU_105	0.0034477	185	0.662029	1	NA	FALSE
Bacteria	Actinobacteria	Actinobacteria	Actinomycetales	Actinomycetaceae	Actinomyces	Actinomyces_georgiae	ZOTU_1050	6.17763e-06	52	0.885831	0.995168	NA	FALSE
Bacteria	Bacteroidetes	Flavobacteriia	Flavobacteriales	Flavobacteriaceae	Capnocytophaga	Capnocytophaga_granulosa	ZOTU_1051	2.33801e-05	45	0.696943	0.99697	NA	FALSE
Bacteria	Firmicutes	Clostridia	Clostridiales	Lachnospiraceae	Lachnoanaerobaculum	Unassigned	ZOTU_1052	7.45668e-06	19	0.478149	0.974647	NA	FALSE
Bacteria	Bacteroidetes	Bacteroidia	Bacteroidales	Prevotellaceae	Prevotella	Unassigned	ZOTU_1053	6.1624e-05	21	0.520811	0.981751	NA	FALSE
Bacteria	Firmicutes	Bacilli	Lactobacillales	Lactobacillaceae	Lactobacillus	Unassigned	ZOTU_1054	3.77224e-06	10	0.333435	0.892642	NA	FALSE
Bacteria	Bacteroidetes	Bacteroidia	Bacteroidales	Porphyromonadaceae	Tannerella	Tannerella_forsythia	ZOTU_1055	3.37111e-06	8	0.119942	0.853185	NA	FALSE
Bacteria	Bacteroidetes	Bacteroidia	Bacteroidales	Prevotellaceae	Prevotella	Unassigned	ZOTU_1056	1.90721e-05	9	0.572949	0.557787	NA	FALSE
Bacteria	Proteobacteria	Gammaproteobacteria	Cardiobacteriales	Cardiobacteriaceae	Cardiobacterium	Cardiobacterium_valvarum	ZOTU_1057	1.57436e-05	20	0.578867	0.978482	NA	FALSE
Bacteria	Bacteroidetes	Bacteroidia	Bacteroidales	Prevotellaceae	Prevotella	Prevotella_maculosa	ZOTU_1058	3.2718e-05	74	0.390427	0.999783	NA	FALSE
Bacteria	Firmicutes	Clostridia	Clostridiales	Lachnospiraceae	Lachnoanaerobaculum	Lachnoanaerobaculum_umeaense	ZOTU_1059	8.22537e-06	5	0.5	0.766397	NA	FALSE
Bacteria	Fusobacteria	Fusobacteriia	Fusobacteriales	Leptotrichiaceae	Leptotrichia	Unassigned	ZOTU_106	0.00180035	126	0.539361	1	NA	FALSE
Bacteria	Spirochaetes	Spirochaetia	Spirochaetales	Spirochaetaceae	Treponema	Treponema_amylovorum	ZOTU_1060	4.76703e-06	13	0.835351	0.933214	NA	FALSE
Bacteria	Bacteroidetes	Bacteroidia	Bacteroidales	Prevotellaceae	Prevotella	Prevotella_loescheii	ZOTU_1061	1.25745e-05	37	0.461949	0.991746	NA	FALSE
Bacteria	Bacteroidetes	Bacteroidia	Bacteroidales	Prevotellaceae	Alloprevotella	Alloprevotella_rava	ZOTU_1062	1.2259e-05	15	0.769247	0.951502	NA	FALSE
Bacteria	Proteobacteria	Betaproteobacteria	Neisseriales	Neisseriaceae	Neisseria	Unassigned	ZOTU_1063	1.65582e-05	34	0.537829	0.998005	NA	FALSE
Bacteria	Firmicutes	Clostridia	Clostridiales	Peptococcaceae_1	Peptococcus	Peptococcus_niger	ZOTU_1064	3.61493e-05	63	0.781669	0.999748	NA	FALSE
Bacteria	Bacteroidetes	Bacteroidia	Bacteroidales	Prevotellaceae	Prevotella	Prevotella_pleuritidis	ZOTU_1065	6.3321e-07	6	0.702004	0.799769	NA	FALSE
Bacteria	Bacteroidetes	Bacteroidia	Bacteroidales	Prevotellaceae	Prevotella	Unassigned	ZOTU_1066	4.2809e-05	35	0.47546	0.985383	NA	FALSE
Bacteria	Bacteroidetes	Bacteroidia	Bacteroidales	Prevotellaceae	Prevotella	Prevotella_oulorum	ZOTU_1067	7.90176e-06	58	0.812401	0.999477	NA	FALSE
Bacteria	Firmicutes	Negativicutes	Selenomonadales	Veillonellaceae	Selenomonas	Selenomonas_sputigena	ZOTU_1068	9.05335e-06	30	0.446688	0.996	NA	FALSE
Bacteria	Spirochaetes	Spirochaetia	Spirochaetales	Spirochaetaceae	Treponema	Treponema_maltophilum	ZOTU_1069	3.3614e-05	82	0.526898	0.999989	NA	FALSE
Bacteria	Actinobacteria	Actinobacteria	Actinomycetales	Microbacteriaceae	Leifsonia	Leifsonia_xyli_subsp._cynodontis	ZOTU_107	0.000111218	42	0.852863	0.000649352	NA	FALSE
Bacteria	Firmicutes	Bacilli	Lactobacillales	Lactobacillaceae	Lactobacillus	Unassigned	ZOTU_1070	5.38467e-07	6	0.414654	0.799769	NA	FALSE
Bacteria	Actinobacteria	Actinobacteria	Coriobacteriales	Coriobacteriaceae	Atopobium	Atopobium_rimae	ZOTU_1071	5.00683e-05	25	0.5598	0.990631	NA	FALSE
Bacteria	Firmicutes	Clostridia	Clostridiales	Lachnospiraceae	Unassigned	Unassigned	ZOTU_1072	2.53821e-05	75	0.686699	0.999962	NA	FALSE
Bacteria	Actinobacteria	Actinobacteria	Actinomycetales	Actinomycetaceae	Actinomyces	Actinomyces_odontolyticus	ZOTU_1073	1.95088e-05	38	0.772043	0.992698	NA	FALSE
Bacteria	Firmicutes	Negativicutes	Selenomonadales	Veillonellaceae	Selenomonas	Unassigned	ZOTU_1074	6.12904e-06	25	0.779202	0.990631	NA	FALSE
Bacteria	Bacteroidetes	Bacteroidia	Bacteroidales	Porphyromonadaceae	Porphyromonas	Porphyromonas_catoniae	ZOTU_1075	1.61881e-05	28	0.832319	0.994364	NA	FALSE
Bacteria	Proteobacteria	Epsilonproteobacteria	Campylobacterales	Helicobacteraceae	Wolinella	Wolinella_succinogenes	ZOTU_1076	1.51425e-05	56	0.388338	0.999307	NA	FALSE
Bacteria	Firmicutes	Clostridia	Clostridiales	Lachnospiraceae	Lachnoanaerobaculum	Lachnoanaerobaculum_umeaense	ZOTU_1077	2.27304e-06	18	0.880396	0.970151	NA	FALSE
Bacteria	Proteobacteria	Betaproteobacteria	Neisseriales	Neisseriaceae	Neisseria	Unassigned	ZOTU_1078	2.00436e-05	36	0.366047	0.990676	NA	FALSE
Bacteria	Tenericutes	Mollicutes	Mycoplasmatales	Mycoplasmataceae	Mycoplasma	Unassigned	ZOTU_1079	3.82783e-05	120	0.937472	1	NA	FALSE
Bacteria	Bacteroidetes	Flavobacteriia	Flavobacteriales	Flavobacteriaceae	Capnocytophaga	Capnocytophaga_leadbetteri	ZOTU_108	0.00164401	202	0.804194	1	NA	FALSE
Bacteria	Firmicutes	Negativicutes	Selenomonadales	Veillonellaceae	Selenomonas	Selenomonas_infelix	ZOTU_1080	5.38023e-06	33	0.882679	0.997623	NA	FALSE
Bacteria	Spirochaetes	Spirochaetia	Spirochaetales	Spirochaetaceae	Treponema	Treponema_socranskii_subsp._paredis	ZOTU_1081	1.04033e-05	67	0.944018	0.999862	NA	FALSE
Bacteria	Bacteroidetes	Bacteroidia	Bacteroidales	Porphyromonadaceae	Porphyromonas	Porphyromonas_endodontalis	ZOTU_1082	1.0875e-05	8	0.488771	0.853185	NA	FALSE
Bacteria	Bacteroidetes	Unassigned	Unassigned	Unassigned	Unassigned	Unassigned	ZOTU_1083	5.78384e-05	15	0.582746	0.951502	NA	FALSE
Bacteria	Firmicutes	Clostridia	Clostridiales	Lachnospiraceae	Shuttleworthia	Shuttleworthia_satelles	ZOTU_1085	8.40304e-06	47	0.758778	0.997662	NA	FALSE
Bacteria	Firmicutes	Negativicutes	Selenomonadales	Veillonellaceae	Selenomonas	Selenomonas_dianae	ZOTU_1086	1.86343e-05	44	0.543026	0.996556	NA	FALSE
Bacteria	Proteobacteria	Gammaproteobacteria	Oceanospirillales	Halomonadaceae	Halomonas	Unassigned	ZOTU_1087	0	0	NA	NA	NA	FALSE
Bacteria	Proteobacteria	Gammaproteobacteria	Pasteurellales	Pasteurellaceae	Haemophilus	Unassigned	ZOTU_1088	6.08646e-05	15	0.424512	0.951502	NA	FALSE
Bacteria	Bacteroidetes	Bacteroidia	Bacteroidales	Prevotellaceae	Unassigned	Unassigned	ZOTU_1089	3.28191e-05	40	0.768256	0.994298	NA	FALSE
Bacteria	Actinobacteria	Actinobacteria	Actinomycetales	Micrococcaceae	Rothia	Rothia_mucilaginosa	ZOTU_109	0.00164558	136	0.530348	1	NA	FALSE
Bacteria	Bacteroidetes	Bacteroidia	Bacteroidales	Porphyromonadaceae	Porphyromonas	Porphyromonas_catoniae	ZOTU_1090	3.65865e-05	54	0.339171	0.996267	NA	FALSE
Bacteria	Bacteroidetes	Bacteroidia	Bacteroidales	Prevotellaceae	Prevotella	Prevotella_intermedia	ZOTU_1091	8.31948e-05	10	0.507988	0.602978	NA	FALSE
Bacteria	Bacteroidetes	Bacteroidia	Bacteroidales	Prevotellaceae	Prevotella	Unassigned	ZOTU_1092	0.000177617	36	0.340992	0.906046	NA	FALSE
Bacteria	Bacteroidetes	Bacteroidia	Bacteroidales	Prevotellaceae	Prevotella	Prevotella_loescheii	ZOTU_1093	1.16914e-05	57	0.718294	0.999398	NA	FALSE
Bacteria	Proteobacteria	Betaproteobacteria	Neisseriales	Neisseriaceae	Unassigned	Unassigned	ZOTU_1094	2.3479e-05	53	0.59684	0.99895	NA	FALSE
Bacteria	SR1	Unassigned	Unassigned	Unassigned	SR1_genera_incertae_sedis	Unassigned	ZOTU_1095	3.48592e-05	26	0.351989	0.992084	NA	FALSE
Bacteria	Bacteroidetes	Bacteroidia	Bacteroidales	Prevotellaceae	Prevotella	Prevotella_intermedia	ZOTU_1096	3.14484e-05	39	0.618836	0.993545	NA	FALSE
Bacteria	Firmicutes	Negativicutes	Selenomonadales	Veillonellaceae	Schwartzia	Schwartzia_succinivorans	ZOTU_1097	1.31927e-05	82	0.831672	0.999989	NA	FALSE
Bacteria	Bacteroidetes	Bacteroidia	Bacteroidales	Prevotellaceae	Prevotella	Unassigned	ZOTU_1098	2.75658e-05	54	0.900699	0.999085	NA	FALSE
Bacteria	Actinobacteria	Actinobacteria	Actinomycetales	Actinomycetaceae	Actinomyces	Actinomyces_odontolyticus	ZOTU_1099	7.64666e-06	31	0.251872	0.996634	NA	FALSE
Bacteria	Firmicutes	Bacilli	Lactobacillales	Carnobacteriaceae	Granulicatella	Granulicatella_adiacens	ZOTU_11	0.0158083	238	0.999763	1	NA	FALSE
Bacteria	Fusobacteria	Fusobacteriia	Fusobacteriales	Fusobacteriaceae	Fusobacterium	Unassigned	ZOTU_110	0.000529169	136	0.609492	1	NA	FALSE
Bacteria	Actinobacteria	Actinobacteria	Coriobacteriales	Coriobacteriaceae	Olsenella	Olsenella_profusa	ZOTU_1100	1.50929e-06	21	0.263615	0.981751	NA	FALSE
Bacteria	Bacteroidetes	Bacteroidia	Bacteroidales	Porphyromonadaceae	Tannerella	Tannerella_forsythia	ZOTU_1101	1.31376e-05	13	0.73956	0.933214	NA	FALSE
Bacteria	Actinobacteria	Actinobacteria	Bifidobacteriales	Bifidobacteriaceae	Bifidobacterium	Bifidobacterium_dentium	ZOTU_1102	2.45521e-06	16	0.627411	0.958717	NA	FALSE
Bacteria	Proteobacteria	Alphaproteobacteria	Sphingomonadales	Sphingomonadaceae	Sphingomonas	Unassigned	ZOTU_1103	0	0	NA	NA	NA	FALSE
Bacteria	Fusobacteria	Fusobacteriia	Fusobacteriales	Leptotrichiaceae	Leptotrichia	Leptotrichia_hofstadii	ZOTU_1104	2.65354e-05	79	0.94164	0.999903	NA	FALSE
Bacteria	Bacteroidetes	Bacteroidia	Bacteroidales	Prevotellaceae	Prevotella	Prevotella_enoeca	ZOTU_1105	9.31322e-06	33	0.834665	0.997623	NA	FALSE
Bacteria	Tenericutes	Mollicutes	Acholeplasmatales	Acholeplasmataceae	Acholeplasma	Unassigned	ZOTU_1106	2.14546e-05	20	0.5364	0.978482	NA	FALSE
Bacteria	Firmicutes	Clostridia	Clostridiales	Lachnospiraceae	Unassigned	Unassigned	ZOTU_1107	5.10092e-06	15	0.678663	0.951502	NA	FALSE
Bacteria	Bacteroidetes	Bacteroidia	Bacteroidales	Prevotellaceae	Unassigned	Unassigned	ZOTU_1108	4.9607e-05	32	0.444528	0.99717	NA	FALSE
Bacteria	Firmicutes	Negativicutes	Selenomonadales	Veillonellaceae	Selenomonas	Selenomonas_infelix	ZOTU_1109	2.11604e-06	13	0.892683	0.933214	NA	FALSE
Bacteria	Firmicutes	Clostridia	Clostridiales	Unassigned	Unassigned	Unassigned	ZOTU_111	0.00103094	203	0.481212	1	NA	FALSE
Bacteria	Bacteroidetes	Bacteroidia	Bacteroidales	Prevotellaceae	Prevotella	Unassigned	ZOTU_1110	2.57594e-05	51	0.598114	0.998624	NA	FALSE
Bacteria	Actinobacteria	Actinobacteria	Coriobacteriales	Coriobacteriaceae	Slackia	Slackia_exigua	ZOTU_1111	1.54798e-05	99	0.665702	1	NA	FALSE
Bacteria	Fusobacteria	Fusobacteriia	Fusobacteriales	Leptotrichiaceae	Leptotrichia	Leptotrichia_goodfellowii	ZOTU_1112	4.45568e-06	27	0.876268	0.993318	NA	FALSE
Bacteria	Proteobacteria	Betaproteobacteria	Neisseriales	Neisseriaceae	Unassigned	Unassigned	ZOTU_1113	7.82665e-06	8	0.395203	0.853185	NA	FALSE
Bacteria	Bacteroidetes	Bacteroidia	Bacteroidales	Prevotellaceae	Prevotella	Prevotella_saccharolytica	ZOTU_1114	1.3306e-05	66	0.696665	0.99984	NA	FALSE
Bacteria	Firmicutes	Clostridia	Clostridiales	Peptostreptococcaceae	Peptostreptococcaceae_incertae_sedis	Eubacterium_yurii_subsp._margaretiae	ZOTU_1115	2.95918e-05	89	0.679775	0.999997	NA	FALSE
Bacteria	Actinobacteria	Actinobacteria	Actinomycetales	Actinomycetaceae	Actinomyces	Actinomyces_timonensis	ZOTU_1116	2.56755e-06	23	0.637036	0.986904	NA	FALSE
Bacteria	Firmicutes	Bacilli	Lactobacillales	Streptococcaceae	Streptococcus	Streptococcus_sobrinus	ZOTU_1117	5.59041e-07	4	0.82016	0.727643	NA	FALSE
Bacteria	Unassigned	Unassigned	Unassigned	Unassigned	Unassigned	Unassigned	ZOTU_1118	2.56424e-05	70	0.269473	0.999914	NA	FALSE
Bacteria	Actinobacteria	Actinobacteria	Coriobacteriales	Coriobacteriaceae	Olsenella	Unassigned	ZOTU_1119	7.18258e-06	21	0.560821	0.981751	NA	FALSE
Bacteria	Firmicutes	Clostridia	Clostridiales	Clostridiales_Incertae_Sedis_XI	Parvimonas	Parvimonas_micra	ZOTU_112	0.00125516	182	0.774424	1	NA	FALSE
Bacteria	Firmicutes	Clostridia	Clostridiales	Lachnospiraceae	Oribacterium	Oribacterium_asaccharolyticum	ZOTU_1120	2.12214e-05	41	0.865774	0.994967	NA	FALSE
Bacteria	Actinobacteria	Actinobacteria	Actinomycetales	Actinomycetaceae	Actinomyces	Actinomyces_timonensis	ZOTU_1121	6.13643e-07	10	0.646187	0.892642	NA	FALSE
Bacteria	Bacteroidetes	Bacteroidia	Bacteroidales	Porphyromonadaceae	Tannerella	Tannerella_forsythia	ZOTU_1122	6.1518e-06	27	0.195879	0.993318	NA	FALSE
Bacteria	Bacteroidetes	Bacteroidia	Bacteroidales	Porphyromonadaceae	Porphyromonas	Porphyromonas_catoniae	ZOTU_1123	9.76487e-06	18	0.467852	0.970151	NA	FALSE
Bacteria	Bacteroidetes	Bacteroidia	Bacteroidales	Prevotellaceae	Prevotella	Prevotella_amnii	ZOTU_1124	3.34081e-05	25	0.262126	0.990631	NA	FALSE
Bacteria	Bacteroidetes	Bacteroidia	Bacteroidales	Prevotellaceae	Prevotella	Prevotella_denticola	ZOTU_1125	4.57144e-06	10	0.139121	0.892642	NA	FALSE
Bacteria	Actinobacteria	Actinobacteria	Actinomycetales	Actinomycetaceae	Actinomyces	Unassigned	ZOTU_1126	1.80565e-05	5	0.496324	0.766397	NA	FALSE
Bacteria	Bacteroidetes	Bacteroidia	Bacteroidales	Prevotellaceae	Alloprevotella	Alloprevotella_tannerae	ZOTU_1127	2.07762e-05	9	0.523735	0.874412	NA	FALSE
Bacteria	Actinobacteria	Actinobacteria	Actinomycetales	Actinomycetaceae	Actinomyces	Actinomyces_georgiae	ZOTU_1128	2.55711e-06	16	0.383452	0.958717	NA	FALSE
Bacteria	Proteobacteria	Gammaproteobacteria	Cardiobacteriales	Cardiobacteriaceae	Cardiobacterium	Cardiobacterium_hominis	ZOTU_1129	1.71388e-05	47	0.357258	0.997662	NA	FALSE
Bacteria	SR1	Unassigned	Unassigned	Unassigned	SR1_genera_incertae_sedis	Unassigned	ZOTU_113	0.00186264	143	0.400271	1	NA	FALSE
Bacteria	Spirochaetes	Spirochaetia	Spirochaetales	Spirochaetaceae	Treponema	Treponema_medium	ZOTU_1130	7.65128e-06	11	0.455445	0.908289	NA	FALSE
Bacteria	Fusobacteria	Fusobacteriia	Fusobacteriales	Leptotrichiaceae	Leptotrichia	Leptotrichia_shahii	ZOTU_1131	4.71923e-07	6	0.753894	0.799769	NA	FALSE
Bacteria	Spirochaetes	Spirochaetia	Spirochaetales	Spirochaetaceae	Treponema	Unassigned	ZOTU_1132	1.26174e-05	49	0.610086	0.998202	NA	FALSE
Bacteria	Firmicutes	Negativicutes	Selenomonadales	Veillonellaceae	Selenomonas	Selenomonas_infelix	ZOTU_1133	1.86045e-06	17	0.4094	0.964884	NA	FALSE
Bacteria	Firmicutes	Clostridia	Clostridiales	Lachnospiraceae	Shuttleworthia	Shuttleworthia_satelles	ZOTU_1134	6.28713e-06	51	0.788993	0.998624	NA	FALSE
Bacteria	Fusobacteria	Fusobacteriia	Fusobacteriales	Leptotrichiaceae	Leptotrichia	Leptotrichia_hofstadii	ZOTU_1135	1.29481e-05	12	0.734881	0.92171	NA	FALSE
Bacteria	Spirochaetes	Spirochaetia	Spirochaetales	Spirochaetaceae	Treponema	Treponema_medium	ZOTU_1136	1.01074e-05	24	0.460853	0.988918	NA	FALSE
Bacteria	Proteobacteria	Betaproteobacteria	Burkholderiales	Comamonadaceae	Unassigned	Unassigned	ZOTU_1137	1.75725e-05	18	0.406213	0.970151	NA	FALSE
Bacteria	Bacteroidetes	Bacteroidia	Bacteroidales	Porphyromonadaceae	Porphyromonas	Unassigned	ZOTU_1138	1.28289e-05	40	0.566302	0.994298	NA	FALSE
Bacteria	Firmicutes	Unassigned	Unassigned	Unassigned	Unassigned	Unassigned	ZOTU_1139	2.45762e-05	88	0.444479	0.999996	NA	FALSE
Bacteria	Firmicutes	Negativicutes	Selenomonadales	Veillonellaceae	Veillonella	Unassigned	ZOTU_114	0.000874954	169	0.456469	1	NA	FALSE
Bacteria	Bacteroidetes	Bacteroidia	Bacteroidales	Prevotellaceae	Alloprevotella	Alloprevotella_tannerae	ZOTU_1140	3.87639e-05	33	0.686233	0.980306	NA	FALSE
Bacteria	Fusobacteria	Fusobacteriia	Fusobacteriales	Leptotrichiaceae	Streptobacillus	Unassigned	ZOTU_1141	1.54503e-05	28	0.681789	0.994364	NA	FALSE
Bacteria	Firmicutes	Bacilli	Lactobacillales	Lactobacillaceae	Lactobacillus	Lactobacillus_paracasei_subsp._paracasei	ZOTU_1142	3.65179e-06	17	0.70959	0.964884	NA	FALSE
Bacteria	Firmicutes	Clostridia	Clostridiales	Clostridiales_Incertae_Sedis_XI	Unassigned	Unassigned	ZOTU_1143	5.79746e-06	21	0.609918	0.981751	NA	FALSE
Bacteria	Actinobacteria	Actinobacteria	Coriobacteriales	Coriobacteriaceae	Atopobium	Atopobium_rimae	ZOTU_1144	1.06451e-05	25	0.599062	0.990631	NA	FALSE
Bacteria	Bacteroidetes	Flavobacteriia	Flavobacteriales	Flavobacteriaceae	Unassigned	Unassigned	ZOTU_1145	2.00569e-05	29	0.567727	0.99525	NA	FALSE
Bacteria	Spirochaetes	Spirochaetia	Spirochaetales	Spirochaetaceae	Treponema	Treponema_medium	ZOTU_1146	2.6968e-05	62	0.689195	0.999707	NA	FALSE
Bacteria	Fusobacteria	Fusobacteriia	Fusobacteriales	Fusobacteriaceae	Fusobacterium	Unassigned	ZOTU_1147	9.72749e-06	15	0.654318	0.951502	NA	FALSE
Bacteria	Firmicutes	Negativicutes	Selenomonadales	Veillonellaceae	Unassigned	Unassigned	ZOTU_1148	4.08412e-06	28	0.446926	0.994364	NA	FALSE
Bacteria	Firmicutes	Clostridia	Clostridiales	Peptostreptococcaceae	Peptostreptococcaceae_incertae_sedis	Unassigned	ZOTU_1149	1.67121e-05	63	0.859558	0.999748	NA	FALSE
Bacteria	Firmicutes	Bacilli	Lactobacillales	Aerococcaceae	Abiotrophia	Abiotrophia_defectiva	ZOTU_115	0.00066018	180	0.64287	1	NA	FALSE
Bacteria	Bacteroidetes	Bacteroidia	Bacteroidales	Prevotellaceae	Prevotella	Unassigned	ZOTU_1150	2.82317e-05	42	0.162726	0.995561	NA	FALSE
Bacteria	Firmicutes	Negativicutes	Selenomonadales	Veillonellaceae	Selenomonas	Selenomonas_sputigena	ZOTU_1151	2.66248e-06	24	0.886436	0.988918	NA	FALSE
Bacteria	Spirochaetes	Spirochaetia	Spirochaetales	Spirochaetaceae	Treponema	Unassigned	ZOTU_1152	3.70498e-05	88	0.738668	0.999996	NA	FALSE
Bacteria	Firmicutes	Clostridia	Clostridiales	Lachnospiraceae	Lachnoanaerobaculum	Lachnoanaerobaculum_umeaense	ZOTU_1153	1.82203e-06	12	0.69248	0.92171	NA	FALSE
Bacteria	Bacteroidetes	Flavobacteriia	Flavobacteriales	Flavobacteriaceae	Capnocytophaga	Unassigned	ZOTU_1154	1.4488e-05	15	0.371913	0.951502	NA	FALSE
Bacteria	Firmicutes	Negativicutes	Selenomonadales	Veillonellaceae	Selenomonas	Selenomonas_sputigena	ZOTU_1155	6.62068e-06	27	0.768206	0.993318	NA	FALSE
Bacteria	Bacteroidetes	Bacteroidia	Bacteroidales	Porphyromonadaceae	Tannerella	Tannerella_forsythia	ZOTU_1156	1.3387e-05	39	0.659966	0.993545	NA	FALSE
Bacteria	Bacteroidetes	Bacteroidia	Bacteroidales	Prevotellaceae	Prevotella	Unassigned	ZOTU_1157	4.74865e-05	5	0.704083	0.766397	NA	FALSE
Bacteria	Fusobacteria	Fusobacteriia	Fusobacteriales	Leptotrichiaceae	Leptotrichia	Leptotrichia_goodfellowii	ZOTU_1158	3.57556e-06	17	0.742669	0.964884	NA	FALSE
Bacteria	Firmicutes	Clostridia	Clostridiales	Lachnospiraceae	Butyrivibrio	Butyrivibrio_hungatei	ZOTU_116	0.00167374	207	0.939716	1	NA	FALSE
Bacteria	Spirochaetes	Spirochaetia	Spirochaetales	Spirochaetaceae	Treponema	Treponema_amylovorum	ZOTU_1161	1.10929e-05	20	0.756772	0.978482	NA	FALSE
Bacteria	Spirochaetes	Spirochaetia	Spirochaetales	Spirochaetaceae	Treponema	Treponema_maltophilum	ZOTU_1162	1.77325e-05	43	0.558887	0.996088	NA	FALSE
Bacteria	Firmicutes	Negativicutes	Selenomonadales	Veillonellaceae	Selenomonas	Selenomonas_infelix	ZOTU_1163	1.03191e-05	35	0.748223	0.998327	NA	FALSE
Bacteria	Spirochaetes	Spirochaetia	Spirochaetales	Spirochaetaceae	Treponema	Treponema_medium	ZOTU_1164	1.2682e-05	16	0.49117	0.958717	NA	FALSE
Bacteria	Bacteroidetes	Bacteroidia	Bacteroidales	Prevotellaceae	Prevotella	Prevotella_oris	ZOTU_1165	7.26074e-05	9	0.412317	0.874412	NA	FALSE
Bacteria	Spirochaetes	Spirochaetia	Spirochaetales	Spirochaetaceae	Treponema	Treponema_medium	ZOTU_1166	3.20354e-05	60	0.481436	0.999608	NA	FALSE
Bacteria	Proteobacteria	Deltaproteobacteria	Desulfovibrionales	Desulfovibrionaceae	Desulfovibrio	Desulfovibrio_simplex	ZOTU_1167	1.84576e-06	9	0.545065	0.874412	NA	FALSE
Bacteria	Firmicutes	Negativicutes	Selenomonadales	Veillonellaceae	Selenomonas	Selenomonas_infelix	ZOTU_1168	6.38548e-06	28	0.790166	0.994364	NA	FALSE
Bacteria	Firmicutes	Clostridia	Clostridiales	Unassigned	Unassigned	Unassigned	ZOTU_1169	1.1222e-05	27	0.825999	0.993318	NA	FALSE
Bacteria	Actinobacteria	Actinobacteria	Actinomycetales	Actinomycetaceae	Actinomyces	Unassigned	ZOTU_117	0.000430257	196	0.658716	1	NA	FALSE
Bacteria	Actinobacteria	Actinobacteria	Coriobacteriales	Coriobacteriaceae	Slackia	Slackia_exigua	ZOTU_1170	8.76279e-06	40	0.37281	0.994298	NA	FALSE
Bacteria	Firmicutes	Clostridia	Clostridiales	Lachnospiraceae	Stomatobaculum	Stomatobaculum_longum	ZOTU_1171	1.27133e-05	32	0.387355	0.99717	NA	FALSE
Bacteria	Firmicutes	Negativicutes	Selenomonadales	Veillonellaceae	Selenomonas	Selenomonas_sputigena	ZOTU_1172	3.18535e-06	27	0.901465	0.993318	NA	FALSE
Bacteria	Spirochaetes	Spirochaetia	Spirochaetales	Spirochaetaceae	Treponema	Treponema_maltophilum	ZOTU_1173	2.37106e-05	73	0.487175	0.999947	NA	FALSE
Bacteria	Bacteroidetes	Bacteroidia	Bacteroidales	Prevotellaceae	Prevotella	Unassigned	ZOTU_1174	5.5216e-06	18	0.491465	0.970151	NA	FALSE
Bacteria	Bacteroidetes	Bacteroidia	Bacteroidales	Prevotellaceae	Unassigned	Unassigned	ZOTU_1175	4.99331e-05	15	0.261446	0.951502	NA	FALSE
Bacteria	Firmicutes	Negativicutes	Selenomonadales	Veillonellaceae	Selenomonas	Unassigned	ZOTU_1176	1.11123e-06	15	0.943672	0.951502	NA	FALSE
Bacteria	Bacteroidetes	Bacteroidia	Bacteroidales	Prevotellaceae	Prevotella	Unassigned	ZOTU_1177	4.16672e-06	18	0.823639	0.970151	NA	FALSE
Bacteria	Bacteroidetes	Flavobacteriia	Flavobacteriales	Flavobacteriaceae	Chryseobacterium	Unassigned	ZOTU_1178	2.96306e-05	28	0.374031	0.994364	NA	FALSE
Bacteria	Bacteroidetes	Flavobacteriia	Flavobacteriales	Flavobacteriaceae	Capnocytophaga	Capnocytophaga_haemolytica	ZOTU_1179	6.8876e-06	32	0.73475	0.99717	NA	FALSE
Bacteria	Fusobacteria	Fusobacteriia	Fusobacteriales	Leptotrichiaceae	Leptotrichia	Unassigned	ZOTU_118	0.000693635	195	0.649467	1	NA	FALSE
Bacteria	Bacteroidetes	Bacteroidia	Bacteroidales	Unassigned	Unassigned	Unassigned	ZOTU_1180	4.01372e-05	11	0.630755	0.908289	NA	FALSE
Bacteria	Bacteroidetes	Bacteroidia	Bacteroidales	Prevotellaceae	Prevotella	Prevotella_veroralis	ZOTU_1181	6.50698e-06	26	0.840663	0.992084	NA	FALSE
Bacteria	Bacteroidetes	Bacteroidia	Bacteroidales	Prevotellaceae	Prevotella	Unassigned	ZOTU_1183	2.48386e-05	21	0.6565	0.981751	NA	FALSE
Bacteria	Bacteroidetes	Bacteroidia	Bacteroidales	Porphyromonadaceae	Porphyromonas	Porphyromonas_catoniae	ZOTU_1184	2.22788e-05	10	0.59751	0.892642	NA	FALSE
Bacteria	Bacteroidetes	Bacteroidia	Bacteroidales	Prevotellaceae	Prevotella	Prevotella_oulorum	ZOTU_1185	1.72029e-05	7	0.503604	0.828488	NA	FALSE
Bacteria	Bacteroidetes	Bacteroidia	Bacteroidales	Prevotellaceae	Prevotella	Prevotella_shahii	ZOTU_1186	2.62265e-05	86	0.879538	0.999995	NA	FALSE
Bacteria	Bacteroidetes	Bacteroidia	Bacteroidales	Prevotellaceae	Prevotella	Prevotella_shahii	ZOTU_1187	9.20251e-06	45	0.54072	0.99697	NA	FALSE
Bacteria	Actinobacteria	Actinobacteria	Bifidobacteriales	Bifidobacteriaceae	Bifidobacterium	Bifidobacterium_dentium	ZOTU_1188	3.41676e-06	18	0.648493	0.970151	NA	FALSE
Bacteria	Spirochaetes	Spirochaetia	Spirochaetales	Spirochaetaceae	Treponema	Treponema_putidum	ZOTU_1189	5.68243e-06	24	0.686116	0.988918	NA	FALSE
Bacteria	Fusobacteria	Fusobacteriia	Fusobacteriales	Leptotrichiaceae	Leptotrichia	Unassigned	ZOTU_119	0.00138584	124	0.514006	1	NA	FALSE
Bacteria	Proteobacteria	Betaproteobacteria	Burkholderiales	Comamonadaceae	Delftia	Unassigned	ZOTU_1190	0.00182362	88	0.32579	4.51167e-10	NA	FALSE
Bacteria	Bacteroidetes	Flavobacteriia	Flavobacteriales	Flavobacteriaceae	Capnocytophaga	Capnocytophaga_sputigena	ZOTU_1191	3.42871e-05	16	0.759105	0.958717	NA	FALSE
Bacteria	Bacteroidetes	Bacteroidia	Bacteroidales	Prevotellaceae	Prevotella	Prevotella_oris	ZOTU_1192	1.38007e-05	12	0.439569	0.92171	NA	FALSE
Bacteria	Firmicutes	Negativicutes	Selenomonadales	Veillonellaceae	Selenomonas	Selenomonas_sputigena	ZOTU_1193	2.81629e-05	12	0.548459	0.92171	NA	FALSE
Bacteria	Bacteroidetes	Flavobacteriia	Flavobacteriales	Flavobacteriaceae	Capnocytophaga	Unassigned	ZOTU_1194	9.58495e-06	22	0.757614	0.984534	NA	FALSE
Bacteria	Bacteroidetes	Bacteroidia	Bacteroidales	Prevotellaceae	Prevotella	Unassigned	ZOTU_1195	1.13299e-05	20	0.481181	0.978482	NA	FALSE
Bacteria	Actinobacteria	Actinobacteria	Actinomycetales	Actinomycetaceae	Actinomyces	Unassigned	ZOTU_1197	1.1238e-05	34	0.511641	0.998005	NA	FALSE
Bacteria	Firmicutes	Negativicutes	Selenomonadales	Veillonellaceae	Selenomonas	Selenomonas_sputigena	ZOTU_1198	3.87158e-05	45	0.844828	0.99697	NA	FALSE
Bacteria	Bacteroidetes	Flavobacteriia	Flavobacteriales	Flavobacteriaceae	Capnocytophaga	Capnocytophaga_ochracea	ZOTU_1199	4.18106e-06	26	0.502167	0.992084	NA	FALSE
Bacteria	Proteobacteria	Betaproteobacteria	Neisseriales	Neisseriaceae	Neisseria	Unassigned	ZOTU_12	0.0116701	198	0.623717	1	NA	FALSE
Bacteria	Firmicutes	Bacilli	Lactobacillales	Streptococcaceae	Streptococcus	Streptococcus_gordonii	ZOTU_120	0.000589949	213	0.808801	1	NA	FALSE
Bacteria	Firmicutes	Clostridia	Clostridiales	Lachnospiraceae	Shuttleworthia	Shuttleworthia_satelles	ZOTU_1200	1.47504e-05	53	0.33383	0.99895	NA	FALSE
Bacteria	Bacteroidetes	Bacteroidia	Bacteroidales	Prevotellaceae	Unassigned	Unassigned	ZOTU_1201	3.9265e-06	5	0.759314	0.766397	NA	FALSE
Bacteria	Proteobacteria	Gammaproteobacteria	Pasteurellales	Pasteurellaceae	Unassigned	Unassigned	ZOTU_1202	8.56472e-06	11	0.745208	0.908289	NA	FALSE
Bacteria	Firmicutes	Negativicutes	Selenomonadales	Veillonellaceae	Unassigned	Unassigned	ZOTU_1203	5.32607e-06	33	0.480149	0.997623	NA	FALSE
Bacteria	Proteobacteria	Gammaproteobacteria	Pasteurellales	Pasteurellaceae	Unassigned	Unassigned	ZOTU_1204	9.77126e-06	37	0.127779	0.970319	NA	FALSE
Bacteria	Proteobacteria	Betaproteobacteria	Neisseriales	Neisseriaceae	Eikenella	Eikenella_corrodens	ZOTU_1205	2.6189e-05	24	0.758418	0.988918	NA	FALSE
Bacteria	Spirochaetes	Spirochaetia	Spirochaetales	Spirochaetaceae	Treponema	Treponema_medium	ZOTU_1206	1.93213e-05	53	0.554469	0.99895	NA	FALSE
Bacteria	Bacteroidetes	Bacteroidia	Bacteroidales	Porphyromonadaceae	Porphyromonas	Porphyromonas_catoniae	ZOTU_1207	1.56405e-05	51	0.788028	0.998624	NA	FALSE
Bacteria	Spirochaetes	Spirochaetia	Spirochaetales	Spirochaetaceae	Treponema	Unassigned	ZOTU_1208	1.09332e-05	67	0.896879	0.999862	NA	FALSE
Bacteria	Bacteroidetes	Bacteroidia	Bacteroidales	Prevotellaceae	Prevotella	Prevotella_marshii	ZOTU_1209	1.00855e-05	65	0.856375	0.999813	NA	FALSE
Bacteria	Proteobacteria	Gammaproteobacteria	Pasteurellales	Pasteurellaceae	Actinobacillus	Unassigned	ZOTU_121	0.00210175	173	0.166878	1	NA	FALSE
Bacteria	Firmicutes	Negativicutes	Selenomonadales	Veillonellaceae	Selenomonas	Selenomonas_sputigena	ZOTU_1211	2.49197e-05	51	0.639767	0.998624	NA	FALSE
Bacteria	Fusobacteria	Fusobacteriia	Fusobacteriales	Leptotrichiaceae	Leptotrichia	Leptotrichia_shahii	ZOTU_1212	4.37144e-06	23	0.489253	0.986904	NA	FALSE
Bacteria	Actinobacteria	Actinobacteria	Actinomycetales	Actinomycetaceae	Actinomyces	Actinomyces_odontolyticus	ZOTU_1213	2.16849e-05	32	0.544182	0.99717	NA	FALSE
Bacteria	Fusobacteria	Fusobacteriia	Fusobacteriales	Leptotrichiaceae	Leptotrichia	Unassigned	ZOTU_1214	1.09473e-06	4	0.279183	0.727643	NA	FALSE
Bacteria	Bacteroidetes	Flavobacteriia	Flavobacteriales	Flavobacteriaceae	Capnocytophaga	Capnocytophaga_sputigena	ZOTU_1215	3.61856e-05	5	0.559335	0.766397	NA	FALSE
Bacteria	Bacteroidetes	Bacteroidia	Bacteroidales	Prevotellaceae	Prevotella	Unassigned	ZOTU_1216	1.81949e-06	12	0.450948	0.92171	NA	FALSE
Bacteria	Fusobacteria	Fusobacteriia	Fusobacteriales	Leptotrichiaceae	Leptotrichia	Unassigned	ZOTU_1217	3.06182e-06	5	0.56602	0.766397	NA	FALSE
Bacteria	Firmicutes	Negativicutes	Selenomonadales	Veillonellaceae	Selenomonas	Selenomonas_infelix	ZOTU_1218	3.78708e-05	44	0.740742	0.996556	NA	FALSE
Bacteria	Bacteroidetes	Bacteroidia	Bacteroidales	Bacteroidaceae	Bacteroides	Unassigned	ZOTU_1219	1.25079e-05	39	0.70718	0.993545	NA	FALSE
Bacteria	Fusobacteria	Fusobacteriia	Fusobacteriales	Leptotrichiaceae	Leptotrichia	Unassigned	ZOTU_122	0.00252441	179	0.849965	1	NA	FALSE
Bacteria	Bacteroidetes	Bacteroidia	Bacteroidales	Prevotellaceae	Prevotella	Prevotella_shahii	ZOTU_1220	7.98828e-06	42	0.897537	0.995561	NA	FALSE
Bacteria	Proteobacteria	Gammaproteobacteria	Pasteurellales	Pasteurellaceae	Haemophilus	Unassigned	ZOTU_1221	1.73963e-05	47	0.467495	0.997662	NA	FALSE
Bacteria	Bacteroidetes	Bacteroidia	Bacteroidales	Prevotellaceae	Prevotella	Prevotella_oris	ZOTU_1222	3.01963e-05	25	0.745147	0.990631	NA	FALSE
Bacteria	Firmicutes	Negativicutes	Selenomonadales	Veillonellaceae	Selenomonas	Selenomonas_infelix	ZOTU_1223	2.09879e-05	36	0.474844	0.990676	NA	FALSE
Bacteria	Bacteroidetes	Bacteroidia	Bacteroidales	Prevotellaceae	Unassigned	Unassigned	ZOTU_1224	1.99468e-05	19	0.615181	0.974647	NA	FALSE
Bacteria	Spirochaetes	Spirochaetia	Spirochaetales	Spirochaetaceae	Treponema	Treponema_medium	ZOTU_1225	1.82929e-05	40	0.772141	0.994298	NA	FALSE
Bacteria	Firmicutes	Negativicutes	Selenomonadales	Veillonellaceae	Selenomonas	Selenomonas_infelix	ZOTU_1226	7.15383e-06	28	0.714138	0.994364	NA	FALSE
Bacteria	Bacteroidetes	Flavobacteriia	Flavobacteriales	Flavobacteriaceae	Capnocytophaga	Unassigned	ZOTU_1227	5.34426e-06	7	0.359957	0.828488	NA	FALSE
Bacteria	Firmicutes	Erysipelotrichia	Erysipelotrichales	Erysipelotrichaceae	Eggerthia	Eggerthia_catenaformis	ZOTU_1228	5.52882e-06	49	0.845266	0.998202	NA	FALSE
Bacteria	Bacteroidetes	Bacteroidia	Bacteroidales	Prevotellaceae	Prevotella	Unassigned	ZOTU_1229	2.21878e-05	14	0.573633	0.748185	NA	FALSE
Bacteria	Bacteroidetes	Bacteroidia	Bacteroidales	Prevotellaceae	Prevotella	Prevotella_nanceiensis	ZOTU_123	0.00119867	188	0.815845	1	NA	FALSE
Bacteria	Firmicutes	Negativicutes	Selenomonadales	Veillonellaceae	Unassigned	Unassigned	ZOTU_1230	6.72465e-06	25	0.504377	0.990631	NA	FALSE
Bacteria	Bacteroidetes	Bacteroidia	Bacteroidales	Prevotellaceae	Prevotella	Unassigned	ZOTU_1231	4.20665e-05	82	0.924254	0.999989	NA	FALSE
Bacteria	Unassigned	Unassigned	Unassigned	Unassigned	Unassigned	Unassigned	ZOTU_1232	0	0	NA	NA	NA	FALSE
Bacteria	Candidatus_Saccharibacteria	Unassigned	Unassigned	Unassigned	Saccharibacteria_genera_incertae_sedis	Unassigned	ZOTU_1233	1.61582e-05	42	0.410738	0.995561	NA	FALSE
Bacteria	Proteobacteria	Gammaproteobacteria	Pasteurellales	Pasteurellaceae	Haemophilus	Unassigned	ZOTU_1234	2.81554e-05	35	0.781355	0.998327	NA	FALSE
Bacteria	Firmicutes	Clostridia	Clostridiales	Unassigned	Unassigned	Unassigned	ZOTU_1235	2.14344e-05	24	0.522462	0.988918	NA	FALSE
Bacteria	Bacteroidetes	Bacteroidia	Bacteroidales	Prevotellaceae	Prevotella	Prevotella_multiformis	ZOTU_1236	6.58252e-06	29	0.55656	0.99525	NA	FALSE
Bacteria	Fusobacteria	Fusobacteriia	Fusobacteriales	Leptotrichiaceae	Leptotrichia	Unassigned	ZOTU_1237	3.32403e-06	17	0.558474	0.964884	NA	FALSE
Bacteria	Bacteroidetes	Bacteroidia	Bacteroidales	Prevotellaceae	Prevotella	Prevotella_oulorum	ZOTU_1238	5.22622e-06	28	0.56747	0.994364	NA	FALSE
Bacteria	Proteobacteria	Gammaproteobacteria	Pasteurellales	Pasteurellaceae	Unassigned	Unassigned	ZOTU_1239	1.12855e-05	33	0.643127	0.997623	NA	FALSE
Bacteria	Firmicutes	Negativicutes	Selenomonadales	Veillonellaceae	Veillonella	Veillonella_dispar	ZOTU_124	0.0003946	193	0.595464	1	NA	FALSE
Bacteria	Bacteroidetes	Bacteroidia	Bacteroidales	Prevotellaceae	Prevotella	Unassigned	ZOTU_1240	1.50416e-05	56	0.724055	0.999307	NA	FALSE
Bacteria	Proteobacteria	Gammaproteobacteria	Enterobacteriales	Enterobacteriaceae	Pantoea	Unassigned	ZOTU_1242	0	0	NA	NA	NA	FALSE
Bacteria	Bacteroidetes	Bacteroidia	Bacteroidales	Porphyromonadaceae	Tannerella	Tannerella_forsythia	ZOTU_1243	1.7033e-05	47	0.497153	0.997662	NA	FALSE
Bacteria	Spirochaetes	Spirochaetia	Spirochaetales	Spirochaetaceae	Treponema	Unassigned	ZOTU_1244	1.78559e-05	53	0.548361	0.99895	NA	FALSE
Bacteria	Candidatus_Saccharibacteria	Unassigned	Unassigned	Unassigned	Saccharibacteria_genera_incertae_sedis	Unassigned	ZOTU_1245	9.14558e-06	16	0.709017	0.958717	NA	FALSE
Bacteria	Actinobacteria	Actinobacteria	Actinomycetales	Corynebacteriaceae	Corynebacterium	Corynebacterium_tuberculostearicum	ZOTU_1246	1.01314e-05	44	0.412783	0.996556	NA	FALSE
Bacteria	Bacteroidetes	Bacteroidia	Bacteroidales	Prevotellaceae	Unassigned	Unassigned	ZOTU_1247	1.12436e-05	22	0.639372	0.984534	NA	FALSE
Bacteria	Firmicutes	Clostridia	Clostridiales	Clostridiales_Incertae_Sedis_XIII	Mogibacterium	Mogibacterium_timidum	ZOTU_1249	6.92931e-06	56	0.752983	0.999307	NA	FALSE
Bacteria	Bacteroidetes	Bacteroidia	Bacteroidales	Prevotellaceae	Prevotella	Prevotella_pallens	ZOTU_125	0.00176485	165	0.774504	1	NA	FALSE
Bacteria	Spirochaetes	Spirochaetia	Spirochaetales	Spirochaetaceae	Treponema	Treponema_maltophilum	ZOTU_1250	1.14736e-05	79	0.692241	0.999981	NA	FALSE
Bacteria	Firmicutes	Negativicutes	Selenomonadales	Veillonellaceae	Selenomonas	Selenomonas_infelix	ZOTU_1251	2.50031e-05	51	0.653171	0.998624	NA	FALSE
Bacteria	Bacteroidetes	Flavobacteriia	Flavobacteriales	Flavobacteriaceae	Capnocytophaga	Capnocytophaga_ochracea	ZOTU_1252	9.42122e-06	24	0.261049	0.988918	NA	FALSE
Bacteria	Bacteroidetes	Bacteroidia	Bacteroidales	Prevotellaceae	Prevotella	Prevotella_loescheii	ZOTU_1253	1.20425e-05	27	0.686085	0.993318	NA	FALSE
Bacteria	Actinobacteria	Actinobacteria	Actinomycetales	Actinomycetaceae	Actinomyces	Actinomyces_timonensis	ZOTU_1254	8.85595e-07	12	0.941055	0.92171	NA	FALSE
Bacteria	Unassigned	Unassigned	Unassigned	Unassigned	Unassigned	Unassigned	ZOTU_1255	4.16648e-06	12	0.627071	0.92171	NA	FALSE
Bacteria	Bacteroidetes	Bacteroidia	Bacteroidales	Prevotellaceae	Prevotella	Prevotella_oris	ZOTU_1256	1.90236e-05	64	0.443061	0.999783	NA	FALSE
Bacteria	Bacteroidetes	Bacteroidia	Bacteroidales	Porphyromonadaceae	Porphyromonas	Porphyromonas_catoniae	ZOTU_1257	8.31013e-06	26	0.420235	0.992084	NA	FALSE
Bacteria	Bacteroidetes	Bacteroidia	Bacteroidales	Porphyromonadaceae	Porphyromonas	Porphyromonas_catoniae	ZOTU_1258	1.44739e-05	4	0.56405	0.727643	NA	FALSE
Bacteria	Firmicutes	Negativicutes	Selenomonadales	Veillonellaceae	Selenomonas	Selenomonas_infelix	ZOTU_1259	1.02551e-05	8	0.4418	0.853185	NA	FALSE
Bacteria	Firmicutes	Negativicutes	Selenomonadales	Veillonellaceae	Veillonella	Unassigned	ZOTU_126	0.000528999	191	0.689763	1	NA	FALSE
Bacteria	Proteobacteria	Gammaproteobacteria	Cardiobacteriales	Cardiobacteriaceae	Cardiobacterium	Cardiobacterium_hominis	ZOTU_1260	7.41095e-06	24	0.138681	0.988918	NA	FALSE
Bacteria	Bacteroidetes	Bacteroidia	Bacteroidales	Prevotellaceae	Prevotella	Prevotella_oris	ZOTU_1261	1.74299e-05	25	0.568479	0.990631	NA	FALSE
Bacteria	Bacteroidetes	Bacteroidia	Bacteroidales	Porphyromonadaceae	Porphyromonas	Porphyromonas_catoniae	ZOTU_1263	1.0986e-05	38	0.909015	0.992698	NA	FALSE
Bacteria	Proteobacteria	Betaproteobacteria	Neisseriales	Neisseriaceae	Unassigned	Unassigned	ZOTU_1264	1.68833e-05	48	0.468124	0.997949	NA	FALSE
Bacteria	Bacteroidetes	Flavobacteriia	Flavobacteriales	Flavobacteriaceae	Capnocytophaga	Capnocytophaga_ochracea	ZOTU_1265	1.17696e-05	11	0.619062	0.908289	NA	FALSE
Bacteria	Firmicutes	Negativicutes	Selenomonadales	Veillonellaceae	Unassigned	Unassigned	ZOTU_1266	6.29218e-06	23	0.44362	0.986904	NA	FALSE
Bacteria	Candidatus_Saccharibacteria	Unassigned	Unassigned	Unassigned	Saccharibacteria_genera_incertae_sedis	Unassigned	ZOTU_1267	2.67007e-05	20	0.610597	0.978482	NA	FALSE
Bacteria	Bacteroidetes	Bacteroidia	Bacteroidales	Prevotellaceae	Prevotella	Prevotella_oris	ZOTU_1268	6.44339e-06	23	0.554336	0.986904	NA	FALSE
Bacteria	Proteobacteria	Gammaproteobacteria	Pasteurellales	Pasteurellaceae	Unassigned	Unassigned	ZOTU_1269	1.146e-05	9	0.39628	0.874412	NA	FALSE
Bacteria	Actinobacteria	Actinobacteria	Actinomycetales	Actinomycetaceae	Actinomyces	Actinomyces_odontolyticus	ZOTU_127	0.000479158	191	0.84347	1	NA	FALSE
Bacteria	Bacteroidetes	Bacteroidia	Bacteroidales	Prevotellaceae	Prevotella	Prevotella_oris	ZOTU_1270	1.01219e-05	31	0.837334	0.996634	NA	FALSE
Bacteria	Bacteroidetes	Bacteroidia	Bacteroidales	Prevotellaceae	Prevotella	Unassigned	ZOTU_1271	1.7411e-05	49	0.728291	0.998202	NA	FALSE
Bacteria	Firmicutes	Negativicutes	Selenomonadales	Veillonellaceae	Selenomonas	Selenomonas_dianae	ZOTU_1272	1.17922e-05	28	0.552553	0.994364	NA	FALSE
Bacteria	Bacteroidetes	Unassigned	Unassigned	Unassigned	Unassigned	Unassigned	ZOTU_1273	1.22006e-05	20	0.632397	0.978482	NA	FALSE
Bacteria	Bacteroidetes	Bacteroidia	Bacteroidales	Prevotellaceae	Prevotella	Prevotella_shahii	ZOTU_1274	1.9737e-05	44	0.248057	0.996556	NA	FALSE
Bacteria	Proteobacteria	Betaproteobacteria	Burkholderiales	Comamonadaceae	Unassigned	Unassigned	ZOTU_1275	1.85082e-05	33	0.215287	0.997623	NA	FALSE
Bacteria	Proteobacteria	Gammaproteobacteria	Pasteurellales	Pasteurellaceae	Haemophilus	Haemophilus_aegyptius	ZOTU_1276	7.35921e-05	46	0.45529	0.997337	NA	FALSE
Bacteria	Bacteroidetes	Bacteroidia	Bacteroidales	Prevotellaceae	Unassigned	Unassigned	ZOTU_1277	1.04978e-05	61	0.406113	0.999661	NA	FALSE
Bacteria	Firmicutes	Negativicutes	Selenomonadales	Veillonellaceae	Unassigned	Unassigned	ZOTU_1278	5.2092e-06	31	0.919197	0.996634	NA	FALSE
Bacteria	Bacteroidetes	Bacteroidia	Bacteroidales	Prevotellaceae	Prevotella	Prevotella_oris	ZOTU_1279	1.45327e-05	19	0.709074	0.974647	NA	FALSE
Bacteria	SR1	Unassigned	Unassigned	Unassigned	SR1_genera_incertae_sedis	Unassigned	ZOTU_128	0.0013528	185	0.688117	1	NA	FALSE
Bacteria	Bacteroidetes	Bacteroidia	Bacteroidales	Prevotellaceae	Unassigned	Unassigned	ZOTU_1280	2.1365e-05	24	0.55596	0.988918	NA	FALSE
Bacteria	Bacteroidetes	Flavobacteriia	Flavobacteriales	Flavobacteriaceae	Capnocytophaga	Capnocytophaga_granulosa	ZOTU_1281	3.37885e-05	57	0.603564	0.999398	NA	FALSE
Bacteria	Bacteroidetes	Flavobacteriia	Flavobacteriales	Flavobacteriaceae	Capnocytophaga	Capnocytophaga_ochracea	ZOTU_1282	9.35661e-06	19	0.457698	0.974647	NA	FALSE
Bacteria	Firmicutes	Negativicutes	Selenomonadales	Veillonellaceae	Selenomonas	Selenomonas_sputigena	ZOTU_1283	1.79011e-05	37	0.587838	0.991746	NA	FALSE
Bacteria	Bacteroidetes	Flavobacteriia	Flavobacteriales	Flavobacteriaceae	Capnocytophaga	Capnocytophaga_granulosa	ZOTU_1284	1.78341e-05	41	0.542205	0.994967	NA	FALSE
Bacteria	Firmicutes	Negativicutes	Selenomonadales	Veillonellaceae	Selenomonas	Selenomonas_sputigena	ZOTU_1285	1.41764e-05	11	0.498353	0.908289	NA	FALSE
Bacteria	Bacteroidetes	Bacteroidia	Bacteroidales	Prevotellaceae	Prevotella	Prevotella_fusca	ZOTU_1286	2.50955e-06	8	0.429882	0.853185	NA	FALSE
Bacteria	Bacteroidetes	Bacteroidia	Bacteroidales	Prevotellaceae	Prevotella	Prevotella_shahii	ZOTU_1287	9.76819e-06	7	0.471046	0.828488	NA	FALSE
Bacteria	Bacteroidetes	Bacteroidia	Bacteroidales	Porphyromonadaceae	Tannerella	Tannerella_forsythia	ZOTU_1288	1.41423e-05	41	0.842427	0.994967	NA	FALSE
Bacteria	Proteobacteria	Betaproteobacteria	Neisseriales	Neisseriaceae	Neisseria	Unassigned	ZOTU_1289	1.68046e-06	14	0.77132	0.943068	NA	FALSE
Bacteria	Actinobacteria	Actinobacteria	Actinomycetales	Micrococcaceae	Rothia	Rothia_dentocariosa	ZOTU_129	0.000372691	180	0.78281	1	NA	FALSE
Bacteria	Firmicutes	Clostridia	Clostridiales	Lachnospiraceae	Lachnoanaerobaculum	Lachnoanaerobaculum_umeaense	ZOTU_1290	1.61889e-06	15	0.567049	0.951502	NA	FALSE
Bacteria	Firmicutes	Clostridia	Clostridiales	Clostridiales_Incertae_Sedis_XI	Murdochiella	Murdochiella_asaccharolytica	ZOTU_1291	3.66114e-06	11	0.763131	0.908289	NA	FALSE
Bacteria	Bacteroidetes	Flavobacteriia	Flavobacteriales	Flavobacteriaceae	Capnocytophaga	Capnocytophaga_ochracea	ZOTU_1292	5.3252e-06	31	0.908439	0.996634	NA	FALSE
Bacteria	Spirochaetes	Spirochaetia	Spirochaetales	Spirochaetaceae	Treponema	Unassigned	ZOTU_1293	2.84926e-05	11	0.239924	0.644459	NA	FALSE
Bacteria	Bacteroidetes	Bacteroidia	Bacteroidales	Prevotellaceae	Prevotella	Prevotella_nanceiensis	ZOTU_1294	6.97216e-06	15	0.587942	0.951502	NA	FALSE
Bacteria	Proteobacteria	Gammaproteobacteria	Pseudomonadales	Pseudomonadaceae	Pseudomonas	Unassigned	ZOTU_1295	0.000166413	19	0.530093	1.77738e-05	NA	FALSE
Bacteria	Bacteroidetes	Flavobacteriia	Flavobacteriales	Flavobacteriaceae	Capnocytophaga	Unassigned	ZOTU_1296	7.74497e-06	24	0.285427	0.988918	NA	FALSE
Bacteria	Bacteroidetes	Bacteroidia	Bacteroidales	Prevotellaceae	Prevotella	Unassigned	ZOTU_1297	1.81008e-05	11	0.632336	0.908289	NA	FALSE
Bacteria	Bacteroidetes	Bacteroidia	Bacteroidales	Prevotellaceae	Prevotella	Unassigned	ZOTU_1298	2.40857e-05	13	0.547324	0.71688	NA	FALSE
Bacteria	Firmicutes	Bacilli	Lactobacillales	Lactobacillaceae	Lactobacillus	Unassigned	ZOTU_1299	3.47878e-06	8	0.4539	0.853185	NA	FALSE
Bacteria	Firmicutes	Negativicutes	Selenomonadales	Veillonellaceae	Veillonella	Unassigned	ZOTU_13	0.0174781	235	0.522986	1	NA	FALSE
Bacteria	Bacteroidetes	Bacteroidia	Bacteroidales	Porphyromonadaceae	Porphyromonas	Porphyromonas_catoniae	ZOTU_130	0.00145845	188	0.776731	1	NA	FALSE
Bacteria	Bacteroidetes	Bacteroidia	Bacteroidales	Prevotellaceae	Prevotella	Prevotella_oulorum	ZOTU_1300	8.19294e-06	23	0.754653	0.986904	NA	FALSE
Bacteria	Bacteroidetes	Bacteroidia	Bacteroidales	Prevotellaceae	Prevotella	Prevotella_oulorum	ZOTU_1301	5.34173e-06	23	0.668334	0.986904	NA	FALSE
Bacteria	Bacteroidetes	Bacteroidia	Bacteroidales	Prevotellaceae	Prevotella	Unassigned	ZOTU_1302	3.53714e-05	20	0.691027	0.978482	NA	FALSE
Bacteria	Candidatus_Saccharibacteria	Unassigned	Unassigned	Unassigned	Saccharibacteria_genera_incertae_sedis	Unassigned	ZOTU_1303	6.00448e-07	6	0.681211	0.799769	NA	FALSE
Bacteria	Bacteroidetes	Bacteroidia	Bacteroidales	Porphyromonadaceae	Tannerella	Tannerella_forsythia	ZOTU_1304	5.24714e-06	21	0.740041	0.981751	NA	FALSE
Bacteria	Firmicutes	Negativicutes	Selenomonadales	Veillonellaceae	Selenomonas	Selenomonas_sputigena	ZOTU_1305	1.48706e-06	7	0.529079	0.828488	NA	FALSE
Bacteria	Fusobacteria	Fusobacteriia	Fusobacteriales	Leptotrichiaceae	Sneathia	Sneathia_sanguinegens	ZOTU_1306	5.97404e-05	5	0.625221	0.766397	NA	FALSE
Bacteria	Firmicutes	Bacilli	Lactobacillales	Streptococcaceae	Streptococcus	Streptococcus_anginosus_subsp._whileyi	ZOTU_1307	6.42243e-06	16	0.564817	0.958717	NA	FALSE
Bacteria	Bacteroidetes	Bacteroidia	Bacteroidales	Prevotellaceae	Prevotella	Prevotella_oris	ZOTU_1308	1.37294e-05	22	0.319421	0.984534	NA	FALSE
Bacteria	Firmicutes	Negativicutes	Selenomonadales	Veillonellaceae	Unassigned	Unassigned	ZOTU_1309	0.000125603	43	0.908013	0.985299	NA	FALSE
Bacteria	Actinobacteria	Actinobacteria	Actinomycetales	Cellulomonadaceae	Cellulomonas	Unassigned	ZOTU_131	7.79176e-06	4	0.552087	0.0523468	NA	FALSE
Bacteria	Proteobacteria	Gammaproteobacteria	Pasteurellales	Pasteurellaceae	Aggregatibacter	Aggregatibacter_aphrophilus	ZOTU_1310	1.43508e-05	9	0.344065	0.874412	NA	FALSE
Bacteria	Bacteroidetes	Flavobacteriia	Flavobacteriales	Flavobacteriaceae	Capnocytophaga	Capnocytophaga_ochracea	ZOTU_1311	6.17023e-06	16	0.579024	0.958717	NA	FALSE
Bacteria	Bacteroidetes	Bacteroidia	Bacteroidales	Prevotellaceae	Prevotella	Prevotella_oris	ZOTU_1312	1.17063e-05	27	0.545032	0.993318	NA	FALSE
Bacteria	Bacteroidetes	Bacteroidia	Bacteroidales	Prevotellaceae	Prevotella	Prevotella_oulorum	ZOTU_1313	4.55719e-06	30	0.53004	0.996	NA	FALSE
Bacteria	Unassigned	Unassigned	Unassigned	Unassigned	Unassigned	Unassigned	ZOTU_1314	1.26837e-06	8	0.614246	0.853185	NA	FALSE
Bacteria	Bacteroidetes	Unassigned	Unassigned	Unassigned	Unassigned	Unassigned	ZOTU_1315	3.39482e-05	65	0.917308	0.999813	NA	FALSE
Bacteria	Firmicutes	Clostridia	Clostridiales	Clostridiales_Incertae_Sedis_XI	Unassigned	Unassigned	ZOTU_1316	7.79831e-06	19	0.314066	0.974647	NA	FALSE
Bacteria	Bacteroidetes	Bacteroidia	Bacteroidales	Prevotellaceae	Unassigned	Unassigned	ZOTU_1317	2.46004e-05	49	0.81718	0.998202	NA	FALSE
Bacteria	Bacteroidetes	Flavobacteriia	Flavobacteriales	Flavobacteriaceae	Capnocytophaga	Capnocytophaga_ochracea	ZOTU_1318	1.44622e-05	14	0.46214	0.943068	NA	FALSE
Bacteria	Firmicutes	Negativicutes	Selenomonadales	Veillonellaceae	Selenomonas	Unassigned	ZOTU_1319	5.39277e-06	24	0.571898	0.988918	NA	FALSE
Bacteria	Proteobacteria	Betaproteobacteria	Burkholderiales	Burkholderiaceae	Lautropia	Lautropia_mirabilis	ZOTU_132	0.000585913	158	0.313276	1	NA	FALSE
Bacteria	Actinobacteria	Actinobacteria	Actinomycetales	Actinomycetaceae	Actinomyces	Actinomyces_israelii	ZOTU_1320	1.15465e-06	12	0.8317	0.92171	NA	FALSE
Bacteria	Firmicutes	Bacilli	Lactobacillales	Carnobacteriaceae	Dolosigranulum	Dolosigranulum_pigrum	ZOTU_1321	3.73321e-05	17	0.486272	0.964884	NA	FALSE
Bacteria	Bacteroidetes	Bacteroidia	Bacteroidales	Prevotellaceae	Prevotella	Prevotella_shahii	ZOTU_1322	3.4568e-06	22	0.702345	0.907825	NA	FALSE
Bacteria	Bacteroidetes	Bacteroidia	Bacteroidales	Prevotellaceae	Prevotella	Unassigned	ZOTU_1323	6.77616e-06	8	0.423599	0.853185	NA	FALSE
Bacteria	Spirochaetes	Spirochaetia	Spirochaetales	Spirochaetaceae	Treponema	Treponema_medium	ZOTU_1324	1.10696e-05	23	0.707047	0.986904	NA	FALSE
Bacteria	Firmicutes	Clostridia	Clostridiales	Lachnospiraceae	Howardella	Howardella_ureilytica	ZOTU_1325	9.63518e-06	73	0.711819	0.999947	NA	FALSE
Bacteria	Bacteroidetes	Flavobacteriia	Flavobacteriales	Flavobacteriaceae	Capnocytophaga	Capnocytophaga_ochracea	ZOTU_1326	1.60649e-05	27	0.365833	0.993318	NA	FALSE
Bacteria	Firmicutes	Negativicutes	Selenomonadales	Veillonellaceae	Selenomonas	Unassigned	ZOTU_1327	4.69819e-06	17	0.505948	0.964884	NA	FALSE
Bacteria	Bacteroidetes	Flavobacteriia	Flavobacteriales	Flavobacteriaceae	Capnocytophaga	Capnocytophaga_ochracea	ZOTU_1328	5.42877e-06	17	0.545576	0.964884	NA	FALSE
Bacteria	Firmicutes	Clostridia	Clostridiales	Eubacteriaceae	Eubacterium	Unassigned	ZOTU_1329	6.65103e-06	40	0.573421	0.994298	NA	FALSE
Bacteria	Proteobacteria	Gammaproteobacteria	Pasteurellales	Pasteurellaceae	Haemophilus	Haemophilus_sputorum	ZOTU_133	0.000946953	158	0.466218	1	NA	FALSE
Bacteria	Proteobacteria	Gammaproteobacteria	Pasteurellales	Pasteurellaceae	Unassigned	Unassigned	ZOTU_1331	1.71896e-05	53	0.395844	0.99895	NA	FALSE
Bacteria	Spirochaetes	Spirochaetia	Spirochaetales	Spirochaetaceae	Treponema	Treponema_medium	ZOTU_1332	5.47739e-05	28	0.656014	0.994364	NA	FALSE
Bacteria	Fusobacteria	Fusobacteriia	Fusobacteriales	Leptotrichiaceae	Leptotrichia	Leptotrichia_goodfellowii	ZOTU_1333	4.23956e-06	21	0.464277	0.981751	NA	FALSE
Bacteria	Fusobacteria	Fusobacteriia	Fusobacteriales	Leptotrichiaceae	Leptotrichia	Unassigned	ZOTU_1334	1.45866e-06	6	0.388579	0.799769	NA	FALSE
Bacteria	Bacteroidetes	Unassigned	Unassigned	Unassigned	Unassigned	Unassigned	ZOTU_1335	3.88088e-06	6	0.59312	0.799769	NA	FALSE
Bacteria	Bacteroidetes	Bacteroidia	Bacteroidales	Prevotellaceae	Prevotella	Prevotella_shahii	ZOTU_1336	2.45823e-05	24	0.592641	0.929481	NA	FALSE
Bacteria	Firmicutes	Negativicutes	Selenomonadales	Veillonellaceae	Selenomonas	Selenomonas_sputigena	ZOTU_1337	1.366e-05	25	0.496155	0.990631	NA	FALSE
Bacteria	Spirochaetes	Spirochaetia	Spirochaetales	Spirochaetaceae	Treponema	Treponema_amylovorum	ZOTU_1338	6.60956e-06	11	0.785897	0.908289	NA	FALSE
Bacteria	Bacteroidetes	Bacteroidia	Bacteroidales	Prevotellaceae	Prevotella	Unassigned	ZOTU_1339	1.14556e-06	4	0.513128	0.727643	NA	FALSE
Bacteria	Bacteroidetes	Flavobacteriia	Flavobacteriales	Flavobacteriaceae	Capnocytophaga	Unassigned	ZOTU_134	0.00113411	219	0.678022	1	NA	FALSE
Bacteria	Bacteroidetes	Bacteroidia	Bacteroidales	Prevotellaceae	Prevotella	Prevotella_multiformis	ZOTU_1340	2.97316e-06	18	0.584091	0.970151	NA	FALSE
Bacteria	Proteobacteria	Gammaproteobacteria	Cardiobacteriales	Cardiobacteriaceae	Cardiobacterium	Cardiobacterium_hominis	ZOTU_1341	8.47305e-06	22	0.575063	0.984534	NA	FALSE
Bacteria	Bacteroidetes	Bacteroidia	Bacteroidales	Prevotellaceae	Prevotella	Prevotella_pallens	ZOTU_1342	3.42423e-06	24	0.962374	0.988918	NA	FALSE
Bacteria	Bacteroidetes	Bacteroidia	Bacteroidales	Prevotellaceae	Prevotella	Prevotella_oulorum	ZOTU_1343	6.85198e-06	6	0.599529	0.799769	NA	FALSE
Bacteria	Candidatus_Saccharibacteria	Unassigned	Unassigned	Unassigned	Saccharibacteria_genera_incertae_sedis	Unassigned	ZOTU_1344	8.20335e-06	20	0.252043	0.978482	NA	FALSE
Bacteria	Bacteroidetes	Flavobacteriia	Flavobacteriales	Flavobacteriaceae	Chryseobacterium	Unassigned	ZOTU_1345	6.38829e-06	24	0.38488	0.988918	NA	FALSE
Bacteria	Actinobacteria	Actinobacteria	Actinomycetales	Geodermatophilaceae	Geodermatophilus	Unassigned	ZOTU_1346	0	0	NA	NA	NA	FALSE
Bacteria	Bacteroidetes	Bacteroidia	Bacteroidales	Prevotellaceae	Prevotella	Prevotella_baroniae	ZOTU_1347	3.18851e-05	25	0.357983	0.990631	NA	FALSE
Bacteria	Actinobacteria	Actinobacteria	Actinomycetales	Actinomycetaceae	Actinomyces	Unassigned	ZOTU_1348	1.53431e-06	16	0.929395	0.958717	NA	FALSE
Bacteria	Spirochaetes	Spirochaetia	Spirochaetales	Spirochaetaceae	Treponema	Treponema_amylovorum	ZOTU_1349	8.69199e-06	13	0.55404	0.933214	NA	FALSE
Bacteria	Fusobacteria	Fusobacteriia	Fusobacteriales	Leptotrichiaceae	Leptotrichia	Unassigned	ZOTU_135	0.00202737	189	0.881852	1	NA	FALSE
Bacteria	Fusobacteria	Fusobacteriia	Fusobacteriales	Fusobacteriaceae	Fusobacterium	Fusobacterium_nucleatum_subsp._animalis	ZOTU_1350	5.79153e-06	54	0.942532	0.999085	NA	FALSE
Bacteria	Bacteroidetes	Bacteroidia	Bacteroidales	Prevotellaceae	Prevotella	Unassigned	ZOTU_1351	1.40583e-05	60	0.549745	0.999608	NA	FALSE
Bacteria	Candidatus_Saccharibacteria	Unassigned	Unassigned	Unassigned	Saccharibacteria_genera_incertae_sedis	Unassigned	ZOTU_1352	5.49083e-06	26	0.453503	0.992084	NA	FALSE
Bacteria	Fusobacteria	Fusobacteriia	Fusobacteriales	Leptotrichiaceae	Sneathia	Sneathia_sanguinegens	ZOTU_1353	2.53972e-05	6	0.425672	0.799769	NA	FALSE
Bacteria	Proteobacteria	Gammaproteobacteria	Oceanospirillales	Halomonadaceae	Halomonas	Unassigned	ZOTU_1354	0	0	NA	NA	NA	FALSE
Bacteria	Firmicutes	Clostridia	Clostridiales	Lachnospiraceae	Howardella	Howardella_ureilytica	ZOTU_1355	1.0611e-05	42	0.652306	0.995561	NA	FALSE
Bacteria	Bacteroidetes	Bacteroidia	Bacteroidales	Prevotellaceae	Prevotella	Unassigned	ZOTU_1356	1.5547e-05	50	0.764322	0.998426	NA	FALSE
Bacteria	Synergistetes	Synergistia	Synergistales	Synergistaceae	Fretibacterium	Fretibacterium_fastidiosum	ZOTU_1357	4.78735e-06	15	0.65283	0.951502	NA	FALSE
Bacteria	Bacteroidetes	Flavobacteriia	Flavobacteriales	Flavobacteriaceae	Capnocytophaga	Capnocytophaga_granulosa	ZOTU_1358	6.56311e-06	21	0.367962	0.981751	NA	FALSE
Bacteria	Firmicutes	Negativicutes	Selenomonadales	Veillonellaceae	Selenomonas	Unassigned	ZOTU_1359	1.4267e-05	28	0.656321	0.994364	NA	FALSE
Bacteria	Actinobacteria	Actinobacteria	Actinomycetales	Unassigned	Unassigned	Unassigned	ZOTU_136	0.000142884	177	0.793415	1	NA	FALSE
Bacteria	Firmicutes	Negativicutes	Selenomonadales	Veillonellaceae	Selenomonas	Selenomonas_infelix	ZOTU_1360	2.14739e-07	4	0.153171	0.727643	NA	FALSE
Bacteria	Bacteroidetes	Bacteroidia	Bacteroidales	Prevotellaceae	Alloprevotella	Alloprevotella_rava	ZOTU_1361	1.90504e-05	10	0.698084	0.892642	NA	FALSE
Bacteria	Firmicutes	Bacilli	Lactobacillales	Streptococcaceae	Streptococcus	Streptococcus_agalactiae	ZOTU_1362	6.80051e-05	2	0.453187	0.630502	NA	FALSE
Bacteria	Firmicutes	Clostridia	Clostridiales	Lachnospiraceae	Unassigned	Unassigned	ZOTU_1363	1.42717e-05	51	0.430409	0.998624	NA	FALSE
Bacteria	Bacteroidetes	Bacteroidia	Bacteroidales	Prevotellaceae	Alloprevotella	Alloprevotella_tannerae	ZOTU_1364	1.4701e-05	12	0.700999	0.92171	NA	FALSE
Bacteria	Bacteroidetes	Bacteroidia	Bacteroidales	Prevotellaceae	Prevotella	Prevotella_shahii	ZOTU_1365	3.34633e-06	17	0.384767	0.964884	NA	FALSE
Bacteria	Bacteroidetes	Bacteroidia	Bacteroidales	Porphyromonadaceae	Porphyromonas	Porphyromonas_catoniae	ZOTU_1366	1.30749e-05	24	0.5461	0.988918	NA	FALSE
Bacteria	Bacteroidetes	Bacteroidia	Bacteroidales	Prevotellaceae	Prevotella	Unassigned	ZOTU_1367	6.52134e-06	29	0.507918	0.99525	NA	FALSE
Bacteria	Proteobacteria	Betaproteobacteria	Neisseriales	Neisseriaceae	Unassigned	Unassigned	ZOTU_1368	2.47739e-06	13	0.680377	0.933214	NA	FALSE
Bacteria	Bacteroidetes	Bacteroidia	Bacteroidales	Prevotellaceae	Prevotella	Prevotella_oulorum	ZOTU_1369	2.24735e-05	43	0.488911	0.996088	NA	FALSE
Bacteria	Proteobacteria	Betaproteobacteria	Neisseriales	Neisseriaceae	Neisseria	Unassigned	ZOTU_137	0.00121606	166	0.461902	1	NA	FALSE
Bacteria	Spirochaetes	Spirochaetia	Spirochaetales	Spirochaetaceae	Treponema	Treponema_medium	ZOTU_1370	2.59093e-06	10	0.68579	0.892642	NA	FALSE
Bacteria	Bacteroidetes	Bacteroidia	Bacteroidales	Prevotellaceae	Prevotella	Prevotella_intermedia	ZOTU_1371	2.42979e-05	22	0.763544	0.984534	NA	FALSE
Bacteria	Firmicutes	Negativicutes	Selenomonadales	Veillonellaceae	Selenomonas	Selenomonas_sputigena	ZOTU_1372	9.61448e-06	37	0.825963	0.991746	NA	FALSE
Bacteria	Proteobacteria	Betaproteobacteria	Neisseriales	Neisseriaceae	Neisseria	Unassigned	ZOTU_1373	4.65302e-05	4	0.364727	0.727643	NA	FALSE
Bacteria	Spirochaetes	Spirochaetia	Spirochaetales	Spirochaetaceae	Treponema	Treponema_parvum	ZOTU_1374	1.60345e-05	75	0.789087	0.999962	NA	FALSE
Bacteria	Spirochaetes	Spirochaetia	Spirochaetales	Spirochaetaceae	Treponema	Treponema_medium	ZOTU_1375	3.70578e-06	18	0.841446	0.970151	NA	FALSE
Bacteria	Bacteroidetes	Bacteroidia	Bacteroidales	Prevotellaceae	Prevotella	Unassigned	ZOTU_1376	5.66567e-06	25	0.498574	0.990631	NA	FALSE
Bacteria	Bacteroidetes	Bacteroidia	Bacteroidales	Porphyromonadaceae	Porphyromonas	Porphyromonas_catoniae	ZOTU_1377	4.03712e-06	10	0.69929	0.892642	NA	FALSE
Bacteria	Proteobacteria	Gammaproteobacteria	Pasteurellales	Pasteurellaceae	Aggregatibacter	Aggregatibacter_aphrophilus	ZOTU_1378	5.70544e-06	25	0.573858	0.990631	NA	FALSE
Bacteria	Candidatus_Saccharibacteria	Unassigned	Unassigned	Unassigned	Saccharibacteria_genera_incertae_sedis	Unassigned	ZOTU_1379	1.25115e-05	23	0.803971	0.986904	NA	FALSE
Bacteria	Proteobacteria	Betaproteobacteria	Neisseriales	Neisseriaceae	Neisseria	Neisseria_oralis	ZOTU_138	0.000555819	164	0.197425	1	NA	FALSE
Bacteria	Firmicutes	Erysipelotrichia	Erysipelotrichales	Erysipelotrichaceae	Unassigned	Unassigned	ZOTU_1380	8.01921e-06	52	0.537133	0.998797	NA	FALSE
Bacteria	Bacteroidetes	Flavobacteriia	Flavobacteriales	Flavobacteriaceae	Capnocytophaga	Capnocytophaga_ochracea	ZOTU_1381	1.94049e-05	47	0.485916	0.997662	NA	FALSE
Bacteria	Bacteroidetes	Bacteroidia	Bacteroidales	Prevotellaceae	Prevotella	Prevotella_shahii	ZOTU_1382	2.35549e-06	21	0.805149	0.981751	NA	FALSE
Bacteria	Bacteroidetes	Bacteroidia	Bacteroidales	Prevotellaceae	Prevotella	Prevotella_oris	ZOTU_1383	5.98468e-06	22	0.471338	0.984534	NA	FALSE
Bacteria	Firmicutes	Bacilli	Lactobacillales	Lactobacillaceae	Lactobacillus	Unassigned	ZOTU_1384	1.16181e-06	6	0.510179	0.799769	NA	FALSE
Bacteria	Fusobacteria	Fusobacteriia	Fusobacteriales	Leptotrichiaceae	Leptotrichia	Leptotrichia_buccalis	ZOTU_1385	3.70337e-06	5	0.778152	0.766397	NA	FALSE
Bacteria	Spirochaetes	Spirochaetia	Spirochaetales	Spirochaetaceae	Treponema	Treponema_maltophilum	ZOTU_1386	1.62736e-05	32	0.613502	0.99717	NA	FALSE
Bacteria	Firmicutes	Clostridia	Clostridiales	Lachnospiraceae	Unassigned	Unassigned	ZOTU_1387	1.28382e-05	49	0.608438	0.998202	NA	FALSE
Bacteria	Spirochaetes	Spirochaetia	Spirochaetales	Spirochaetaceae	Treponema	Treponema_medium	ZOTU_1388	8.94555e-06	19	0.718807	0.974647	NA	FALSE
Bacteria	Firmicutes	Negativicutes	Selenomonadales	Veillonellaceae	Schwartzia	Schwartzia_succinivorans	ZOTU_1389	1.80157e-06	5	0.408373	0.766397	NA	FALSE
Bacteria	Actinobacteria	Actinobacteria	Actinomycetales	Cellulomonadaceae	Cellulomonas	Unassigned	ZOTU_139	7.1149e-08	2	0.494089	0.630502	NA	FALSE
Bacteria	Spirochaetes	Spirochaetia	Spirochaetales	Spirochaetaceae	Sphaerochaeta	Sphaerochaeta_globosa	ZOTU_1390	2.60614e-05	18	0.736445	0.970151	NA	FALSE
Bacteria	Bacteroidetes	Bacteroidia	Bacteroidales	Prevotellaceae	Prevotella	Unassigned	ZOTU_1391	1.18703e-05	25	0.710952	0.990631	NA	FALSE
Bacteria	Fusobacteria	Fusobacteriia	Fusobacteriales	Leptotrichiaceae	Streptobacillus	Streptobacillus_hongkongensis	ZOTU_1392	2.67736e-05	30	0.703168	0.996	NA	FALSE
Bacteria	Proteobacteria	Gammaproteobacteria	Enterobacteriales	Enterobacteriaceae	Klebsiella	Unassigned	ZOTU_1393	3.39489e-05	20	0.333984	0.978482	NA	FALSE
Bacteria	Bacteroidetes	Bacteroidia	Bacteroidales	Prevotellaceae	Prevotella	Prevotella_oris	ZOTU_1395	3.25955e-06	25	0.819221	0.990631	NA	FALSE
Bacteria	Bacteroidetes	Bacteroidia	Bacteroidales	Prevotellaceae	Prevotella	Prevotella_shahii	ZOTU_1396	3.05963e-06	21	0.382099	0.981751	NA	FALSE
Bacteria	Bacteroidetes	Bacteroidia	Bacteroidales	Prevotellaceae	Prevotella	Prevotella_loescheii	ZOTU_1397	6.1156e-06	29	0.487803	0.99525	NA	FALSE
Bacteria	Firmicutes	Erysipelotrichia	Erysipelotrichales	Erysipelotrichaceae	Unassigned	Unassigned	ZOTU_1398	3.04616e-06	21	0.842843	0.981751	NA	FALSE
Bacteria	Bacteroidetes	Bacteroidia	Bacteroidales	Prevotellaceae	Prevotella	Unassigned	ZOTU_1399	2.22216e-05	49	0.782449	0.998202	NA	FALSE
Bacteria	Proteobacteria	Betaproteobacteria	Neisseriales	Neisseriaceae	Neisseria	Unassigned	ZOTU_14	0.0105293	205	0.503819	1	NA	FALSE
Bacteria	Fusobacteria	Fusobacteriia	Fusobacteriales	Leptotrichiaceae	Leptotrichia	Unassigned	ZOTU_140	0.000332648	173	0.555943	1	NA	FALSE
Bacteria	Candidatus_Saccharibacteria	Unassigned	Unassigned	Unassigned	Saccharibacteria_genera_incertae_sedis	Unassigned	ZOTU_1400	8.92333e-07	3	0.265913	0.682667	NA	FALSE
Bacteria	Actinobacteria	Actinobacteria	Actinomycetales	Propionibacteriaceae	Brooklawnia	Brooklawnia_cerclae	ZOTU_1401	3.26625e-06	14	0.759518	0.943068	NA	FALSE
Bacteria	Bacteroidetes	Bacteroidia	Bacteroidales	Prevotellaceae	Prevotella	Prevotella_enoeca	ZOTU_1402	1.97973e-05	42	0.520779	0.995561	NA	FALSE
Bacteria	Actinobacteria	Actinobacteria	Actinomycetales	Corynebacteriaceae	Corynebacterium	Corynebacterium_matruchotii	ZOTU_1403	8.08531e-06	6	0.554151	0.799769	NA	FALSE
Bacteria	Spirochaetes	Spirochaetia	Spirochaetales	Spirochaetaceae	Treponema	Treponema_medium	ZOTU_1404	8.06788e-06	29	0.694118	0.99525	NA	FALSE
Bacteria	Firmicutes	Negativicutes	Selenomonadales	Veillonellaceae	Selenomonas	Selenomonas_dianae	ZOTU_1405	8.94182e-06	22	0.675303	0.984534	NA	FALSE
Bacteria	Bacteroidetes	Bacteroidia	Bacteroidales	Prevotellaceae	Prevotella	Prevotella_intermedia	ZOTU_1406	9.34222e-06	13	0.704447	0.933214	NA	FALSE
Bacteria	Proteobacteria	Betaproteobacteria	Burkholderiales	Comamonadaceae	Unassigned	Unassigned	ZOTU_1407	8.57428e-07	4	0.414987	0.727643	NA	FALSE
Bacteria	Bacteroidetes	Bacteroidia	Bacteroidales	Prevotellaceae	Unassigned	Unassigned	ZOTU_1408	9.31762e-06	40	0.347432	0.994298	NA	FALSE
Bacteria	Bacteroidetes	Flavobacteriia	Flavobacteriales	Flavobacteriaceae	Capnocytophaga	Capnocytophaga_granulosa	ZOTU_1409	9.83754e-06	24	0.268752	0.988918	NA	FALSE
Bacteria	Bacteroidetes	Bacteroidia	Bacteroidales	Porphyromonadaceae	Porphyromonas	Porphyromonas_endodontalis	ZOTU_141	0.00174843	199	0.505372	1	NA	FALSE
Bacteria	Fusobacteria	Fusobacteriia	Fusobacteriales	Leptotrichiaceae	Streptobacillus	Streptobacillus_hongkongensis	ZOTU_1410	2.51464e-05	19	0.417794	0.974647	NA	FALSE
Bacteria	Actinobacteria	Actinobacteria	Actinomycetales	Actinomycetaceae	Actinomyces	Unassigned	ZOTU_1411	1.66759e-06	14	0.694761	0.943068	NA	FALSE
Bacteria	Firmicutes	Clostridia	Clostridiales	Lachnospiraceae	Lachnoanaerobaculum	Unassigned	ZOTU_1412	1.97893e-06	16	0.603788	0.958717	NA	FALSE
Bacteria	Firmicutes	Clostridia	Clostridiales	Lachnospiraceae	Lachnoanaerobaculum	Lachnoanaerobaculum_umeaense	ZOTU_1413	8.80687e-07	9	0.617101	0.874412	NA	FALSE
Bacteria	Fusobacteria	Fusobacteriia	Fusobacteriales	Fusobacteriaceae	Fusobacterium	Unassigned	ZOTU_1414	4.11733e-06	4	0.394214	0.727643	NA	FALSE
Bacteria	Firmicutes	Negativicutes	Selenomonadales	Veillonellaceae	Schwartzia	Schwartzia_succinivorans	ZOTU_1415	2.43414e-05	22	0.337621	0.984534	NA	FALSE
Bacteria	Bacteroidetes	Bacteroidia	Bacteroidales	Prevotellaceae	Prevotella	Prevotella_oris	ZOTU_1416	1.15498e-05	26	0.578585	0.992084	NA	FALSE
Bacteria	Actinobacteria	Actinobacteria	Bifidobacteriales	Bifidobacteriaceae	Alloscardovia	Alloscardovia_omnicolens	ZOTU_1417	6.35453e-06	7	0.832963	0.828488	NA	FALSE
Bacteria	Actinobacteria	Actinobacteria	Actinomycetales	Actinomycetaceae	Actinomyces	Unassigned	ZOTU_1418	6.3379e-07	4	0.633704	0.727643	NA	FALSE
Bacteria	Proteobacteria	Betaproteobacteria	Unassigned	Unassigned	Unassigned	Unassigned	ZOTU_1419	7.42474e-06	53	0.403831	0.99895	NA	FALSE
Bacteria	Bacteroidetes	Flavobacteriia	Flavobacteriales	Flavobacteriaceae	Capnocytophaga	Capnocytophaga_leadbetteri	ZOTU_142	0.00144063	208	0.419591	1	NA	FALSE
Bacteria	Firmicutes	Negativicutes	Selenomonadales	Veillonellaceae	Selenomonas	Selenomonas_infelix	ZOTU_1420	2.94908e-06	26	0.752955	0.992084	NA	FALSE
Bacteria	Spirochaetes	Spirochaetia	Spirochaetales	Spirochaetaceae	Treponema	Treponema_socranskii_subsp._paredis	ZOTU_1421	1.86605e-06	23	0.939612	0.986904	NA	FALSE
Bacteria	Bacteroidetes	Bacteroidia	Bacteroidales	Prevotellaceae	Prevotella	Unassigned	ZOTU_1422	1.28208e-05	62	0.901249	0.999707	NA	FALSE
Bacteria	Bacteroidetes	Bacteroidia	Bacteroidales	Prevotellaceae	Prevotella	Unassigned	ZOTU_1423	8.24833e-06	23	0.58837	0.986904	NA	FALSE
Bacteria	Proteobacteria	Betaproteobacteria	Neisseriales	Neisseriaceae	Simonsiella	Simonsiella_muelleri	ZOTU_1424	3.31735e-06	12	0.662877	0.92171	NA	FALSE
Bacteria	Proteobacteria	Gammaproteobacteria	Xanthomonadales	Xanthomonadaceae	Stenotrophomonas	Stenotrophomonas_maltophilia	ZOTU_1425	3.0704e-06	13	0.536601	0.417782	NA	FALSE
Bacteria	Firmicutes	Bacilli	Lactobacillales	Lactobacillaceae	Lactobacillus	Lactobacillus_paracasei_subsp._paracasei	ZOTU_1426	1.22441e-05	13	0.62426	0.933214	NA	FALSE
Bacteria	Bacteroidetes	Bacteroidia	Bacteroidales	Prevotellaceae	Prevotella	Unassigned	ZOTU_1427	5.21482e-06	21	0.889173	0.981751	NA	FALSE
Bacteria	Firmicutes	Negativicutes	Selenomonadales	Veillonellaceae	Selenomonas	Selenomonas_infelix	ZOTU_1428	1.5039e-06	9	0.283771	0.874412	NA	FALSE
Bacteria	Bacteroidetes	Bacteroidia	Bacteroidales	Prevotellaceae	Prevotella	Prevotella_shahii	ZOTU_1429	6.76282e-06	9	0.638165	0.874412	NA	FALSE
Bacteria	Bacteroidetes	Flavobacteriia	Flavobacteriales	Flavobacteriaceae	Capnocytophaga	Capnocytophaga_gingivalis	ZOTU_143	0.000824349	192	0.832004	1	NA	FALSE
Bacteria	Actinobacteria	Actinobacteria	Actinomycetales	Actinomycetaceae	Actinomyces	Actinomyces_odontolyticus	ZOTU_1430	1.98331e-05	47	0.670079	0.997662	NA	FALSE
Bacteria	Firmicutes	Negativicutes	Selenomonadales	Veillonellaceae	Selenomonas	Unassigned	ZOTU_1431	3.65594e-06	17	0.406318	0.964884	NA	FALSE
Bacteria	Firmicutes	Negativicutes	Selenomonadales	Veillonellaceae	Selenomonas	Selenomonas_sputigena	ZOTU_1432	1.78268e-06	11	0.392612	0.908289	NA	FALSE
Bacteria	Proteobacteria	Gammaproteobacteria	Enterobacteriales	Enterobacteriaceae	Unassigned	Unassigned	ZOTU_1433	0.000210782	41	0.64524	0.981361	NA	FALSE
Bacteria	Firmicutes	Negativicutes	Selenomonadales	Veillonellaceae	Veillonella	Unassigned	ZOTU_1434	1.82994e-06	4	0.650513	0.727643	NA	FALSE
Bacteria	Synergistetes	Synergistia	Synergistales	Synergistaceae	Fretibacterium	Fretibacterium_fastidiosum	ZOTU_1435	5.5466e-06	11	0.634766	0.908289	NA	FALSE
Bacteria	Bacteroidetes	Flavobacteriia	Flavobacteriales	Flavobacteriaceae	Capnocytophaga	Capnocytophaga_ochracea	ZOTU_1436	3.52441e-06	10	0.283681	0.892642	NA	FALSE
Bacteria	Spirochaetes	Spirochaetia	Spirochaetales	Spirochaetaceae	Treponema	Treponema_socranskii_subsp._paredis	ZOTU_1437	1.52229e-05	34	0.306888	0.998005	NA	FALSE
Bacteria	Bacteroidetes	Unassigned	Unassigned	Unassigned	Unassigned	Unassigned	ZOTU_1438	2.18541e-06	6	0.0530105	0.799769	NA	FALSE
Bacteria	Firmicutes	Negativicutes	Selenomonadales	Veillonellaceae	Selenomonas	Unassigned	ZOTU_1439	5.57092e-06	26	0.610312	0.992084	NA	FALSE
Bacteria	Bacteroidetes	Bacteroidia	Bacteroidales	Porphyromonadaceae	Tannerella	Tannerella_forsythia	ZOTU_144	0.0014066	169	0.855734	1	NA	FALSE
Bacteria	Firmicutes	Negativicutes	Selenomonadales	Veillonellaceae	Selenomonas	Unassigned	ZOTU_1440	3.77843e-06	28	0.811394	0.994364	NA	FALSE
Bacteria	Bacteroidetes	Bacteroidia	Bacteroidales	Prevotellaceae	Prevotella	Prevotella_oris	ZOTU_1441	4.82989e-06	14	0.527305	0.943068	NA	FALSE
Bacteria	Fusobacteria	Fusobacteriia	Fusobacteriales	Leptotrichiaceae	Streptobacillus	Streptobacillus_hongkongensis	ZOTU_1442	2.91032e-05	11	0.660249	0.908289	NA	FALSE
Bacteria	Firmicutes	Negativicutes	Selenomonadales	Veillonellaceae	Selenomonas	Selenomonas_sputigena	ZOTU_1443	2.14597e-05	31	0.35281	0.996634	NA	FALSE
Bacteria	Firmicutes	Bacilli	Bacillales	Bacillaceae_1	Bacillus	Unassigned	ZOTU_1444	7.51647e-05	4	NA	0.00477525	NA	FALSE
Bacteria	Firmicutes	Clostridia	Clostridiales	Lachnospiraceae	Shuttleworthia	Shuttleworthia_satelles	ZOTU_1445	6.81744e-06	5	0.627146	0.766397	NA	FALSE
Bacteria	Bacteroidetes	Bacteroidia	Bacteroidales	Prevotellaceae	Prevotella	Prevotella_marshii	ZOTU_1446	9.6219e-06	34	0.266331	0.998005	NA	FALSE
Bacteria	Spirochaetes	Spirochaetia	Spirochaetales	Spirochaetaceae	Treponema	Treponema_medium	ZOTU_1447	1.43902e-05	33	0.366607	0.997623	NA	FALSE
Bacteria	Spirochaetes	Spirochaetia	Spirochaetales	Spirochaetaceae	Treponema	Treponema_medium	ZOTU_1449	6.3806e-06	21	0.197543	0.981751	NA	FALSE
Bacteria	Actinobacteria	Actinobacteria	Actinomycetales	Actinomycetaceae	Actinomyces	Actinomyces_graevenitzii	ZOTU_145	0.00187496	188	0.761119	1	NA	FALSE
Bacteria	Firmicutes	Negativicutes	Selenomonadales	Veillonellaceae	Selenomonas	Unassigned	ZOTU_1450	1.84532e-05	53	0.74804	0.99895	NA	FALSE
Bacteria	Bacteroidetes	Bacteroidia	Bacteroidales	Prevotellaceae	Prevotella	Prevotella_oris	ZOTU_1451	3.98264e-05	8	0.367809	0.853185	NA	FALSE
Bacteria	Bacteroidetes	Bacteroidia	Bacteroidales	Prevotellaceae	Prevotella	Prevotella_oulorum	ZOTU_1452	1.32255e-06	15	0.376163	0.951502	NA	FALSE
Bacteria	Firmicutes	Negativicutes	Selenomonadales	Veillonellaceae	Selenomonas	Selenomonas_infelix	ZOTU_1453	5.47136e-06	17	0.60529	0.964884	NA	FALSE
Bacteria	Bacteroidetes	Bacteroidia	Bacteroidales	Prevotellaceae	Prevotella	Prevotella_pleuritidis	ZOTU_1454	1.84508e-05	5	0.614853	0.766397	NA	FALSE
Bacteria	Bacteroidetes	Bacteroidia	Bacteroidales	Prevotellaceae	Prevotella	Prevotella_maculosa	ZOTU_1455	7.38641e-06	51	0.931673	0.998624	NA	FALSE
Bacteria	Bacteroidetes	Flavobacteriia	Flavobacteriales	Flavobacteriaceae	Capnocytophaga	Capnocytophaga_ochracea	ZOTU_1456	1.10375e-06	8	0.571025	0.853185	NA	FALSE
Bacteria	Bacteroidetes	Bacteroidia	Bacteroidales	Prevotellaceae	Prevotella	Unassigned	ZOTU_1457	2.07586e-05	13	0.491203	0.933214	NA	FALSE
Bacteria	Firmicutes	Negativicutes	Selenomonadales	Veillonellaceae	Selenomonas	Selenomonas_infelix	ZOTU_1458	1.39365e-06	12	0.670435	0.92171	NA	FALSE
Bacteria	Bacteroidetes	Bacteroidia	Bacteroidales	Prevotellaceae	Prevotella	Prevotella_buccae	ZOTU_1459	2.37769e-06	27	0.0611885	0.993318	NA	FALSE
Bacteria	Proteobacteria	Epsilonproteobacteria	Campylobacterales	Campylobacteraceae	Campylobacter	Campylobacter_rectus	ZOTU_146	0.00116566	175	0.686325	1	NA	FALSE
Bacteria	Bacteroidetes	Bacteroidia	Bacteroidales	Porphyromonadaceae	Tannerella	Tannerella_forsythia	ZOTU_1460	2.552e-05	13	0.237009	0.933214	NA	FALSE
Bacteria	Spirochaetes	Spirochaetia	Spirochaetales	Spirochaetaceae	Treponema	Treponema_medium	ZOTU_1462	1.00928e-05	42	0.801074	0.995561	NA	FALSE
Bacteria	Bacteroidetes	Unassigned	Unassigned	Unassigned	Unassigned	Unassigned	ZOTU_1463	4.28181e-06	6	0.50221	0.799769	NA	FALSE
Bacteria	Firmicutes	Negativicutes	Selenomonadales	Veillonellaceae	Selenomonas	Unassigned	ZOTU_1464	1.74013e-06	4	0.616796	0.727643	NA	FALSE
Bacteria	Firmicutes	Negativicutes	Selenomonadales	Veillonellaceae	Unassigned	Unassigned	ZOTU_1465	4.41052e-06	28	0.836102	0.994364	NA	FALSE
Bacteria	Firmicutes	Negativicutes	Selenomonadales	Veillonellaceae	Selenomonas	Selenomonas_infelix	ZOTU_1466	3.68806e-06	35	0.808023	0.998327	NA	FALSE
Bacteria	Firmicutes	Negativicutes	Selenomonadales	Veillonellaceae	Selenomonas	Selenomonas_infelix	ZOTU_1467	3.58169e-06	9	0.407445	0.874412	NA	FALSE
Bacteria	Bacteroidetes	Bacteroidia	Bacteroidales	Prevotellaceae	Unassigned	Unassigned	ZOTU_1468	2.81201e-05	20	0.858327	0.978482	NA	FALSE
Bacteria	Firmicutes	Clostridia	Clostridiales	Clostridiales_Incertae_Sedis_XI	Unassigned	Unassigned	ZOTU_1469	1.5217e-05	28	0.386789	0.994364	NA	FALSE
Bacteria	Actinobacteria	Actinobacteria	Actinomycetales	Actinomycetaceae	Actinomyces	Actinomyces_odontolyticus	ZOTU_147	0.000933704	169	0.608937	1	NA	FALSE
Bacteria	Firmicutes	Clostridia	Clostridiales	Lachnospiraceae	Lachnoanaerobaculum	Lachnoanaerobaculum_umeaense	ZOTU_1470	1.39395e-06	6	0.561425	0.799769	NA	FALSE
Bacteria	Actinobacteria	Actinobacteria	Actinomycetales	Actinomycetaceae	Actinomyces	Actinomyces_odontolyticus	ZOTU_1471	1.02835e-05	23	0.574167	0.986904	NA	FALSE
Bacteria	Proteobacteria	Deltaproteobacteria	Desulfobacterales	Desulfobulbaceae	Desulfobulbus	Unassigned	ZOTU_1472	0	0	NA	NA	NA	FALSE
Bacteria	Fusobacteria	Fusobacteriia	Fusobacteriales	Fusobacteriaceae	Fusobacterium	Unassigned	ZOTU_1473	3.47096e-06	5	0.782288	0.766397	NA	FALSE
Bacteria	Spirochaetes	Spirochaetia	Spirochaetales	Spirochaetaceae	Treponema	Unassigned	ZOTU_1474	7.78518e-06	29	0.408473	0.99525	NA	FALSE
Bacteria	Bacteroidetes	Bacteroidia	Bacteroidales	Prevotellaceae	Prevotella	Unassigned	ZOTU_1475	5.31262e-06	29	0.778899	0.99525	NA	FALSE
Bacteria	Bacteroidetes	Bacteroidia	Bacteroidales	Prevotellaceae	Prevotella	Prevotella_nanceiensis	ZOTU_1476	8.19276e-06	13	0.678984	0.933214	NA	FALSE
Bacteria	Bacteroidetes	Flavobacteriia	Flavobacteriales	Flavobacteriaceae	Capnocytophaga	Capnocytophaga_ochracea	ZOTU_1477	1.22545e-06	10	0.484342	0.892642	NA	FALSE
Bacteria	Bacteroidetes	Bacteroidia	Bacteroidales	Prevotellaceae	Prevotella	Unassigned	ZOTU_1478	6.00328e-06	33	0.698829	0.997623	NA	FALSE
Bacteria	Bacteroidetes	Bacteroidia	Bacteroidales	Prevotellaceae	Prevotella	Prevotella_pallens	ZOTU_1479	7.86285e-06	24	0.378146	0.929481	NA	FALSE
Bacteria	Actinobacteria	Actinobacteria	Actinomycetales	Actinomycetaceae	Actinomyces	Actinomyces_odontolyticus	ZOTU_148	0.000381826	151	0.638167	1	NA	FALSE
Bacteria	Fusobacteria	Fusobacteriia	Fusobacteriales	Leptotrichiaceae	Leptotrichia	Leptotrichia_goodfellowii	ZOTU_1480	4.61981e-06	19	0.726213	0.974647	NA	FALSE
Bacteria	Firmicutes	Negativicutes	Selenomonadales	Veillonellaceae	Selenomonas	Selenomonas_sputigena	ZOTU_1481	8.28276e-06	24	0.568985	0.988918	NA	FALSE
Bacteria	Actinobacteria	Actinobacteria	Actinomycetales	Propionibacteriaceae	Unassigned	Unassigned	ZOTU_1482	8.72146e-06	17	0.236306	0.964884	NA	FALSE
Bacteria	Bacteroidetes	Bacteroidia	Bacteroidales	Prevotellaceae	Prevotella	Prevotella_oulorum	ZOTU_1483	1.15221e-05	18	0.443514	0.970151	NA	FALSE
Bacteria	Spirochaetes	Spirochaetia	Spirochaetales	Spirochaetaceae	Treponema	Treponema_amylovorum	ZOTU_1484	7.21178e-06	11	0.516867	0.908289	NA	FALSE
Bacteria	Bacteroidetes	Flavobacteriia	Flavobacteriales	Flavobacteriaceae	Capnocytophaga	Capnocytophaga_granulosa	ZOTU_1485	1.7363e-05	22	0.520579	0.984534	NA	FALSE
Bacteria	Bacteroidetes	Bacteroidia	Bacteroidales	Porphyromonadaceae	Porphyromonas	Porphyromonas_endodontalis	ZOTU_1486	2.39316e-05	16	0.527223	0.958717	NA	FALSE
Bacteria	Firmicutes	Negativicutes	Selenomonadales	Veillonellaceae	Unassigned	Unassigned	ZOTU_1487	1.22548e-06	10	0.705885	0.892642	NA	FALSE
Bacteria	Firmicutes	Bacilli	Lactobacillales	Streptococcaceae	Streptococcus	Streptococcus_constellatus_subsp._constellatus	ZOTU_149	0.00158798	209	0.355536	1	NA	FALSE
Bacteria	Bacteroidetes	Bacteroidia	Bacteroidales	Prevotellaceae	Prevotella	Prevotella_loescheii	ZOTU_1490	3.18391e-06	19	0.604528	0.974647	NA	FALSE
Bacteria	Actinobacteria	Actinobacteria	Actinomycetales	Propionibacteriaceae	Unassigned	Unassigned	ZOTU_1491	2.43923e-06	28	0.787304	0.994364	NA	FALSE
Bacteria	Proteobacteria	Alphaproteobacteria	Rhizobiales	Bradyrhizobiaceae	Bradyrhizobium	Unassigned	ZOTU_1492	2.07002e-05	7	0.973208	0.00457272	NA	FALSE
Bacteria	Tenericutes	Mollicutes	Acholeplasmatales	Acholeplasmataceae	Acholeplasma	Unassigned	ZOTU_1493	3.28081e-06	8	0.493839	0.853185	NA	FALSE
Bacteria	Bacteroidetes	Flavobacteriia	Flavobacteriales	Flavobacteriaceae	Capnocytophaga	Capnocytophaga_ochracea	ZOTU_1494	7.93181e-06	5	0.715405	0.766397	NA	FALSE
Bacteria	Bacteroidetes	Bacteroidia	Bacteroidales	Prevotellaceae	Prevotella	Unassigned	ZOTU_1495	5.58908e-06	13	0.663091	0.933214	NA	FALSE
Bacteria	Firmicutes	Negativicutes	Selenomonadales	Veillonellaceae	Unassigned	Unassigned	ZOTU_1496	6.37008e-06	16	0.392602	0.958717	NA	FALSE
Bacteria	Bacteroidetes	Bacteroidia	Bacteroidales	Prevotellaceae	Prevotella	Prevotella_oulorum	ZOTU_1497	4.84828e-06	21	0.845649	0.981751	NA	FALSE
Bacteria	Firmicutes	Bacilli	Lactobacillales	Lactobacillaceae	Lactobacillus	Unassigned	ZOTU_1498	2.59097e-06	6	0.377453	0.799769	NA	FALSE
Bacteria	Bacteroidetes	Bacteroidia	Bacteroidales	Prevotellaceae	Prevotella	Prevotella_shahii	ZOTU_1499	1.24602e-05	15	0.318251	0.951502	NA	FALSE
Bacteria	Firmicutes	Negativicutes	Selenomonadales	Veillonellaceae	Veillonella	Veillonella_rogosae	ZOTU_15	0.0135868	233	0.783146	1	NA	FALSE
Bacteria	Firmicutes	Negativicutes	Selenomonadales	Veillonellaceae	Unassigned	Unassigned	ZOTU_150	0.00105746	165	0.946456	1	NA	FALSE
Bacteria	Proteobacteria	Gammaproteobacteria	Enterobacteriales	Enterobacteriaceae	Escherichia/Shigella	Escherichia_fergusonii	ZOTU_1500	4.24787e-06	1	NA	NA	NA	FALSE
Bacteria	Candidatus_Saccharibacteria	Unassigned	Unassigned	Unassigned	Saccharibacteria_genera_incertae_sedis	Unassigned	ZOTU_1502	1.03656e-05	12	0.597016	0.92171	NA	FALSE
Bacteria	Bacteroidetes	Bacteroidia	Bacteroidales	Prevotellaceae	Prevotella	Unassigned	ZOTU_1503	1.54428e-05	31	0.583767	0.996634	NA	FALSE
Bacteria	Proteobacteria	Gammaproteobacteria	Pseudomonadales	Moraxellaceae	Acinetobacter	Acinetobacter_junii	ZOTU_1504	1.55236e-05	5	0.346205	0.339023	NA	FALSE
Bacteria	Bacteroidetes	Flavobacteriia	Flavobacteriales	Flavobacteriaceae	Chryseobacterium	Unassigned	ZOTU_1505	1.23757e-05	40	0.928828	0.994298	NA	FALSE
Bacteria	Actinobacteria	Actinobacteria	Actinomycetales	Actinomycetaceae	Actinomyces	Actinomyces_israelii	ZOTU_1506	1.20363e-06	15	0.879503	0.951502	NA	FALSE
Bacteria	Proteobacteria	Gammaproteobacteria	Cardiobacteriales	Cardiobacteriaceae	Cardiobacterium	Cardiobacterium_hominis	ZOTU_1508	3.74651e-07	6	0.65689	0.799769	NA	FALSE
Bacteria	Bacteroidetes	Bacteroidia	Bacteroidales	Prevotellaceae	Unassigned	Unassigned	ZOTU_1509	1.69482e-05	60	0.63162	0.999608	NA	FALSE
Bacteria	Bacteroidetes	Bacteroidia	Bacteroidales	Prevotellaceae	Alloprevotella	Alloprevotella_tannerae	ZOTU_151	0.0016964	186	0.710594	1	NA	FALSE
Bacteria	Bacteroidetes	Bacteroidia	Bacteroidales	Prevotellaceae	Prevotella	Unassigned	ZOTU_1510	5.21919e-06	54	0.948181	0.999085	NA	FALSE
Bacteria	Bacteroidetes	Flavobacteriia	Flavobacteriales	Flavobacteriaceae	Chryseobacterium	Unassigned	ZOTU_1511	2.73998e-05	24	0.681801	0.988918	NA	FALSE
Bacteria	Spirochaetes	Spirochaetia	Spirochaetales	Spirochaetaceae	Treponema	Treponema_medium	ZOTU_1512	1.66797e-05	8	0.312448	0.853185	NA	FALSE
Bacteria	Bacteroidetes	Bacteroidia	Bacteroidales	Prevotellaceae	Prevotella	Prevotella_baroniae	ZOTU_1513	3.21648e-05	14	0.540182	0.943068	NA	FALSE
Bacteria	Bacteroidetes	Bacteroidia	Bacteroidales	Porphyromonadaceae	Porphyromonas	Porphyromonas_catoniae	ZOTU_1514	5.10787e-06	19	0.413588	0.974647	NA	FALSE
Bacteria	Actinobacteria	Actinobacteria	Actinomycetales	Actinomycetaceae	Actinomyces	Actinomyces_israelii	ZOTU_1515	1.38631e-06	17	0.750244	0.964884	NA	FALSE
Bacteria	Proteobacteria	Betaproteobacteria	Neisseriales	Neisseriaceae	Unassigned	Unassigned	ZOTU_1516	8.67319e-06	15	0.108426	0.951502	NA	FALSE
Bacteria	Firmicutes	Negativicutes	Selenomonadales	Veillonellaceae	Unassigned	Unassigned	ZOTU_1517	3.73594e-06	29	0.947761	0.99525	NA	FALSE
Bacteria	Actinobacteria	Actinobacteria	Actinomycetales	Actinomycetaceae	Actinomyces	Unassigned	ZOTU_1518	3.58671e-06	25	0.54949	0.990631	NA	FALSE
Bacteria	Bacteroidetes	Bacteroidia	Bacteroidales	Prevotellaceae	Prevotella	Prevotella_maculosa	ZOTU_1519	6.52533e-06	18	0.254404	0.970151	NA	FALSE
Bacteria	Firmicutes	Clostridia	Clostridiales	Eubacteriaceae	Eubacterium	Eubacterium_nodatum	ZOTU_152	0.000796603	169	0.353156	1	NA	FALSE
Bacteria	Bacteroidetes	Flavobacteriia	Flavobacteriales	Flavobacteriaceae	Capnocytophaga	Capnocytophaga_ochracea	ZOTU_1521	1.06208e-06	9	0.426016	0.874412	NA	FALSE
Bacteria	Bacteroidetes	Bacteroidia	Bacteroidales	Prevotellaceae	Prevotella	Unassigned	ZOTU_1522	7.67213e-06	35	0.303146	0.998327	NA	FALSE
Bacteria	Spirochaetes	Spirochaetia	Spirochaetales	Spirochaetaceae	Treponema	Treponema_maltophilum	ZOTU_1523	5.07904e-06	12	0.47879	0.92171	NA	FALSE
Bacteria	Bacteroidetes	Bacteroidia	Bacteroidales	Prevotellaceae	Unassigned	Unassigned	ZOTU_1524	2.30287e-05	38	0.857682	0.992698	NA	FALSE
Bacteria	Proteobacteria	Gammaproteobacteria	Pasteurellales	Pasteurellaceae	Haemophilus	Unassigned	ZOTU_1525	1.99046e-05	30	0.903037	0.996	NA	FALSE
Bacteria	Proteobacteria	Betaproteobacteria	Neisseriales	Neisseriaceae	Unassigned	Unassigned	ZOTU_1526	7.77925e-06	40	0.924175	0.994298	NA	FALSE
Bacteria	Firmicutes	Clostridia	Clostridiales	Unassigned	Unassigned	Unassigned	ZOTU_1527	5.62021e-06	14	0.858715	0.943068	NA	FALSE
Bacteria	Firmicutes	Negativicutes	Selenomonadales	Veillonellaceae	Selenomonas	Selenomonas_sputigena	ZOTU_1528	2.53488e-06	11	0.598791	0.908289	NA	FALSE
Bacteria	Bacteroidetes	Flavobacteriia	Flavobacteriales	Flavobacteriaceae	Capnocytophaga	Capnocytophaga_granulosa	ZOTU_153	0.00102234	185	0.796103	1	NA	FALSE
Bacteria	Bacteroidetes	Bacteroidia	Bacteroidales	Porphyromonadaceae	Porphyromonas	Unassigned	ZOTU_1530	5.10839e-06	13	0.455783	0.933214	NA	FALSE
Bacteria	Actinobacteria	Actinobacteria	Coriobacteriales	Coriobacteriaceae	Olsenella	Olsenella_scatoligenes	ZOTU_1531	3.3427e-07	6	0.911372	0.799769	NA	FALSE
Bacteria	Proteobacteria	Gammaproteobacteria	Enterobacteriales	Enterobacteriaceae	Pantoea	Pantoea_calida	ZOTU_1532	0	0	NA	NA	NA	FALSE
Bacteria	Spirochaetes	Spirochaetia	Spirochaetales	Spirochaetaceae	Treponema	Treponema_socranskii_subsp._paredis	ZOTU_1533	3.52668e-06	31	0.516826	0.996634	NA	FALSE
Bacteria	Firmicutes	Negativicutes	Selenomonadales	Veillonellaceae	Schwartzia	Schwartzia_succinivorans	ZOTU_1534	2.04809e-06	11	0.736178	0.908289	NA	FALSE
Bacteria	Bacteroidetes	Flavobacteriia	Flavobacteriales	Flavobacteriaceae	Chryseobacterium	Unassigned	ZOTU_1535	9.92435e-06	17	0.251468	0.964884	NA	FALSE
Bacteria	Proteobacteria	Betaproteobacteria	Neisseriales	Neisseriaceae	Unassigned	Unassigned	ZOTU_1536	6.65934e-06	18	0.493325	0.970151	NA	FALSE
Bacteria	Firmicutes	Negativicutes	Selenomonadales	Veillonellaceae	Selenomonas	Selenomonas_sputigena	ZOTU_1537	4.3684e-07	7	0.821935	0.828488	NA	FALSE
Bacteria	Spirochaetes	Spirochaetia	Spirochaetales	Spirochaetaceae	Treponema	Treponema_socranskii_subsp._buccale	ZOTU_1538	4.25698e-06	26	0.477467	0.992084	NA	FALSE
Bacteria	Bacteroidetes	Bacteroidia	Bacteroidales	Prevotellaceae	Prevotella	Prevotella_multisaccharivorax	ZOTU_1539	1.91716e-06	7	0.271807	0.828488	NA	FALSE
Bacteria	Proteobacteria	Gammaproteobacteria	Pasteurellales	Pasteurellaceae	Haemophilus	Unassigned	ZOTU_154	0.00123603	206	0.353857	1	NA	FALSE
Bacteria	Bacteroidetes	Bacteroidia	Bacteroidales	Prevotellaceae	Prevotella	Prevotella_loescheii	ZOTU_1540	3.88297e-06	15	0.654433	0.951502	NA	FALSE
Bacteria	Proteobacteria	Gammaproteobacteria	Enterobacteriales	Enterobacteriaceae	Unassigned	Unassigned	ZOTU_1541	2.57044e-05	35	0.755137	0.998327	NA	FALSE
Bacteria	Bacteroidetes	Bacteroidia	Bacteroidales	Prevotellaceae	Prevotella	Unassigned	ZOTU_1542	3.85445e-06	11	0.613045	0.908289	NA	FALSE
Bacteria	Firmicutes	Clostridia	Clostridiales	Lachnospiraceae	Oribacterium	Oribacterium_asaccharolyticum	ZOTU_1543	2.29179e-05	63	0.317717	0.999748	NA	FALSE
Bacteria	Firmicutes	Clostridia	Clostridiales	Peptococcaceae_1	Peptococcus	Peptococcus_niger	ZOTU_1544	6.75287e-06	23	0.657863	0.986904	NA	FALSE
Bacteria	Bacteroidetes	Bacteroidia	Bacteroidales	Prevotellaceae	Unassigned	Unassigned	ZOTU_1545	1.26285e-05	38	0.634484	0.992698	NA	FALSE
Bacteria	Firmicutes	Negativicutes	Selenomonadales	Veillonellaceae	Selenomonas	Selenomonas_infelix	ZOTU_1546	5.33274e-06	28	0.588177	0.994364	NA	FALSE
Bacteria	Actinobacteria	Actinobacteria	Actinomycetales	Dietziaceae	Dietzia	Dietzia_maris	ZOTU_1547	0	0	NA	NA	NA	FALSE
Bacteria	Spirochaetes	Spirochaetia	Spirochaetales	Spirochaetaceae	Treponema	Treponema_putidum	ZOTU_1548	8.57879e-06	21	0.514718	0.981751	NA	FALSE
Bacteria	Firmicutes	Bacilli	Bacillales	Bacillaceae_1	Bacillus	Unassigned	ZOTU_1549	6.64626e-08	1	NA	NA	NA	FALSE
Bacteria	Bacteroidetes	Bacteroidia	Bacteroidales	Prevotellaceae	Unassigned	Unassigned	ZOTU_155	0.00198999	196	0.700037	1	NA	FALSE
Bacteria	Firmicutes	Negativicutes	Selenomonadales	Veillonellaceae	Unassigned	Unassigned	ZOTU_1550	2.69535e-06	11	0.567371	0.644459	NA	FALSE
Bacteria	Firmicutes	Negativicutes	Selenomonadales	Veillonellaceae	Unassigned	Unassigned	ZOTU_1551	2.62199e-06	23	0.84377	0.986904	NA	FALSE
Bacteria	Bacteroidetes	Bacteroidia	Bacteroidales	Prevotellaceae	Prevotella	Prevotella_fusca	ZOTU_1552	4.32441e-06	5	0.580819	0.766397	NA	FALSE
Bacteria	Firmicutes	Negativicutes	Selenomonadales	Veillonellaceae	Schwartzia	Schwartzia_succinivorans	ZOTU_1553	7.42558e-06	43	0.60384	0.996088	NA	FALSE
Bacteria	Actinobacteria	Actinobacteria	Actinomycetales	Propionibacteriaceae	Propionibacterium	Propionibacterium_acidifaciens	ZOTU_1554	1.21684e-06	11	0.686847	0.908289	NA	FALSE
Bacteria	Actinobacteria	Actinobacteria	Actinomycetales	Propionibacteriaceae	Propionibacterium	Propionibacterium_acidifaciens	ZOTU_1555	1.01345e-07	2	0.140498	0.630502	NA	FALSE
Bacteria	Firmicutes	Negativicutes	Selenomonadales	Veillonellaceae	Selenomonas	Selenomonas_sputigena	ZOTU_1556	1.98218e-06	13	0.825764	0.933214	NA	FALSE
Bacteria	Proteobacteria	Betaproteobacteria	Neisseriales	Neisseriaceae	Unassigned	Unassigned	ZOTU_1557	3.84216e-06	25	0.178826	0.990631	NA	FALSE
Bacteria	Spirochaetes	Spirochaetia	Spirochaetales	Spirochaetaceae	Treponema	Unassigned	ZOTU_1558	8.21358e-06	27	0.61583	0.993318	NA	FALSE
Bacteria	Spirochaetes	Spirochaetia	Spirochaetales	Spirochaetaceae	Treponema	Treponema_medium	ZOTU_1559	4.10214e-06	13	0.495272	0.933214	NA	FALSE
Bacteria	Fusobacteria	Fusobacteriia	Fusobacteriales	Fusobacteriaceae	Fusobacterium	Fusobacterium_nucleatum_subsp._animalis	ZOTU_156	0.000494429	202	0.471212	1	NA	FALSE
Bacteria	Bacteroidetes	Bacteroidia	Bacteroidales	Prevotellaceae	Prevotella	Prevotella_oris	ZOTU_1560	6.75477e-06	8	0.69602	0.853185	NA	FALSE
Bacteria	Bacteroidetes	Flavobacteriia	Flavobacteriales	Flavobacteriaceae	Capnocytophaga	Capnocytophaga_sputigena	ZOTU_1561	9.24101e-06	18	0.227748	0.970151	NA	FALSE
Bacteria	Bacteroidetes	Bacteroidia	Bacteroidales	Prevotellaceae	Prevotella	Unassigned	ZOTU_1562	4.0716e-06	21	0.708047	0.981751	NA	FALSE
Bacteria	Bacteroidetes	Bacteroidia	Bacteroidales	Prevotellaceae	Prevotella	Prevotella_oris	ZOTU_1563	1.39643e-05	36	0.879256	0.990676	NA	FALSE
Bacteria	Bacteroidetes	Bacteroidia	Bacteroidales	Porphyromonadaceae	Porphyromonas	Porphyromonas_catoniae	ZOTU_1566	8.29081e-06	14	0.30999	0.943068	NA	FALSE
Bacteria	Proteobacteria	Betaproteobacteria	Burkholderiales	Burkholderiaceae	Ralstonia	Ralstonia_pickettii	ZOTU_1567	0	0	NA	NA	NA	FALSE
Bacteria	Unassigned	Unassigned	Unassigned	Unassigned	Unassigned	Unassigned	ZOTU_1568	1.01522e-06	9	0.612764	0.874412	NA	FALSE
Bacteria	Firmicutes	Clostridia	Clostridiales	Lachnospiraceae	Catonella	Catonella_morbi	ZOTU_1569	2.12915e-05	10	0.364158	0.892642	NA	FALSE
Bacteria	Actinobacteria	Actinobacteria	Actinomycetales	Actinomycetaceae	Actinomyces	Actinomyces_graevenitzii	ZOTU_157	0.000817887	131	0.755385	1	NA	FALSE
Bacteria	Bacteroidetes	Bacteroidia	Bacteroidales	Porphyromonadaceae	Porphyromonas	Porphyromonas_catoniae	ZOTU_1570	5.06864e-06	14	0.210686	0.943068	NA	FALSE
Bacteria	Unassigned	Unassigned	Unassigned	Unassigned	Unassigned	Unassigned	ZOTU_1571	5.93478e-06	59	0.0645847	0.999547	NA	FALSE
Bacteria	Bacteroidetes	Bacteroidia	Bacteroidales	Prevotellaceae	Unassigned	Unassigned	ZOTU_1572	2.32648e-05	52	0.412499	0.998797	NA	FALSE
Bacteria	Firmicutes	Negativicutes	Selenomonadales	Veillonellaceae	Selenomonas	Unassigned	ZOTU_1573	6.58946e-07	10	0.80641	0.892642	NA	FALSE
Bacteria	Bacteroidetes	Bacteroidia	Bacteroidales	Porphyromonadaceae	Odoribacter	Odoribacter_denticanis	ZOTU_1574	1.02847e-05	22	0.31924	0.984534	NA	FALSE
Bacteria	Bacteroidetes	Flavobacteriia	Flavobacteriales	Flavobacteriaceae	Capnocytophaga	Capnocytophaga_sputigena	ZOTU_1575	1.15498e-05	9	0.689739	0.874412	NA	FALSE
Bacteria	Proteobacteria	Gammaproteobacteria	Enterobacteriales	Enterobacteriaceae	Klebsiella	Unassigned	ZOTU_1576	2.4266e-05	25	0.396272	0.990631	NA	FALSE
Bacteria	Firmicutes	Negativicutes	Selenomonadales	Veillonellaceae	Selenomonas	Selenomonas_sputigena	ZOTU_1577	3.34887e-06	13	0.808482	0.933214	NA	FALSE
Bacteria	Proteobacteria	Gammaproteobacteria	Enterobacteriales	Enterobacteriaceae	Unassigned	Unassigned	ZOTU_1578	2.7779e-05	12	0.501533	0.92171	NA	FALSE
Bacteria	Firmicutes	Negativicutes	Selenomonadales	Veillonellaceae	Veillonella	Unassigned	ZOTU_1579	2.27697e-06	8	0.535908	0.853185	NA	FALSE
Bacteria	Bacteroidetes	Bacteroidia	Bacteroidales	Porphyromonadaceae	Tannerella	Tannerella_forsythia	ZOTU_158	0.000694989	200	0.62492	1	NA	FALSE
Bacteria	Firmicutes	Negativicutes	Selenomonadales	Veillonellaceae	Selenomonas	Unassigned	ZOTU_1580	8.02702e-06	19	0.374288	0.974647	NA	FALSE
Bacteria	Bacteroidetes	Bacteroidia	Bacteroidales	Prevotellaceae	Prevotella	Unassigned	ZOTU_1581	8.03427e-06	31	0.76449	0.996634	NA	FALSE
Bacteria	Bacteroidetes	Bacteroidia	Bacteroidales	Porphyromonadaceae	Porphyromonas	Porphyromonas_catoniae	ZOTU_1582	2.50391e-06	14	0.759339	0.943068	NA	FALSE
Bacteria	Bacteroidetes	Bacteroidia	Bacteroidales	Prevotellaceae	Prevotella	Unassigned	ZOTU_1583	2.64842e-06	20	0.284572	0.978482	NA	FALSE
Bacteria	Spirochaetes	Spirochaetia	Spirochaetales	Spirochaetaceae	Treponema	Treponema_amylovorum	ZOTU_1584	2.75049e-06	19	0.765002	0.974647	NA	FALSE
Bacteria	Bacteroidetes	Bacteroidia	Bacteroidales	Prevotellaceae	Prevotella	Prevotella_maculosa	ZOTU_1585	3.85963e-07	3	0.147876	0.682667	NA	FALSE
Bacteria	Firmicutes	Negativicutes	Selenomonadales	Veillonellaceae	Selenomonas	Selenomonas_infelix	ZOTU_1586	4.16703e-06	20	0.672	0.978482	NA	FALSE
Bacteria	Proteobacteria	Betaproteobacteria	Neisseriales	Neisseriaceae	Unassigned	Unassigned	ZOTU_1587	9.8553e-07	5	0.393564	0.766397	NA	FALSE
Bacteria	Bacteroidetes	Bacteroidia	Bacteroidales	Prevotellaceae	Prevotella	Prevotella_intermedia	ZOTU_1588	2.63728e-06	12	0.449475	0.92171	NA	FALSE
Bacteria	Spirochaetes	Spirochaetia	Spirochaetales	Spirochaetaceae	Treponema	Treponema_medium	ZOTU_1589	8.95506e-06	13	0.556393	0.933214	NA	FALSE
Bacteria	Bacteroidetes	Bacteroidia	Bacteroidales	Prevotellaceae	Prevotella	Prevotella_nanceiensis	ZOTU_159	0.000959782	178	0.879561	1	NA	FALSE
Bacteria	Bacteroidetes	Bacteroidia	Bacteroidales	Prevotellaceae	Prevotella	Prevotella_oris	ZOTU_1591	2.0588e-06	3	0.43781	0.682667	NA	FALSE
Bacteria	Firmicutes	Clostridia	Clostridiales	Lachnospiraceae	Stomatobaculum	Stomatobaculum_longum	ZOTU_1592	4.2575e-06	16	0.402834	0.958717	NA	FALSE
Bacteria	Candidatus_Saccharibacteria	Unassigned	Unassigned	Unassigned	Saccharibacteria_genera_incertae_sedis	Unassigned	ZOTU_1593	1.77133e-05	7	0.266784	0.828488	NA	FALSE
Bacteria	Bacteroidetes	Bacteroidia	Bacteroidales	Prevotellaceae	Prevotella	Prevotella_multisaccharivorax	ZOTU_1594	1.16869e-06	3	0.262595	0.682667	NA	FALSE
Bacteria	Spirochaetes	Spirochaetia	Spirochaetales	Spirochaetaceae	Treponema	Treponema_maltophilum	ZOTU_1595	3.41137e-06	9	0.706057	0.874412	NA	FALSE
Bacteria	Cyanobacteria	Chloroplast	Unassigned	Chloroplast	Streptophyta	Unassigned	ZOTU_1596	4.15276e-06	1	NA	NA	NA	FALSE
Bacteria	Fusobacteria	Fusobacteriia	Fusobacteriales	Leptotrichiaceae	Leptotrichia	Leptotrichia_goodfellowii	ZOTU_1597	2.51164e-06	5	0.328344	0.766397	NA	FALSE
Bacteria	Bacteroidetes	Bacteroidia	Bacteroidales	Prevotellaceae	Prevotella	Unassigned	ZOTU_1598	1.27298e-05	13	0.765867	0.933214	NA	FALSE
Bacteria	Bacteroidetes	Bacteroidia	Bacteroidales	Prevotellaceae	Alloprevotella	Alloprevotella_rava	ZOTU_1599	1.37357e-05	25	0.569004	0.990631	NA	FALSE
Bacteria	Fusobacteria	Fusobacteriia	Fusobacteriales	Leptotrichiaceae	Leptotrichia	Unassigned	ZOTU_16	0.016064	219	0.90126	1	NA	FALSE
Bacteria	Actinobacteria	Actinobacteria	Coriobacteriales	Coriobacteriaceae	Atopobium	Atopobium_rimae	ZOTU_160	0.000812408	145	0.785924	1	NA	FALSE
Bacteria	Bacteroidetes	Unassigned	Unassigned	Unassigned	Unassigned	Unassigned	ZOTU_1600	2.34541e-05	30	0.451106	0.996	NA	FALSE
Bacteria	Firmicutes	Negativicutes	Selenomonadales	Veillonellaceae	Selenomonas	Unassigned	ZOTU_1601	2.42544e-06	6	0.377777	0.799769	NA	FALSE
Bacteria	Bacteroidetes	Flavobacteriia	Flavobacteriales	Flavobacteriaceae	Capnocytophaga	Capnocytophaga_granulosa	ZOTU_1602	8.07693e-06	10	0.25228	0.892642	NA	FALSE
Bacteria	Proteobacteria	Deltaproteobacteria	Desulfobacterales	Desulfobulbaceae	Desulfobulbus	Unassigned	ZOTU_1603	2.64968e-06	6	0.431213	0.799769	NA	FALSE
Bacteria	Bacteroidetes	Flavobacteriia	Flavobacteriales	Flavobacteriaceae	Capnocytophaga	Capnocytophaga_ochracea	ZOTU_1604	4.67135e-06	8	0.459771	0.853185	NA	FALSE
Bacteria	Firmicutes	Negativicutes	Selenomonadales	Veillonellaceae	Selenomonas	Selenomonas_infelix	ZOTU_1605	2.91684e-06	16	0.376659	0.958717	NA	FALSE
Bacteria	Firmicutes	Negativicutes	Selenomonadales	Veillonellaceae	Unassigned	Unassigned	ZOTU_1606	1.81646e-06	8	0.292339	0.853185	NA	FALSE
Bacteria	Bacteroidetes	Bacteroidia	Bacteroidales	Prevotellaceae	Prevotella	Prevotella_oris	ZOTU_1607	1.8362e-05	13	0.506069	0.933214	NA	FALSE
Bacteria	Firmicutes	Negativicutes	Selenomonadales	Veillonellaceae	Veillonella	Unassigned	ZOTU_1608	7.45879e-07	4	0.671967	0.727643	NA	FALSE
Bacteria	Actinobacteria	Actinobacteria	Actinomycetales	Microbacteriaceae	Microbacterium	Unassigned	ZOTU_1609	0	0	NA	NA	NA	FALSE
Bacteria	Actinobacteria	Actinobacteria	Actinomycetales	Actinomycetaceae	Actinomyces	Actinomyces_odontolyticus	ZOTU_161	0.00034719	154	0.749729	1	NA	FALSE
Bacteria	Firmicutes	Negativicutes	Selenomonadales	Veillonellaceae	Selenomonas	Selenomonas_dianae	ZOTU_1610	5.6254e-06	11	0.726363	0.908289	NA	FALSE
Bacteria	Bacteroidetes	Bacteroidia	Bacteroidales	Prevotellaceae	Prevotella	Prevotella_oulorum	ZOTU_1611	3.75315e-06	5	0.5	0.766397	NA	FALSE
Bacteria	Firmicutes	Negativicutes	Selenomonadales	Veillonellaceae	Selenomonas	Selenomonas_sputigena	ZOTU_1612	5.80689e-07	3	0.214022	0.682667	NA	FALSE
Bacteria	Firmicutes	Negativicutes	Selenomonadales	Veillonellaceae	Selenomonas	Unassigned	ZOTU_1613	3.43615e-06	15	0.144465	0.951502	NA	FALSE
Bacteria	Firmicutes	Bacilli	Bacillales	Bacillaceae_1	Bacillus	Bacillus_pseudofirmus	ZOTU_1615	1.25042e-06	1	NA	NA	NA	FALSE
Bacteria	Bacteroidetes	Bacteroidia	Bacteroidales	Prevotellaceae	Prevotella	Prevotella_salivae	ZOTU_1617	4.58495e-06	4	0.387231	0.727643	NA	FALSE
Bacteria	Bacteroidetes	Bacteroidia	Bacteroidales	Prevotellaceae	Prevotella	Unassigned	ZOTU_1618	2.89386e-06	24	0.872203	0.988918	NA	FALSE
Bacteria	Firmicutes	Negativicutes	Selenomonadales	Veillonellaceae	Selenomonas	Unassigned	ZOTU_1619	1.32821e-06	8	0.366149	0.853185	NA	FALSE
Bacteria	Firmicutes	Negativicutes	Selenomonadales	Veillonellaceae	Veillonella	Unassigned	ZOTU_162	0.00046159	79	0.644725	0.999576	NA	FALSE
Bacteria	Proteobacteria	Betaproteobacteria	Neisseriales	Neisseriaceae	Neisseria	Unassigned	ZOTU_1620	5.00911e-06	14	0.470601	0.943068	NA	FALSE
Bacteria	Bacteroidetes	Bacteroidia	Bacteroidales	Porphyromonadaceae	Porphyromonas	Porphyromonas_catoniae	ZOTU_1621	4.81016e-06	20	0.686042	0.978482	NA	FALSE
Bacteria	Bacteroidetes	Bacteroidia	Bacteroidales	Prevotellaceae	Prevotella	Unassigned	ZOTU_1622	1.59135e-05	11	0.600679	0.908289	NA	FALSE
Bacteria	Spirochaetes	Spirochaetia	Spirochaetales	Spirochaetaceae	Treponema	Treponema_medium	ZOTU_1623	3.20413e-06	5	0.71333	0.766397	NA	FALSE
Bacteria	Bacteroidetes	Bacteroidia	Bacteroidales	Prevotellaceae	Prevotella	Unassigned	ZOTU_1624	1.68652e-05	14	0.252952	0.943068	NA	FALSE
Bacteria	Proteobacteria	Gammaproteobacteria	Pasteurellales	Pasteurellaceae	Unassigned	Unassigned	ZOTU_1625	5.38569e-06	12	0.353926	0.92171	NA	FALSE
Bacteria	Firmicutes	Negativicutes	Selenomonadales	Veillonellaceae	Selenomonas	Selenomonas_dianae	ZOTU_1626	8.02469e-06	17	0.679914	0.964884	NA	FALSE
Bacteria	Bacteroidetes	Bacteroidia	Bacteroidales	Prevotellaceae	Prevotella	Prevotella_oris	ZOTU_1627	1.94616e-06	8	0.379537	0.853185	NA	FALSE
Bacteria	Firmicutes	Negativicutes	Selenomonadales	Veillonellaceae	Selenomonas	Unassigned	ZOTU_1628	1.12321e-05	23	0.720131	0.986904	NA	FALSE
Bacteria	Firmicutes	Bacilli	Lactobacillales	Streptococcaceae	Streptococcus	Streptococcus_anginosus_subsp._whileyi	ZOTU_163	0.000532336	193	0.794758	1	NA	FALSE
Bacteria	Firmicutes	Clostridia	Clostridiales	Lachnospiraceae	Unassigned	Unassigned	ZOTU_1630	3.86118e-06	12	0.486654	0.92171	NA	FALSE
Bacteria	Bacteroidetes	Bacteroidia	Bacteroidales	Prevotellaceae	Prevotella	Unassigned	ZOTU_1631	2.57428e-06	16	0.44839	0.958717	NA	FALSE
Bacteria	Bacteroidetes	Bacteroidia	Bacteroidales	Prevotellaceae	Prevotella	Prevotella_oulorum	ZOTU_1632	6.23742e-06	24	0.733186	0.988918	NA	FALSE
Bacteria	Bacteroidetes	Bacteroidia	Bacteroidales	Porphyromonadaceae	Porphyromonas	Porphyromonas_catoniae	ZOTU_1633	6.92807e-06	10	0.438276	0.892642	NA	FALSE
Bacteria	Spirochaetes	Spirochaetia	Spirochaetales	Spirochaetaceae	Treponema	Unassigned	ZOTU_1634	1.01045e-05	46	0.624837	0.997337	NA	FALSE
Bacteria	Bacteroidetes	Bacteroidia	Bacteroidales	Prevotellaceae	Prevotella	Prevotella_oris	ZOTU_1635	3.59536e-06	19	0.25557	0.974647	NA	FALSE
Bacteria	Firmicutes	Negativicutes	Selenomonadales	Veillonellaceae	Selenomonas	Selenomonas_infelix	ZOTU_1636	3.03703e-06	14	0.70259	0.943068	NA	FALSE
Bacteria	Bacteroidetes	Bacteroidia	Bacteroidales	Prevotellaceae	Prevotella	Prevotella_oulorum	ZOTU_1637	5.52275e-06	30	0.4939	0.996	NA	FALSE
Bacteria	Bacteroidetes	Bacteroidia	Bacteroidales	Prevotellaceae	Prevotella	Unassigned	ZOTU_1638	9.12499e-06	31	0.695967	0.996634	NA	FALSE
Bacteria	Firmicutes	Clostridia	Clostridiales	Unassigned	Unassigned	Unassigned	ZOTU_1639	3.82982e-06	42	0.498144	0.995561	NA	FALSE
Bacteria	Actinobacteria	Actinobacteria	Actinomycetales	Actinomycetaceae	Actinomyces	Unassigned	ZOTU_164	0.000273723	168	0.65283	1	NA	FALSE
Bacteria	Bacteroidetes	Flavobacteriia	Flavobacteriales	Flavobacteriaceae	Capnocytophaga	Capnocytophaga_granulosa	ZOTU_1640	4.26435e-06	21	0.897502	0.981751	NA	FALSE
Bacteria	Firmicutes	Negativicutes	Selenomonadales	Veillonellaceae	Centipeda	Centipeda_periodontii	ZOTU_1641	3.78735e-06	27	0.63516	0.993318	NA	FALSE
Bacteria	Bacteroidetes	Bacteroidia	Bacteroidales	Prevotellaceae	Prevotella	Unassigned	ZOTU_1642	4.45582e-06	15	0.819694	0.951502	NA	FALSE
Bacteria	Bacteroidetes	Bacteroidia	Bacteroidales	Prevotellaceae	Prevotella	Prevotella_oulorum	ZOTU_1643	3.70594e-06	22	0.479848	0.984534	NA	FALSE
Bacteria	Firmicutes	Negativicutes	Selenomonadales	Veillonellaceae	Selenomonas	Selenomonas_infelix	ZOTU_1644	3.66097e-06	16	0.78534	0.958717	NA	FALSE
Bacteria	Firmicutes	Negativicutes	Selenomonadales	Veillonellaceae	Selenomonas	Selenomonas_dianae	ZOTU_1645	2.78113e-06	14	0.795413	0.943068	NA	FALSE
Bacteria	Actinobacteria	Actinobacteria	Actinomycetales	Actinomycetaceae	Actinomyces	Actinomyces_oricola	ZOTU_1646	3.15544e-06	11	0.705205	0.908289	NA	FALSE
Bacteria	Bacteroidetes	Flavobacteriia	Flavobacteriales	Flavobacteriaceae	Capnocytophaga	Capnocytophaga_sputigena	ZOTU_1647	1.60965e-05	18	0.549608	0.970151	NA	FALSE
Bacteria	Actinobacteria	Actinobacteria	Actinomycetales	Actinomycetaceae	Actinomyces	Actinomyces_israelii	ZOTU_1648	4.04008e-07	3	0.691505	0.682667	NA	FALSE
Bacteria	Proteobacteria	Betaproteobacteria	Burkholderiales	Burkholderiaceae	Lautropia	Lautropia_mirabilis	ZOTU_1649	8.19485e-07	7	0.56697	0.828488	NA	FALSE
Bacteria	Actinobacteria	Actinobacteria	Actinomycetales	Actinomycetaceae	Actinomyces	Unassigned	ZOTU_165	0.000534525	75	0.567929	0.999962	NA	FALSE
Bacteria	Actinobacteria	Actinobacteria	Actinomycetales	Unassigned	Unassigned	Unassigned	ZOTU_1650	9.20576e-07	6	0.575709	0.799769	NA	FALSE
Bacteria	Proteobacteria	Alphaproteobacteria	Rhizobiales	Hyphomicrobiaceae	Pelagibacterium	Unassigned	ZOTU_1651	0.000374162	63	0.902136	1.61817e-12	NA	FALSE
Bacteria	Proteobacteria	Gammaproteobacteria	Pasteurellales	Pasteurellaceae	Haemophilus	Unassigned	ZOTU_1652	1.00786e-05	32	0.504916	0.99717	NA	FALSE
Bacteria	Bacteroidetes	Bacteroidia	Bacteroidales	Prevotellaceae	Prevotella	Prevotella_shahii	ZOTU_1653	4.42322e-06	7	0.524319	0.828488	NA	FALSE
Bacteria	Bacteroidetes	Unassigned	Unassigned	Unassigned	Unassigned	Unassigned	ZOTU_1655	3.50582e-05	27	0.333647	0.993318	NA	FALSE
Bacteria	Bacteroidetes	Bacteroidia	Bacteroidales	Prevotellaceae	Prevotella	Prevotella_oulorum	ZOTU_1656	1.52979e-05	15	0.482435	0.951502	NA	FALSE
Bacteria	Proteobacteria	Unassigned	Unassigned	Unassigned	Unassigned	Unassigned	ZOTU_1657	8.62208e-06	17	0.376779	0.964884	NA	FALSE
Bacteria	Bacteroidetes	Bacteroidia	Bacteroidales	Porphyromonadaceae	Porphyromonas	Unassigned	ZOTU_1658	1.07498e-05	33	0.81918	0.997623	NA	FALSE
Bacteria	Spirochaetes	Spirochaetia	Spirochaetales	Spirochaetaceae	Treponema	Treponema_maltophilum	ZOTU_1659	4.44848e-06	16	0.357818	0.958717	NA	FALSE
Bacteria	Proteobacteria	Gammaproteobacteria	Pasteurellales	Pasteurellaceae	Haemophilus	Haemophilus_parainfluenzae	ZOTU_166	0.000796295	194	0.725989	1	NA	FALSE
Bacteria	Unassigned	Unassigned	Unassigned	Unassigned	Unassigned	Unassigned	ZOTU_1660	0	0	NA	NA	NA	FALSE
Bacteria	Bacteroidetes	Bacteroidia	Bacteroidales	Porphyromonadaceae	Porphyromonas	Porphyromonas_catoniae	ZOTU_1661	1.10249e-05	20	0.688532	0.978482	NA	FALSE
Bacteria	Bacteroidetes	Bacteroidia	Bacteroidales	Prevotellaceae	Prevotella	Prevotella_multisaccharivorax	ZOTU_1662	1.32602e-06	6	0.197427	0.799769	NA	FALSE
Bacteria	Bacteroidetes	Flavobacteriia	Flavobacteriales	Flavobacteriaceae	Capnocytophaga	Capnocytophaga_granulosa	ZOTU_1663	1.17413e-05	18	0.158336	0.970151	NA	FALSE
Bacteria	Bacteroidetes	Bacteroidia	Bacteroidales	Prevotellaceae	Prevotella	Prevotella_shahii	ZOTU_1664	4.31111e-06	7	0.550448	0.828488	NA	FALSE
Bacteria	Bacteroidetes	Bacteroidia	Bacteroidales	Prevotellaceae	Prevotella	Prevotella_multiformis	ZOTU_1665	2.32733e-05	6	0.594652	0.799769	NA	FALSE
Bacteria	Firmicutes	Negativicutes	Selenomonadales	Veillonellaceae	Selenomonas	Selenomonas_infelix	ZOTU_1666	1.88042e-06	16	0.753478	0.958717	NA	FALSE
Bacteria	Proteobacteria	Betaproteobacteria	Neisseriales	Neisseriaceae	Unassigned	Unassigned	ZOTU_1667	2.04932e-05	7	0.369367	0.828488	NA	FALSE
Bacteria	Firmicutes	Negativicutes	Selenomonadales	Veillonellaceae	Selenomonas	Selenomonas_noxia	ZOTU_1669	1.12821e-06	9	0.229568	0.874412	NA	FALSE
Bacteria	Actinobacteria	Actinobacteria	Actinomycetales	Actinomycetaceae	Actinomyces	Actinomyces_odontolyticus	ZOTU_167	0.000409204	132	0.568344	1	NA	FALSE
Bacteria	Bacteroidetes	Bacteroidia	Bacteroidales	Prevotellaceae	Prevotella	Unassigned	ZOTU_1670	6.45273e-06	15	0.590449	0.951502	NA	FALSE
Bacteria	Bacteroidetes	Flavobacteriia	Flavobacteriales	Flavobacteriaceae	Chryseobacterium	Unassigned	ZOTU_1671	6.0444e-06	36	0.927667	0.990676	NA	FALSE
Bacteria	Bacteroidetes	Bacteroidia	Bacteroidales	Prevotellaceae	Prevotella	Prevotella_shahii	ZOTU_1672	1.95775e-06	12	0.327926	0.92171	NA	FALSE
Bacteria	Bacteroidetes	Bacteroidia	Bacteroidales	Prevotellaceae	Alloprevotella	Alloprevotella_rava	ZOTU_1673	3.7437e-06	9	0.637651	0.874412	NA	FALSE
Bacteria	Bacteroidetes	Bacteroidia	Bacteroidales	Prevotellaceae	Prevotella	Unassigned	ZOTU_1674	1.30237e-05	11	0.567824	0.908289	NA	FALSE
Bacteria	Proteobacteria	Betaproteobacteria	Neisseriales	Neisseriaceae	Neisseria	Unassigned	ZOTU_1675	2.48615e-06	17	0.486216	0.964884	NA	FALSE
Bacteria	Spirochaetes	Spirochaetia	Spirochaetales	Spirochaetaceae	Treponema	Unassigned	ZOTU_1676	7.34093e-06	14	0.396015	0.943068	NA	FALSE
Bacteria	Actinobacteria	Actinobacteria	Actinomycetales	Actinomycetaceae	Actinomyces	Actinomyces_georgiae	ZOTU_1677	7.14238e-07	6	0.616344	0.799769	NA	FALSE
Bacteria	Spirochaetes	Spirochaetia	Spirochaetales	Spirochaetaceae	Treponema	Treponema_amylovorum	ZOTU_1678	1.35895e-05	9	0.277881	0.874412	NA	FALSE
Bacteria	Proteobacteria	Gammaproteobacteria	Pasteurellales	Pasteurellaceae	Unassigned	Unassigned	ZOTU_1679	4.24906e-06	14	0.579774	0.943068	NA	FALSE
Bacteria	Bacteroidetes	Bacteroidia	Bacteroidales	Porphyromonadaceae	Unassigned	Unassigned	ZOTU_168	0.000521598	197	0.5643	1	NA	FALSE
Bacteria	Proteobacteria	Gammaproteobacteria	Pasteurellales	Pasteurellaceae	Haemophilus	Haemophilus_pittmaniae	ZOTU_1680	5.76753e-06	31	0.495137	0.996634	NA	FALSE
Bacteria	Bacteroidetes	Bacteroidia	Bacteroidales	Porphyromonadaceae	Tannerella	Tannerella_forsythia	ZOTU_1681	4.13672e-06	14	0.633822	0.943068	NA	FALSE
Bacteria	Firmicutes	Negativicutes	Selenomonadales	Veillonellaceae	Selenomonas	Selenomonas_sputigena	ZOTU_1683	1.5598e-05	27	0.372047	0.993318	NA	FALSE
Bacteria	Bacteroidetes	Bacteroidia	Bacteroidales	Prevotellaceae	Prevotella	Prevotella_oulorum	ZOTU_1684	3.07524e-06	27	0.348108	0.993318	NA	FALSE
Bacteria	Deinococcus-Thermus	Deinococci	Thermales	Thermaceae	Thermus	Thermus_thermophilus	ZOTU_1686	0	0	NA	NA	NA	FALSE
Bacteria	Firmicutes	Negativicutes	Selenomonadales	Veillonellaceae	Selenomonas	Selenomonas_sputigena	ZOTU_1687	1.51527e-06	10	0.853014	0.892642	NA	FALSE
Bacteria	Bacteroidetes	Flavobacteriia	Flavobacteriales	Flavobacteriaceae	Unassigned	Unassigned	ZOTU_1688	1.86333e-06	12	0.421882	0.92171	NA	FALSE
Bacteria	Bacteroidetes	Bacteroidia	Bacteroidales	Prevotellaceae	Prevotella	Prevotella_oulorum	ZOTU_1689	2.94154e-06	12	0.587078	0.92171	NA	FALSE
Bacteria	Fusobacteria	Fusobacteriia	Fusobacteriales	Fusobacteriaceae	Fusobacterium	Unassigned	ZOTU_169	0.0009073	186	0.482864	1	NA	FALSE
Bacteria	Bacteroidetes	Bacteroidia	Bacteroidales	Prevotellaceae	Unassigned	Unassigned	ZOTU_1690	9.2665e-06	30	0.744071	0.996	NA	FALSE
Bacteria	Bacteroidetes	Bacteroidia	Bacteroidales	Prevotellaceae	Prevotella	Unassigned	ZOTU_1691	4.55912e-06	19	0.65316	0.974647	NA	FALSE
Bacteria	Actinobacteria	Actinobacteria	Actinomycetales	Actinomycetaceae	Actinomyces	Actinomyces_dentalis	ZOTU_1692	1.76273e-07	5	0.909293	0.766397	NA	FALSE
Bacteria	Bacteroidetes	Unassigned	Unassigned	Unassigned	Unassigned	Unassigned	ZOTU_1693	3.40357e-06	24	0.363741	0.988918	NA	FALSE
Bacteria	Bacteroidetes	Bacteroidia	Bacteroidales	Prevotellaceae	Prevotella	Prevotella_buccae	ZOTU_1694	1.07874e-06	15	0.405001	0.951502	NA	FALSE
Bacteria	Bacteroidetes	Bacteroidia	Bacteroidales	Prevotellaceae	Prevotella	Prevotella_oulorum	ZOTU_1695	2.5705e-06	15	0.283789	0.951502	NA	FALSE
Bacteria	Firmicutes	Unassigned	Unassigned	Unassigned	Unassigned	Unassigned	ZOTU_1696	6.06172e-06	50	0.763528	0.998426	NA	FALSE
Bacteria	Spirochaetes	Spirochaetia	Spirochaetales	Spirochaetaceae	Treponema	Treponema_medium	ZOTU_1697	7.11148e-06	19	0.415103	0.974647	NA	FALSE
Bacteria	Bacteroidetes	Bacteroidia	Bacteroidales	Prevotellaceae	Prevotella	Unassigned	ZOTU_1698	4.57413e-06	3	0.311403	0.682667	NA	FALSE
Bacteria	Bacteroidetes	Bacteroidia	Bacteroidales	Porphyromonadaceae	Porphyromonas	Porphyromonas_catoniae	ZOTU_1699	2.60899e-06	16	0.744221	0.958717	NA	FALSE
Bacteria	Firmicutes	Bacilli	Lactobacillales	Carnobacteriaceae	Granulicatella	Granulicatella_adiacens	ZOTU_17	0.00977627	231	0.674849	1	NA	FALSE
Bacteria	Candidatus_Saccharibacteria	Unassigned	Unassigned	Unassigned	Saccharibacteria_genera_incertae_sedis	Unassigned	ZOTU_170	0.000841107	222	0.99839	1	NA	FALSE
Bacteria	Bacteroidetes	Unassigned	Unassigned	Unassigned	Unassigned	Unassigned	ZOTU_1700	8.28975e-05	7	0.317669	0.455946	NA	FALSE
Bacteria	Firmicutes	Negativicutes	Selenomonadales	Veillonellaceae	Selenomonas	Selenomonas_sputigena	ZOTU_1701	2.8544e-06	22	0.262398	0.984534	NA	FALSE
Bacteria	Firmicutes	Bacilli	Lactobacillales	Lactobacillaceae	Lactobacillus	Unassigned	ZOTU_1702	0	0	NA	NA	NA	FALSE
Bacteria	Bacteroidetes	Bacteroidia	Bacteroidales	Prevotellaceae	Prevotella	Prevotella_oulorum	ZOTU_1703	2.99016e-06	15	0.573168	0.951502	NA	FALSE
Bacteria	Bacteroidetes	Bacteroidia	Bacteroidales	Porphyromonadaceae	Tannerella	Tannerella_forsythia	ZOTU_1704	1.04845e-05	7	0.481667	0.828488	NA	FALSE
Bacteria	Bacteroidetes	Bacteroidia	Bacteroidales	Prevotellaceae	Prevotella	Prevotella_intermedia	ZOTU_1705	8.29756e-06	22	0.655599	0.984534	NA	FALSE
Bacteria	Firmicutes	Negativicutes	Selenomonadales	Veillonellaceae	Selenomonas	Unassigned	ZOTU_1706	3.75525e-06	16	0.666878	0.958717	NA	FALSE
Bacteria	Firmicutes	Negativicutes	Selenomonadales	Veillonellaceae	Selenomonas	Selenomonas_infelix	ZOTU_1707	3.89801e-06	23	0.584344	0.986904	NA	FALSE
Bacteria	Firmicutes	Negativicutes	Selenomonadales	Veillonellaceae	Schwartzia	Schwartzia_succinivorans	ZOTU_1708	6.35866e-06	18	0.366849	0.970151	NA	FALSE
Bacteria	Bacteroidetes	Bacteroidia	Bacteroidales	Prevotellaceae	Prevotella	Prevotella_oris	ZOTU_1709	4.63171e-07	8	0.888334	0.853185	NA	FALSE
Bacteria	Bacteroidetes	Bacteroidia	Bacteroidales	Prevotellaceae	Prevotella	Prevotella_histicola	ZOTU_171	0.00096343	119	0.725705	1	NA	FALSE
Bacteria	Firmicutes	Negativicutes	Selenomonadales	Veillonellaceae	Schwartzia	Schwartzia_succinivorans	ZOTU_1710	1.07072e-06	9	0.222953	0.874412	NA	FALSE
Bacteria	Spirochaetes	Spirochaetia	Spirochaetales	Spirochaetaceae	Treponema	Treponema_medium	ZOTU_1711	8.92565e-06	6	0.511742	0.799769	NA	FALSE
Bacteria	Bacteroidetes	Bacteroidia	Bacteroidales	Prevotellaceae	Prevotella	Unassigned	ZOTU_1713	1.36137e-05	19	0.43837	0.974647	NA	FALSE
Bacteria	Fusobacteria	Fusobacteriia	Fusobacteriales	Leptotrichiaceae	Leptotrichia	Leptotrichia_goodfellowii	ZOTU_1714	7.6203e-06	3	0.500425	0.682667	NA	FALSE
Bacteria	Bacteroidetes	Bacteroidia	Bacteroidales	Prevotellaceae	Prevotella	Prevotella_oris	ZOTU_1715	5.52711e-06	14	0.262652	0.943068	NA	FALSE
Bacteria	Firmicutes	Clostridia	Clostridiales	Unassigned	Unassigned	Unassigned	ZOTU_1716	3.26817e-06	15	0.28939	0.951502	NA	FALSE
Bacteria	Proteobacteria	Betaproteobacteria	Neisseriales	Neisseriaceae	Neisseria	Unassigned	ZOTU_1717	7.70466e-06	12	0.148556	0.92171	NA	FALSE
Bacteria	Firmicutes	Clostridia	Clostridiales	Clostridiales_Incertae_Sedis_XI	Parvimonas	Parvimonas_micra	ZOTU_1718	1.87026e-05	10	0.467351	0.892642	NA	FALSE
Bacteria	Bacteroidetes	Flavobacteriia	Flavobacteriales	Flavobacteriaceae	Capnocytophaga	Capnocytophaga_ochracea	ZOTU_1719	3.76376e-06	7	0.128551	0.828488	NA	FALSE
Bacteria	Firmicutes	Negativicutes	Selenomonadales	Veillonellaceae	Selenomonas	Selenomonas_noxia	ZOTU_172	0.000158058	114	0.614424	1	NA	FALSE
Bacteria	Spirochaetes	Spirochaetia	Spirochaetales	Spirochaetaceae	Treponema	Unassigned	ZOTU_1721	2.46626e-06	7	0.623419	0.828488	NA	FALSE
Bacteria	Firmicutes	Negativicutes	Selenomonadales	Veillonellaceae	Selenomonas	Unassigned	ZOTU_1722	3.6699e-06	8	0.504006	0.853185	NA	FALSE
Bacteria	Actinobacteria	Actinobacteria	Actinomycetales	Corynebacteriaceae	Corynebacterium	Corynebacterium_imitans	ZOTU_1723	1.37369e-07	2	0.988623	0.630502	NA	FALSE
Bacteria	Spirochaetes	Spirochaetia	Spirochaetales	Spirochaetaceae	Treponema	Treponema_medium	ZOTU_1724	3.34473e-06	13	0.674431	0.933214	NA	FALSE
Bacteria	Firmicutes	Negativicutes	Selenomonadales	Veillonellaceae	Selenomonas	Selenomonas_dianae	ZOTU_1725	5.57188e-06	6	0.589741	0.799769	NA	FALSE
Bacteria	Bacteroidetes	Bacteroidia	Bacteroidales	Prevotellaceae	Prevotella	Prevotella_maculosa	ZOTU_1726	1.25354e-06	13	0.645871	0.933214	NA	FALSE
Bacteria	Actinobacteria	Actinobacteria	Actinomycetales	Corynebacteriaceae	Corynebacterium	Unassigned	ZOTU_1727	9.83333e-06	5	0.302166	0.766397	NA	FALSE
Bacteria	Bacteroidetes	Bacteroidia	Bacteroidales	Prevotellaceae	Prevotella	Prevotella_bivia	ZOTU_1728	1.36054e-05	12	0.579725	0.92171	NA	FALSE
Bacteria	Actinobacteria	Actinobacteria	Actinomycetales	Actinomycetaceae	Actinomyces	Actinomyces_dentalis	ZOTU_1729	3.03353e-07	4	0.56654	0.727643	NA	FALSE
Bacteria	Bacteroidetes	Bacteroidia	Bacteroidales	Prevotellaceae	Unassigned	Unassigned	ZOTU_173	0.00118138	175	0.685776	1	NA	FALSE
Bacteria	Firmicutes	Bacilli	Lactobacillales	Lactobacillaceae	Lactobacillus	Lactobacillus_mucosae	ZOTU_1730	1.54138e-06	8	0.24963	0.853185	NA	FALSE
Bacteria	Firmicutes	Clostridia	Clostridiales	Lachnospiraceae	Unassigned	Unassigned	ZOTU_1731	9.38978e-07	6	0.748447	0.799769	NA	FALSE
Bacteria	Bacteroidetes	Flavobacteriia	Flavobacteriales	Flavobacteriaceae	Chryseobacterium	Unassigned	ZOTU_1732	2.57152e-06	14	0.828895	0.943068	NA	FALSE
Bacteria	Firmicutes	Negativicutes	Selenomonadales	Veillonellaceae	Selenomonas	Unassigned	ZOTU_1733	7.14085e-06	25	0.447463	0.990631	NA	FALSE
Bacteria	Firmicutes	Negativicutes	Selenomonadales	Veillonellaceae	Selenomonas	Selenomonas_sputigena	ZOTU_1734	5.93082e-06	27	0.802986	0.993318	NA	FALSE
Bacteria	Firmicutes	Negativicutes	Selenomonadales	Veillonellaceae	Dialister	Dialister_invisus	ZOTU_1735	1.69402e-06	9	0.67261	0.874412	NA	FALSE
Bacteria	Bacteroidetes	Bacteroidia	Bacteroidales	Prevotellaceae	Unassigned	Unassigned	ZOTU_1736	8.74521e-06	17	0.634195	0.964884	NA	FALSE
Bacteria	Bacteroidetes	Bacteroidia	Bacteroidales	Prevotellaceae	Prevotella	Prevotella_shahii	ZOTU_1737	3.93031e-06	4	0.564005	0.727643	NA	FALSE
Bacteria	Bacteroidetes	Bacteroidia	Bacteroidales	Prevotellaceae	Prevotella	Prevotella_oulorum	ZOTU_1738	8.3619e-07	15	0.412523	0.951502	NA	FALSE
Bacteria	Bacteroidetes	Bacteroidia	Bacteroidales	Prevotellaceae	Prevotella	Prevotella_oris	ZOTU_1739	2.01659e-06	6	0.520142	0.799769	NA	FALSE
Bacteria	Proteobacteria	Gammaproteobacteria	Pasteurellales	Pasteurellaceae	Haemophilus	Haemophilus_parainfluenzae	ZOTU_174	0.000625717	134	0.619856	1	NA	FALSE
Bacteria	Bacteroidetes	Bacteroidia	Bacteroidales	Prevotellaceae	Prevotella	Prevotella_shahii	ZOTU_1740	1.19831e-06	3	0.304187	0.682667	NA	FALSE
Bacteria	Bacteroidetes	Bacteroidia	Bacteroidales	Porphyromonadaceae	Porphyromonas	Unassigned	ZOTU_1741	9.64558e-06	25	0.533228	0.990631	NA	FALSE
Bacteria	Bacteroidetes	Flavobacteriia	Flavobacteriales	Flavobacteriaceae	Capnocytophaga	Capnocytophaga_ochracea	ZOTU_1742	1.54741e-06	10	0.931345	0.892642	NA	FALSE
Bacteria	Bacteroidetes	Flavobacteriia	Flavobacteriales	Flavobacteriaceae	Capnocytophaga	Capnocytophaga_ochracea	ZOTU_1743	9.93709e-07	11	0.676829	0.908289	NA	FALSE
Bacteria	Firmicutes	Clostridia	Clostridiales	Lachnospiraceae	Unassigned	Unassigned	ZOTU_1744	1.50342e-06	7	0.547031	0.828488	NA	FALSE
Bacteria	Bacteroidetes	Bacteroidia	Bacteroidales	Porphyromonadaceae	Porphyromonas	Porphyromonas_catoniae	ZOTU_1745	1.23898e-05	30	0.429542	0.996	NA	FALSE
Bacteria	Bacteroidetes	Bacteroidia	Bacteroidales	Prevotellaceae	Unassigned	Unassigned	ZOTU_1746	3.78711e-06	9	0.532227	0.874412	NA	FALSE
Bacteria	Proteobacteria	Epsilonproteobacteria	Campylobacterales	Campylobacteraceae	Campylobacter	Campylobacter_curvus	ZOTU_1747	2.94646e-06	21	0.281806	0.981751	NA	FALSE
Bacteria	Unassigned	Unassigned	Unassigned	Unassigned	Unassigned	Unassigned	ZOTU_1748	6.80303e-06	69	0.0705826	0.999899	NA	FALSE
Bacteria	Bacteroidetes	Flavobacteriia	Flavobacteriales	Flavobacteriaceae	Chryseobacterium	Unassigned	ZOTU_1749	5.83808e-06	10	0.609635	0.892642	NA	FALSE
Bacteria	Bacteroidetes	Bacteroidia	Bacteroidales	Prevotellaceae	Unassigned	Unassigned	ZOTU_175	0.00108872	154	0.309317	1	NA	FALSE
Bacteria	Proteobacteria	Betaproteobacteria	Neisseriales	Neisseriaceae	Unassigned	Unassigned	ZOTU_1750	1.30061e-05	20	0.555118	0.978482	NA	FALSE
Bacteria	Bacteroidetes	Bacteroidia	Bacteroidales	Prevotellaceae	Prevotella	Unassigned	ZOTU_1751	4.44776e-06	18	0.740233	0.970151	NA	FALSE
Bacteria	Firmicutes	Bacilli	Lactobacillales	Lactobacillaceae	Lactobacillus	Unassigned	ZOTU_1752	3.06654e-07	3	0.784077	0.682667	NA	FALSE
Bacteria	Bacteroidetes	Unassigned	Unassigned	Unassigned	Unassigned	Unassigned	ZOTU_1753	4.15793e-06	8	0.499843	0.853185	NA	FALSE
Bacteria	Fusobacteria	Fusobacteriia	Fusobacteriales	Leptotrichiaceae	Leptotrichia	Leptotrichia_hofstadii	ZOTU_1754	3.7264e-06	7	0.53291	0.828488	NA	FALSE
Bacteria	Firmicutes	Negativicutes	Selenomonadales	Veillonellaceae	Veillonella	Unassigned	ZOTU_1755	0	0	NA	NA	NA	FALSE
Bacteria	Bacteroidetes	Bacteroidia	Bacteroidales	Prevotellaceae	Unassigned	Unassigned	ZOTU_1756	6.14969e-06	42	0.413303	0.995561	NA	FALSE
Bacteria	Actinobacteria	Actinobacteria	Actinomycetales	Microbacteriaceae	Microbacterium	Unassigned	ZOTU_1757	2.71539e-05	11	0.0261367	0.120139	NA	TRUE
Bacteria	Firmicutes	Negativicutes	Selenomonadales	Veillonellaceae	Unassigned	Unassigned	ZOTU_1758	2.06426e-06	14	0.634669	0.943068	NA	FALSE
Bacteria	Bacteroidetes	Bacteroidia	Bacteroidales	Prevotellaceae	Prevotella	Prevotella_oralis	ZOTU_1759	2.76957e-06	21	0.498716	0.981751	NA	FALSE
Bacteria	Candidatus_Saccharibacteria	Unassigned	Unassigned	Unassigned	Saccharibacteria_genera_incertae_sedis	Unassigned	ZOTU_176	0.00024391	145	0.562553	1	NA	FALSE
Bacteria	Firmicutes	Negativicutes	Selenomonadales	Veillonellaceae	Schwartzia	Schwartzia_succinivorans	ZOTU_1760	4.09331e-06	20	0.322442	0.978482	NA	FALSE
Bacteria	Firmicutes	Clostridia	Clostridiales	Eubacteriaceae	Eubacterium	Unassigned	ZOTU_1761	1.22009e-06	8	0.818512	0.853185	NA	FALSE
Bacteria	Proteobacteria	Gammaproteobacteria	Pasteurellales	Pasteurellaceae	Haemophilus	Unassigned	ZOTU_1762	1.03759e-05	29	0.454181	0.99525	NA	FALSE
Bacteria	Bacteroidetes	Bacteroidia	Bacteroidales	Prevotellaceae	Prevotella	Prevotella_oris	ZOTU_1763	7.9547e-07	6	0.569391	0.799769	NA	FALSE
Bacteria	Firmicutes	Bacilli	Lactobacillales	Lactobacillaceae	Lactobacillus	Lactobacillus_pantheris	ZOTU_1764	1.17527e-07	2	0.376193	0.630502	NA	FALSE
Bacteria	Bacteroidetes	Bacteroidia	Bacteroidales	Prevotellaceae	Prevotella	Unassigned	ZOTU_1765	7.28526e-06	11	0.703632	0.644459	NA	FALSE
Bacteria	Bacteroidetes	Bacteroidia	Bacteroidales	Porphyromonadaceae	Porphyromonas	Porphyromonas_catoniae	ZOTU_1766	2.99007e-06	11	0.776548	0.908289	NA	FALSE
Bacteria	Firmicutes	Erysipelotrichia	Erysipelotrichales	Erysipelotrichaceae	Unassigned	Unassigned	ZOTU_1767	3.75111e-07	5	0.752695	0.766397	NA	FALSE
Bacteria	Actinobacteria	Actinobacteria	Actinomycetales	Actinomycetaceae	Actinomyces	Actinomyces_israelii	ZOTU_1769	8.82518e-08	2	0.378465	0.630502	NA	FALSE
Bacteria	Firmicutes	Negativicutes	Selenomonadales	Veillonellaceae	Veillonella	Unassigned	ZOTU_177	0.000602054	131	0.748158	1	NA	FALSE
Bacteria	Bacteroidetes	Bacteroidia	Bacteroidales	Prevotellaceae	Prevotella	Prevotella_oris	ZOTU_1770	3.91955e-06	17	0.461394	0.964884	NA	FALSE
Bacteria	Cyanobacteria	Chloroplast	Unassigned	Chloroplast	Streptophyta	Unassigned	ZOTU_1771	0	0	NA	NA	NA	FALSE
Bacteria	Bacteroidetes	Bacteroidia	Bacteroidales	Prevotellaceae	Prevotella	Unassigned	ZOTU_1773	1.16748e-05	12	0.684435	0.92171	NA	FALSE
Bacteria	Actinobacteria	Actinobacteria	Actinomycetales	Propionibacteriaceae	Propionibacterium	Propionibacterium_granulosum	ZOTU_1774	4.35494e-07	2	0.0197729	0.630502	NA	FALSE
Bacteria	Bacteroidetes	Bacteroidia	Bacteroidales	Porphyromonadaceae	Tannerella	Tannerella_forsythia	ZOTU_1775	3.63587e-06	4	0.678907	0.727643	NA	FALSE
Bacteria	Bacteroidetes	Bacteroidia	Bacteroidales	Prevotellaceae	Prevotella	Prevotella_shahii	ZOTU_1776	3.03287e-06	3	0.510651	0.682667	NA	FALSE
Bacteria	Bacteroidetes	Bacteroidia	Bacteroidales	Prevotellaceae	Prevotella	Prevotella_multiformis	ZOTU_1777	9.62417e-06	8	0.106755	0.853185	NA	FALSE
Bacteria	Bacteroidetes	Bacteroidia	Bacteroidales	Prevotellaceae	Unassigned	Unassigned	ZOTU_1778	1.0021e-05	22	0.371457	0.984534	NA	FALSE
Bacteria	Bacteroidetes	Bacteroidia	Bacteroidales	Prevotellaceae	Prevotella	Prevotella_maculosa	ZOTU_1779	2.90937e-06	16	0.354341	0.958717	NA	FALSE
Bacteria	Actinobacteria	Actinobacteria	Actinomycetales	Corynebacteriaceae	Corynebacterium	Corynebacterium_matruchotii	ZOTU_178	0.000492089	187	0.640881	1	NA	FALSE
Bacteria	Synergistetes	Synergistia	Synergistales	Synergistaceae	Pyramidobacter	Pyramidobacter_piscolens	ZOTU_1780	2.70126e-06	19	0.753556	0.974647	NA	FALSE
Bacteria	Cyanobacteria	Chloroplast	Unassigned	Chloroplast	Chlorophyta	Unassigned	ZOTU_1781	0	0	NA	NA	NA	FALSE
Bacteria	Bacteroidetes	Bacteroidia	Bacteroidales	Prevotellaceae	Prevotella	Unassigned	ZOTU_1782	6.95698e-07	6	0.746481	0.799769	NA	FALSE
Bacteria	Firmicutes	Negativicutes	Selenomonadales	Veillonellaceae	Selenomonas	Unassigned	ZOTU_1783	8.18025e-07	7	0.886614	0.828488	NA	FALSE
Bacteria	Bacteroidetes	Bacteroidia	Bacteroidales	Prevotellaceae	Unassigned	Unassigned	ZOTU_1784	9.13661e-06	33	0.39351	0.997623	NA	FALSE
Bacteria	Firmicutes	Negativicutes	Selenomonadales	Veillonellaceae	Selenomonas	Unassigned	ZOTU_1785	1.40046e-06	6	0.859134	0.799769	NA	FALSE
Bacteria	Bacteroidetes	Bacteroidia	Bacteroidales	Porphyromonadaceae	Tannerella	Tannerella_forsythia	ZOTU_1786	2.82741e-06	8	0.522802	0.853185	NA	FALSE
Bacteria	Proteobacteria	Alphaproteobacteria	Unassigned	Unassigned	Unassigned	Unassigned	ZOTU_1787	6.03058e-06	10	0.609077	0.892642	NA	FALSE
Bacteria	Spirochaetes	Spirochaetia	Spirochaetales	Spirochaetaceae	Treponema	Treponema_putidum	ZOTU_1788	5.45782e-06	14	0.343849	0.943068	NA	FALSE
Bacteria	Firmicutes	Clostridia	Clostridiales	Eubacteriaceae	Eubacterium	Eubacterium_infirmum	ZOTU_1789	2.45112e-06	19	0.535459	0.974647	NA	FALSE
Bacteria	Bacteroidetes	Flavobacteriia	Flavobacteriales	Flavobacteriaceae	Capnocytophaga	Capnocytophaga_leadbetteri	ZOTU_179	0.000904672	187	0.700719	1	NA	FALSE
Bacteria	Bacteroidetes	Bacteroidia	Bacteroidales	Prevotellaceae	Prevotella	Unassigned	ZOTU_1790	3.47214e-06	9	0.247027	0.874412	NA	FALSE
Bacteria	Spirochaetes	Spirochaetia	Spirochaetales	Spirochaetaceae	Treponema	Treponema_medium	ZOTU_1791	4.9021e-06	18	0.766868	0.970151	NA	FALSE
Bacteria	Bacteroidetes	Bacteroidia	Bacteroidales	Prevotellaceae	Prevotella	Unassigned	ZOTU_1792	2.11838e-06	9	0.99031	0.874412	NA	FALSE
Bacteria	Firmicutes	Negativicutes	Selenomonadales	Veillonellaceae	Selenomonas	Selenomonas_sputigena	ZOTU_1793	1.53041e-06	7	0.665512	0.828488	NA	FALSE
Bacteria	Proteobacteria	Deltaproteobacteria	Desulfovibrionales	Desulfovibrionaceae	Desulfovibrio	Desulfovibrio_simplex	ZOTU_1794	3.08482e-06	21	0.859144	0.981751	NA	FALSE
Bacteria	Candidatus_Saccharibacteria	Unassigned	Unassigned	Unassigned	Saccharibacteria_genera_incertae_sedis	Unassigned	ZOTU_1795	9.95857e-07	6	0.740764	0.799769	NA	FALSE
Bacteria	Proteobacteria	Gammaproteobacteria	Pseudomonadales	Pseudomonadaceae	Pseudomonas	Unassigned	ZOTU_1796	4.85168e-06	1	NA	NA	NA	FALSE
Bacteria	Bacteroidetes	Bacteroidia	Bacteroidales	Prevotellaceae	Prevotella	Unassigned	ZOTU_1797	7.24191e-06	19	0.626015	0.974647	NA	FALSE
Bacteria	Bacteroidetes	Bacteroidia	Bacteroidales	Porphyromonadaceae	Tannerella	Tannerella_forsythia	ZOTU_1798	7.19408e-06	7	0.341909	0.828488	NA	FALSE
Bacteria	Proteobacteria	Epsilonproteobacteria	Campylobacterales	Campylobacteraceae	Campylobacter	Campylobacter_curvus	ZOTU_1799	4.06575e-06	33	0.895802	0.997623	NA	FALSE
Bacteria	Actinobacteria	Actinobacteria	Actinomycetales	Micrococcaceae	Rothia	Rothia_mucilaginosa	ZOTU_18	0.00733758	222	0.842936	1	NA	FALSE
Bacteria	Firmicutes	Negativicutes	Selenomonadales	Veillonellaceae	Selenomonas	Selenomonas_noxia	ZOTU_180	0.000133124	110	0.506463	1	NA	FALSE
Bacteria	Firmicutes	Negativicutes	Selenomonadales	Veillonellaceae	Selenomonas	Selenomonas_sputigena	ZOTU_1800	4.76357e-06	20	0.163133	0.978482	NA	FALSE
Bacteria	Firmicutes	Negativicutes	Selenomonadales	Veillonellaceae	Selenomonas	Unassigned	ZOTU_1801	5.24614e-06	7	0.675383	0.828488	NA	FALSE
Bacteria	Bacteroidetes	Bacteroidia	Bacteroidales	Prevotellaceae	Prevotella	Prevotella_oulorum	ZOTU_1802	3.1561e-06	12	0.882097	0.92171	NA	FALSE
Bacteria	Proteobacteria	Gammaproteobacteria	Pseudomonadales	Moraxellaceae	Enhydrobacter	Enhydrobacter_aerosaccus	ZOTU_1803	0.000136861	30	0.501914	0.000442762	NA	FALSE
Bacteria	Bacteroidetes	Flavobacteriia	Flavobacteriales	Flavobacteriaceae	Chryseobacterium	Unassigned	ZOTU_1804	3.46248e-06	23	0.592932	0.986904	NA	FALSE
Bacteria	Fusobacteria	Fusobacteriia	Fusobacteriales	Leptotrichiaceae	Leptotrichia	Leptotrichia_trevisanii	ZOTU_1805	3.85591e-06	18	0.527869	0.970151	NA	FALSE
Bacteria	Bacteroidetes	Bacteroidia	Bacteroidales	Prevotellaceae	Prevotella	Prevotella_oulorum	ZOTU_1806	2.04171e-06	19	0.850869	0.974647	NA	FALSE
Bacteria	Bacteroidetes	Bacteroidia	Bacteroidales	Prevotellaceae	Prevotella	Unassigned	ZOTU_1807	1.51702e-05	35	0.457472	0.998327	NA	FALSE
Bacteria	Firmicutes	Negativicutes	Selenomonadales	Veillonellaceae	Selenomonas	Selenomonas_infelix	ZOTU_1808	1.24598e-06	19	0.974098	0.974647	NA	FALSE
Bacteria	Bacteroidetes	Bacteroidia	Bacteroidales	Prevotellaceae	Prevotella	Prevotella_oris	ZOTU_1809	4.11145e-06	7	0.602383	0.828488	NA	FALSE
Bacteria	Actinobacteria	Actinobacteria	Actinomycetales	Corynebacteriaceae	Corynebacterium	Corynebacterium_durum	ZOTU_181	0.000857618	203	0.611002	1	NA	FALSE
Bacteria	Actinobacteria	Actinobacteria	Actinomycetales	Actinomycetaceae	Actinomyces	Unassigned	ZOTU_1810	5.86838e-07	6	0.131097	0.799769	NA	FALSE
Bacteria	Bacteroidetes	Bacteroidia	Bacteroidales	Prevotellaceae	Prevotella	Prevotella_oris	ZOTU_1811	3.85142e-06	15	0.339442	0.951502	NA	FALSE
Bacteria	Firmicutes	Negativicutes	Selenomonadales	Veillonellaceae	Veillonella	Unassigned	ZOTU_1812	2.3472e-06	5	0.0914794	0.766397	NA	FALSE
Bacteria	Firmicutes	Negativicutes	Selenomonadales	Veillonellaceae	Selenomonas	Selenomonas_sputigena	ZOTU_1813	6.82681e-06	9	0.611864	0.874412	NA	FALSE
Bacteria	Bacteroidetes	Bacteroidia	Bacteroidales	Prevotellaceae	Prevotella	Prevotella_enoeca	ZOTU_1815	3.48432e-06	8	0.341273	0.853185	NA	FALSE
Bacteria	Bacteroidetes	Flavobacteriia	Flavobacteriales	Flavobacteriaceae	Chryseobacterium	Unassigned	ZOTU_1816	2.53602e-06	18	0.834503	0.970151	NA	FALSE
Bacteria	Bacteroidetes	Bacteroidia	Bacteroidales	Prevotellaceae	Prevotella	Prevotella_oris	ZOTU_1817	5.31088e-06	15	0.519376	0.951502	NA	FALSE
Bacteria	Fusobacteria	Fusobacteriia	Fusobacteriales	Leptotrichiaceae	Leptotrichia	Unassigned	ZOTU_1818	6.8056e-07	4	0.466856	0.727643	NA	FALSE
Bacteria	Firmicutes	Negativicutes	Selenomonadales	Veillonellaceae	Selenomonas	Selenomonas_infelix	ZOTU_1819	4.01777e-07	3	0.709562	0.682667	NA	FALSE
Bacteria	Bacteroidetes	Flavobacteriia	Flavobacteriales	Flavobacteriaceae	Capnocytophaga	Capnocytophaga_granulosa	ZOTU_182	0.000832728	192	0.661887	1	NA	FALSE
Bacteria	Bacteroidetes	Bacteroidia	Bacteroidales	Prevotellaceae	Prevotella	Prevotella_multiformis	ZOTU_1820	1.90636e-06	11	0.540551	0.908289	NA	FALSE
Bacteria	Spirochaetes	Spirochaetia	Spirochaetales	Spirochaetaceae	Treponema	Treponema_maltophilum	ZOTU_1821	3.12764e-06	29	0.654712	0.99525	NA	FALSE
Bacteria	Bacteroidetes	Bacteroidia	Bacteroidales	Prevotellaceae	Prevotella	Unassigned	ZOTU_1822	4.08932e-06	15	0.524302	0.951502	NA	FALSE
Bacteria	Bacteroidetes	Bacteroidia	Bacteroidales	Prevotellaceae	Prevotella	Prevotella_oulorum	ZOTU_1823	2.65274e-06	16	0.346327	0.958717	NA	FALSE
Bacteria	Firmicutes	Negativicutes	Selenomonadales	Veillonellaceae	Selenomonas	Selenomonas_infelix	ZOTU_1824	3.70703e-06	20	0.572742	0.978482	NA	FALSE
Bacteria	Actinobacteria	Actinobacteria	Actinomycetales	Cellulomonadaceae	Tropheryma	Tropheryma_whipplei	ZOTU_1825	1.4583e-05	18	0.240383	0.970151	NA	FALSE
Bacteria	Unassigned	Unassigned	Unassigned	Unassigned	Unassigned	Unassigned	ZOTU_1826	1.06241e-06	18	0.695613	0.970151	NA	FALSE
Bacteria	Bacteroidetes	Bacteroidia	Bacteroidales	Prevotellaceae	Prevotella	Unassigned	ZOTU_1827	8.62428e-06	8	0.671015	0.853185	NA	FALSE
Bacteria	Bacteroidetes	Bacteroidia	Bacteroidales	Prevotellaceae	Prevotella	Prevotella_buccae	ZOTU_1828	9.42832e-06	13	0.513165	0.933214	NA	FALSE
Bacteria	Bacteroidetes	Bacteroidia	Bacteroidales	Porphyromonadaceae	Tannerella	Tannerella_forsythia	ZOTU_1829	3.62758e-06	13	0.401522	0.933214	NA	FALSE
Bacteria	Bacteroidetes	Bacteroidia	Bacteroidales	Porphyromonadaceae	Tannerella	Tannerella_forsythia	ZOTU_183	0.000622937	215	0.8034	1	NA	FALSE
Bacteria	Firmicutes	Negativicutes	Selenomonadales	Veillonellaceae	Selenomonas	Unassigned	ZOTU_1830	1.02332e-06	6	0.515502	0.799769	NA	FALSE
Bacteria	Actinobacteria	Actinobacteria	Actinomycetales	Actinomycetaceae	Actinomyces	Actinomyces_israelii	ZOTU_1832	7.97533e-07	11	0.946826	0.908289	NA	FALSE
Bacteria	Bacteroidetes	Bacteroidia	Bacteroidales	Prevotellaceae	Prevotella	Prevotella_oris	ZOTU_1833	4.76347e-06	10	0.766542	0.892642	NA	FALSE
Bacteria	Bacteroidetes	Bacteroidia	Bacteroidales	Prevotellaceae	Prevotella	Prevotella_oulorum	ZOTU_1834	4.07175e-06	11	0.649484	0.908289	NA	FALSE
Bacteria	Spirochaetes	Spirochaetia	Spirochaetales	Spirochaetaceae	Treponema	Treponema_putidum	ZOTU_1835	6.20224e-06	18	0.61407	0.970151	NA	FALSE
Bacteria	Bacteroidetes	Bacteroidia	Bacteroidales	Prevotellaceae	Prevotella	Prevotella_multiformis	ZOTU_1836	2.58606e-06	9	0.648238	0.874412	NA	FALSE
Bacteria	Firmicutes	Negativicutes	Selenomonadales	Veillonellaceae	Selenomonas	Unassigned	ZOTU_1837	0	0	NA	NA	NA	FALSE
Bacteria	Firmicutes	Negativicutes	Selenomonadales	Veillonellaceae	Schwartzia	Schwartzia_succinivorans	ZOTU_1838	1.42587e-06	12	0.9491	0.92171	NA	FALSE
Bacteria	Firmicutes	Bacilli	Lactobacillales	Lactobacillaceae	Lactobacillus	Unassigned	ZOTU_1839	1.11244e-06	8	0.364531	0.853185	NA	FALSE
Bacteria	Bacteroidetes	Bacteroidia	Bacteroidales	Prevotellaceae	Unassigned	Unassigned	ZOTU_184	0.00115435	180	0.614797	1	NA	FALSE
Bacteria	Firmicutes	Negativicutes	Selenomonadales	Veillonellaceae	Schwartzia	Schwartzia_succinivorans	ZOTU_1840	5.48838e-06	17	0.501154	0.964884	NA	FALSE
Bacteria	Bacteroidetes	Bacteroidia	Bacteroidales	Prevotellaceae	Prevotella	Unassigned	ZOTU_1841	2.27001e-06	8	0.418696	0.853185	NA	FALSE
Bacteria	Bacteroidetes	Bacteroidia	Bacteroidales	Prevotellaceae	Unassigned	Unassigned	ZOTU_1842	7.30871e-06	19	0.436274	0.974647	NA	FALSE
Bacteria	Bacteroidetes	Flavobacteriia	Flavobacteriales	Flavobacteriaceae	Chryseobacterium	Unassigned	ZOTU_1843	4.51526e-06	34	0.415532	0.998005	NA	FALSE
Bacteria	Proteobacteria	Betaproteobacteria	Neisseriales	Neisseriaceae	Neisseria	Unassigned	ZOTU_1844	3.73273e-06	8	0.331621	0.853185	NA	FALSE
Bacteria	Firmicutes	Clostridia	Clostridiales	Clostridiales_Incertae_Sedis_XIII	Mogibacterium	Mogibacterium_timidum	ZOTU_1846	8.11821e-07	11	0.784415	0.908289	NA	FALSE
Bacteria	Bacteroidetes	Bacteroidia	Bacteroidales	Prevotellaceae	Unassigned	Unassigned	ZOTU_1848	1.82542e-05	10	0.585957	0.892642	NA	FALSE
Bacteria	Firmicutes	Negativicutes	Selenomonadales	Veillonellaceae	Selenomonas	Selenomonas_sputigena	ZOTU_1849	2.12033e-06	6	0.438015	0.799769	NA	FALSE
Bacteria	Fusobacteria	Fusobacteriia	Fusobacteriales	Leptotrichiaceae	Leptotrichia	Unassigned	ZOTU_185	0.000622579	68	0.656091	0.999462	NA	FALSE
Bacteria	Bacteroidetes	Bacteroidia	Bacteroidales	Prevotellaceae	Prevotella	Unassigned	ZOTU_1850	2.32752e-06	16	0.68089	0.958717	NA	FALSE
Bacteria	Bacteroidetes	Bacteroidia	Bacteroidales	Prevotellaceae	Prevotella	Unassigned	ZOTU_1851	1.13565e-05	18	0.603666	0.970151	NA	FALSE
Bacteria	Bacteroidetes	Bacteroidia	Bacteroidales	Prevotellaceae	Prevotella	Prevotella_oris	ZOTU_1852	1.87378e-07	2	0.489252	0.630502	NA	FALSE
Bacteria	Firmicutes	Negativicutes	Selenomonadales	Veillonellaceae	Selenomonas	Selenomonas_artemidis	ZOTU_1853	2.28569e-06	17	0.372325	0.964884	NA	FALSE
Bacteria	Bacteroidetes	Flavobacteriia	Flavobacteriales	Flavobacteriaceae	Capnocytophaga	Capnocytophaga_ochracea	ZOTU_1854	2.11547e-06	15	0.785248	0.951502	NA	FALSE
Bacteria	Spirochaetes	Spirochaetia	Spirochaetales	Spirochaetaceae	Treponema	Treponema_putidum	ZOTU_1855	2.37832e-06	6	0.318933	0.799769	NA	FALSE
Bacteria	Unassigned	Unassigned	Unassigned	Unassigned	Unassigned	Unassigned	ZOTU_1856	3.20872e-06	11	0.66688	0.908289	NA	FALSE
Bacteria	Spirochaetes	Spirochaetia	Spirochaetales	Spirochaetaceae	Treponema	Treponema_medium	ZOTU_1857	2.85539e-06	8	0.31305	0.853185	NA	FALSE
Bacteria	Bacteroidetes	Bacteroidia	Bacteroidales	Prevotellaceae	Alloprevotella	Alloprevotella_rava	ZOTU_1858	7.46272e-06	7	0.53258	0.828488	NA	FALSE
Bacteria	Bacteroidetes	Bacteroidia	Bacteroidales	Prevotellaceae	Prevotella	Prevotella_oris	ZOTU_1859	3.80172e-07	8	0.116565	0.853185	NA	FALSE
Bacteria	Bacteroidetes	Bacteroidia	Bacteroidales	Prevotellaceae	Prevotella	Prevotella_pallens	ZOTU_186	0.000811182	88	0.647082	0.998484	NA	FALSE
Bacteria	Bacteroidetes	Flavobacteriia	Flavobacteriales	Flavobacteriaceae	Capnocytophaga	Capnocytophaga_sputigena	ZOTU_1861	1.40307e-05	10	0.523193	0.892642	NA	FALSE
Bacteria	Unassigned	Unassigned	Unassigned	Unassigned	Unassigned	Unassigned	ZOTU_1862	4.45531e-06	44	0.319685	0.986961	NA	FALSE
Bacteria	Spirochaetes	Spirochaetia	Spirochaetales	Spirochaetaceae	Treponema	Treponema_medium	ZOTU_1863	6.37197e-06	26	0.346728	0.992084	NA	FALSE
Bacteria	Bacteroidetes	Bacteroidia	Bacteroidales	Prevotellaceae	Prevotella	Prevotella_marshii	ZOTU_1864	1.88807e-06	14	0.652409	0.943068	NA	FALSE
Bacteria	Proteobacteria	Betaproteobacteria	Neisseriales	Neisseriaceae	Unassigned	Unassigned	ZOTU_1865	8.46784e-07	7	0.496925	0.828488	NA	FALSE
Bacteria	Proteobacteria	Gammaproteobacteria	Pasteurellales	Pasteurellaceae	Haemophilus	Unassigned	ZOTU_1866	3.39959e-06	15	0.343558	0.951502	NA	FALSE
Bacteria	Actinobacteria	Actinobacteria	Actinomycetales	Nocardiaceae	Nocardia	Nocardia_coeliaca	ZOTU_1867	4.78544e-06	14	0.487063	0.460072	NA	FALSE
Bacteria	Synergistetes	Synergistia	Synergistales	Synergistaceae	Fretibacterium	Fretibacterium_fastidiosum	ZOTU_1869	2.1717e-06	11	0.649601	0.908289	NA	FALSE
Bacteria	Fusobacteria	Fusobacteriia	Fusobacteriales	Fusobacteriaceae	Fusobacterium	Unassigned	ZOTU_187	0.000467351	171	0.660907	1	NA	FALSE
Bacteria	Bacteroidetes	Bacteroidia	Bacteroidales	Prevotellaceae	Prevotella	Prevotella_oulorum	ZOTU_1870	1.47742e-06	7	0.379003	0.828488	NA	FALSE
Bacteria	Firmicutes	Negativicutes	Selenomonadales	Veillonellaceae	Selenomonas	Selenomonas_dianae	ZOTU_1871	3.63343e-06	6	0.460542	0.799769	NA	FALSE
Bacteria	Proteobacteria	Betaproteobacteria	Burkholderiales	Oxalobacteraceae	Janthinobacterium	Unassigned	ZOTU_1872	0	0	NA	NA	NA	FALSE
Bacteria	Firmicutes	Negativicutes	Selenomonadales	Veillonellaceae	Selenomonas	Selenomonas_infelix	ZOTU_1873	4.3989e-07	5	0.353788	0.766397	NA	FALSE
Bacteria	Bacteroidetes	Bacteroidia	Bacteroidales	Prevotellaceae	Prevotella	Unassigned	ZOTU_1875	9.65851e-05	30	0.428698	0.9695	NA	FALSE
Bacteria	Firmicutes	Unassigned	Unassigned	Unassigned	Unassigned	Unassigned	ZOTU_1876	7.00974e-06	39	0.726614	0.993545	NA	FALSE
Bacteria	Proteobacteria	Gammaproteobacteria	Pasteurellales	Pasteurellaceae	Unassigned	Unassigned	ZOTU_1877	2.37468e-06	10	0.516629	0.892642	NA	FALSE
Bacteria	Bacteroidetes	Flavobacteriia	Flavobacteriales	Flavobacteriaceae	Chryseobacterium	Unassigned	ZOTU_1878	4.82122e-06	30	0.645841	0.996	NA	FALSE
Bacteria	Firmicutes	Clostridia	Clostridiales	Eubacteriaceae	Eubacterium	Eubacterium_infirmum	ZOTU_1879	2.218e-06	20	0.407763	0.978482	NA	FALSE
Bacteria	Actinobacteria	Actinobacteria	Actinomycetales	Actinomycetaceae	Actinomyces	Actinomyces_odontolyticus	ZOTU_188	0.000391534	131	0.497149	1	NA	FALSE
Bacteria	Spirochaetes	Spirochaetia	Spirochaetales	Spirochaetaceae	Treponema	Treponema_medium	ZOTU_1881	3.36782e-06	5	0.465052	0.766397	NA	FALSE
Bacteria	Bacteroidetes	Bacteroidia	Bacteroidales	Prevotellaceae	Prevotella	Unassigned	ZOTU_1882	3.0659e-06	11	0.298664	0.908289	NA	FALSE
Bacteria	Proteobacteria	Gammaproteobacteria	Pseudomonadales	Moraxellaceae	Acinetobacter	Acinetobacter_johnsonii	ZOTU_1883	1.05928e-07	1	NA	NA	NA	FALSE
Bacteria	Bacteroidetes	Bacteroidia	Bacteroidales	Prevotellaceae	Prevotella	Unassigned	ZOTU_1884	1.07134e-05	12	0.318694	0.682368	NA	FALSE
Bacteria	Spirochaetes	Spirochaetia	Spirochaetales	Spirochaetaceae	Treponema	Unassigned	ZOTU_1885	4.77008e-06	17	0.259644	0.964884	NA	FALSE
Bacteria	Bacteroidetes	Bacteroidia	Bacteroidales	Porphyromonadaceae	Porphyromonas	Porphyromonas_catoniae	ZOTU_1886	4.48739e-06	8	0.276805	0.853185	NA	FALSE
Bacteria	Bacteroidetes	Bacteroidia	Bacteroidales	Prevotellaceae	Prevotella	Unassigned	ZOTU_1887	1.58569e-05	16	0.405309	0.958717	NA	FALSE
Bacteria	Bacteroidetes	Bacteroidia	Bacteroidales	Prevotellaceae	Prevotella	Prevotella_oulorum	ZOTU_1888	3.06902e-06	11	0.323933	0.908289	NA	FALSE
Bacteria	Bacteroidetes	Bacteroidia	Bacteroidales	Prevotellaceae	Unassigned	Unassigned	ZOTU_1889	8.48043e-06	36	0.789601	0.990676	NA	FALSE
Bacteria	Firmicutes	Negativicutes	Selenomonadales	Veillonellaceae	Megasphaera	Megasphaera_micronuciformis	ZOTU_189	0.000868211	165	0.649208	1	NA	FALSE
Bacteria	Firmicutes	Negativicutes	Selenomonadales	Veillonellaceae	Selenomonas	Selenomonas_infelix	ZOTU_1890	5.38917e-06	8	0.379439	0.853185	NA	FALSE
Bacteria	Bacteroidetes	Flavobacteriia	Flavobacteriales	Flavobacteriaceae	Capnocytophaga	Capnocytophaga_ochracea	ZOTU_1891	2.28551e-06	10	0.780948	0.892642	NA	FALSE
Bacteria	Bacteroidetes	Bacteroidia	Bacteroidales	Prevotellaceae	Prevotella	Unassigned	ZOTU_1892	4.43192e-06	24	0.519741	0.988918	NA	FALSE
Bacteria	Proteobacteria	Alphaproteobacteria	Rhodospirillales	Rhodospirillaceae	Niveispirillum	Niveispirillum_fermenti	ZOTU_1893	0	0	NA	NA	NA	FALSE
Bacteria	Proteobacteria	Alphaproteobacteria	Rhizobiales	Phyllobacteriaceae	Mesorhizobium	Unassigned	ZOTU_1894	0	0	NA	NA	NA	FALSE
Bacteria	Firmicutes	Clostridia	Clostridiales	Lachnospiraceae	Lachnoanaerobaculum	Lachnoanaerobaculum_umeaense	ZOTU_1895	1.82734e-06	12	0.52795	0.92171	NA	FALSE
Bacteria	Firmicutes	Bacilli	Bacillales	Bacillaceae_1	Bacillus	Bacillus_nanhaiisediminis	ZOTU_1897	0	0	NA	NA	NA	FALSE
Bacteria	Bacteroidetes	Bacteroidia	Bacteroidales	Prevotellaceae	Prevotella	Prevotella_oris	ZOTU_1898	7.4756e-08	3	0.5	0.682667	NA	FALSE
Bacteria	Firmicutes	Negativicutes	Selenomonadales	Veillonellaceae	Selenomonas	Unassigned	ZOTU_1899	2.14831e-06	7	0.723136	0.828488	NA	FALSE
Bacteria	Proteobacteria	Betaproteobacteria	Neisseriales	Neisseriaceae	Neisseria	Unassigned	ZOTU_19	0.00732689	183	0.802181	1	NA	FALSE
Bacteria	Firmicutes	Erysipelotrichia	Erysipelotrichales	Erysipelotrichaceae	Solobacterium	Solobacterium_moorei	ZOTU_190	0.000254878	192	0.602758	1	NA	FALSE
Bacteria	Firmicutes	Negativicutes	Selenomonadales	Veillonellaceae	Selenomonas	Unassigned	ZOTU_1900	8.37213e-06	13	0.29467	0.933214	NA	FALSE
Bacteria	Proteobacteria	Betaproteobacteria	Burkholderiales	Comamonadaceae	Unassigned	Unassigned	ZOTU_1901	2.86056e-06	6	0.680369	0.799769	NA	FALSE
Bacteria	Firmicutes	Bacilli	Bacillales	Staphylococcaceae	Staphylococcus	Unassigned	ZOTU_1902	5.85367e-05	11	0.270966	0.120139	NA	FALSE
Bacteria	Bacteroidetes	Bacteroidia	Bacteroidales	Prevotellaceae	Prevotella	Prevotella_oris	ZOTU_1903	6.58658e-06	28	0.699159	0.994364	NA	FALSE
Bacteria	Bacteroidetes	Bacteroidia	Bacteroidales	Prevotellaceae	Unassigned	Unassigned	ZOTU_1904	4.14521e-06	16	0.696511	0.958717	NA	FALSE
Bacteria	Spirochaetes	Spirochaetia	Spirochaetales	Spirochaetaceae	Treponema	Treponema_maltophilum	ZOTU_1905	4.21562e-06	11	0.608001	0.908289	NA	FALSE
Bacteria	Bacteroidetes	Flavobacteriia	Flavobacteriales	Flavobacteriaceae	Chryseobacterium	Unassigned	ZOTU_1906	3.4519e-06	12	0.306646	0.92171	NA	FALSE
Bacteria	Bacteroidetes	Flavobacteriia	Flavobacteriales	Flavobacteriaceae	Capnocytophaga	Capnocytophaga_sputigena	ZOTU_1907	1.96615e-06	10	0.785354	0.892642	NA	FALSE
Bacteria	Bacteroidetes	Bacteroidia	Bacteroidales	Prevotellaceae	Prevotella	Prevotella_fusca	ZOTU_1908	1.02164e-05	11	0.410242	0.908289	NA	FALSE
Bacteria	Firmicutes	Negativicutes	Selenomonadales	Veillonellaceae	Unassigned	Unassigned	ZOTU_1909	1.66407e-06	15	0.798473	0.951502	NA	FALSE
Bacteria	Firmicutes	Clostridia	Clostridiales	Unassigned	Unassigned	Unassigned	ZOTU_191	0.00066857	167	0.952378	1	NA	FALSE
Bacteria	Firmicutes	Negativicutes	Selenomonadales	Veillonellaceae	Selenomonas	Selenomonas_sputigena	ZOTU_1910	5.74564e-06	18	0.704696	0.970151	NA	FALSE
Bacteria	Actinobacteria	Actinobacteria	Actinomycetales	Actinomycetaceae	Actinomyces	Actinomyces_dentalis	ZOTU_1911	2.4699e-07	4	0.334504	0.727643	NA	FALSE
Bacteria	Bacteroidetes	Bacteroidia	Bacteroidales	Porphyromonadaceae	Porphyromonas	Porphyromonas_catoniae	ZOTU_1912	1.46027e-06	15	0.966026	0.951502	NA	FALSE
Bacteria	Firmicutes	Clostridia	Clostridiales	Unassigned	Unassigned	Unassigned	ZOTU_1914	1.14166e-05	17	0.376744	0.964884	NA	FALSE
Bacteria	Firmicutes	Negativicutes	Selenomonadales	Veillonellaceae	Selenomonas	Selenomonas_sputigena	ZOTU_1915	9.47194e-07	10	0.44941	0.892642	NA	FALSE
Bacteria	Bacteroidetes	Bacteroidia	Bacteroidales	Prevotellaceae	Prevotella	Prevotella_loescheii	ZOTU_1916	2.14223e-06	9	0.436551	0.874412	NA	FALSE
Bacteria	Spirochaetes	Spirochaetia	Spirochaetales	Spirochaetaceae	Treponema	Treponema_putidum	ZOTU_1917	1.37394e-06	5	0.347867	0.766397	NA	FALSE
Bacteria	Bacteroidetes	Bacteroidia	Bacteroidales	Porphyromonadaceae	Porphyromonas	Porphyromonas_catoniae	ZOTU_1918	1.0115e-05	31	0.544875	0.996634	NA	FALSE
Bacteria	Bacteroidetes	Flavobacteriia	Flavobacteriales	Flavobacteriaceae	Capnocytophaga	Capnocytophaga_sputigena	ZOTU_1919	8.06269e-07	10	0.33917	0.892642	NA	FALSE
Bacteria	Firmicutes	Clostridia	Clostridiales	Unassigned	Unassigned	Unassigned	ZOTU_192	0.000826568	199	0.96094	1	NA	FALSE
Bacteria	Firmicutes	Negativicutes	Selenomonadales	Veillonellaceae	Selenomonas	Unassigned	ZOTU_1920	3.94472e-07	3	0.542328	0.682667	NA	FALSE
Bacteria	Firmicutes	Negativicutes	Selenomonadales	Veillonellaceae	Selenomonas	Selenomonas_infelix	ZOTU_1921	4.28167e-06	25	0.789333	0.990631	NA	FALSE
Bacteria	Firmicutes	Negativicutes	Selenomonadales	Veillonellaceae	Selenomonas	Unassigned	ZOTU_1923	4.40955e-06	14	0.678495	0.943068	NA	FALSE
Bacteria	Firmicutes	Negativicutes	Selenomonadales	Veillonellaceae	Selenomonas	Selenomonas_infelix	ZOTU_1924	3.46734e-06	9	0.308484	0.874412	NA	FALSE
Bacteria	Firmicutes	Clostridia	Clostridiales	Lachnospiraceae	Unassigned	Unassigned	ZOTU_1925	1.15359e-05	15	0.526648	0.951502	NA	FALSE
Bacteria	Bacteroidetes	Bacteroidia	Bacteroidales	Prevotellaceae	Prevotella	Unassigned	ZOTU_1926	2.42144e-06	19	0.886501	0.974647	NA	FALSE
Bacteria	Bacteroidetes	Bacteroidia	Bacteroidales	Porphyromonadaceae	Porphyromonas	Porphyromonas_catoniae	ZOTU_1927	2.87773e-06	13	0.704571	0.933214	NA	FALSE
Bacteria	Unassigned	Unassigned	Unassigned	Unassigned	Unassigned	Unassigned	ZOTU_1928	1.32908e-06	11	0.759344	0.908289	NA	FALSE
Bacteria	Spirochaetes	Spirochaetia	Spirochaetales	Spirochaetaceae	Treponema	Treponema_amylovorum	ZOTU_1929	1.96761e-06	5	0.642975	0.766397	NA	FALSE
Bacteria	Actinobacteria	Actinobacteria	Coriobacteriales	Coriobacteriaceae	Olsenella	Olsenella_profusa	ZOTU_193	7.22416e-05	132	0.782573	1	NA	FALSE
Bacteria	Bacteroidetes	Flavobacteriia	Flavobacteriales	Flavobacteriaceae	Capnocytophaga	Capnocytophaga_ochracea	ZOTU_1931	9.83751e-07	4	0.420548	0.727643	NA	FALSE
Bacteria	Firmicutes	Bacilli	Lactobacillales	Lactobacillaceae	Lactobacillus	Unassigned	ZOTU_1932	1.35435e-07	2	0.370622	0.630502	NA	FALSE
Bacteria	Firmicutes	Negativicutes	Selenomonadales	Veillonellaceae	Schwartzia	Schwartzia_succinivorans	ZOTU_1933	3.28341e-06	29	0.895431	0.99525	NA	FALSE
Bacteria	Bacteroidetes	Bacteroidia	Bacteroidales	Porphyromonadaceae	Porphyromonas	Porphyromonas_catoniae	ZOTU_1934	2.60215e-06	8	0.342112	0.853185	NA	FALSE
Bacteria	Firmicutes	Negativicutes	Selenomonadales	Veillonellaceae	Selenomonas	Selenomonas_sputigena	ZOTU_1935	3.55066e-07	6	0.660881	0.799769	NA	FALSE
Bacteria	Bacteroidetes	Bacteroidia	Bacteroidales	Prevotellaceae	Prevotella	Prevotella_oulorum	ZOTU_1936	3.28755e-06	20	0.300367	0.978482	NA	FALSE
Bacteria	Bacteroidetes	Bacteroidia	Bacteroidales	Prevotellaceae	Prevotella	Prevotella_oris	ZOTU_1937	4.32752e-06	7	0.536377	0.828488	NA	FALSE
Bacteria	Bacteroidetes	Bacteroidia	Bacteroidales	Prevotellaceae	Prevotella	Prevotella_loescheii	ZOTU_1938	2.08798e-06	11	0.562113	0.908289	NA	FALSE
Bacteria	Bacteroidetes	Bacteroidia	Bacteroidales	Prevotellaceae	Prevotella	Prevotella_oris	ZOTU_1939	3.22785e-07	6	0.521355	0.799769	NA	FALSE
Bacteria	Actinobacteria	Actinobacteria	Actinomycetales	Micrococcaceae	Rothia	Rothia_mucilaginosa	ZOTU_194	0.000507077	147	0.66422	1	NA	FALSE
Bacteria	Bacteroidetes	Bacteroidia	Bacteroidales	Prevotellaceae	Prevotella	Prevotella_oris	ZOTU_1940	1.48826e-06	6	0.38905	0.799769	NA	FALSE
Bacteria	Bacteroidetes	Flavobacteriia	Flavobacteriales	Flavobacteriaceae	Chryseobacterium	Unassigned	ZOTU_1941	0.000100846	2	NA	0.140078	NA	FALSE
Bacteria	Bacteroidetes	Flavobacteriia	Flavobacteriales	Flavobacteriaceae	Capnocytophaga	Capnocytophaga_sputigena	ZOTU_1942	5.09705e-06	7	0.71467	0.828488	NA	FALSE
Bacteria	Firmicutes	Bacilli	Bacillales	Staphylococcaceae	Staphylococcus	Staphylococcus_cohnii_subsp._cohnii	ZOTU_1944	6.76113e-05	26	0.358985	0.625348	NA	FALSE
Bacteria	Spirochaetes	Spirochaetia	Spirochaetales	Spirochaetaceae	Treponema	Treponema_socranskii_subsp._socranskii	ZOTU_1945	4.53501e-06	5	0.713334	0.766397	NA	FALSE
Bacteria	Firmicutes	Clostridia	Clostridiales	Lachnospiraceae	Lachnoanaerobaculum	Lachnoanaerobaculum_umeaense	ZOTU_1946	2.08875e-06	11	0.317499	0.908289	NA	FALSE
Bacteria	Bacteroidetes	Flavobacteriia	Flavobacteriales	Flavobacteriaceae	Capnocytophaga	Capnocytophaga_sputigena	ZOTU_1947	5.20073e-06	9	0.800789	0.874412	NA	FALSE
Bacteria	Bacteroidetes	Bacteroidia	Bacteroidales	Prevotellaceae	Prevotella	Unassigned	ZOTU_1948	1.0055e-06	9	0.417314	0.874412	NA	FALSE
Bacteria	Bacteroidetes	Bacteroidia	Bacteroidales	Prevotellaceae	Prevotella	Prevotella_veroralis	ZOTU_1949	5.78017e-06	22	0.21743	0.984534	NA	FALSE
Bacteria	Firmicutes	Clostridia	Clostridiales	Peptococcaceae_1	Peptococcus	Peptococcus_niger	ZOTU_195	0.00127011	205	0.990861	1	NA	FALSE
Bacteria	Bacteroidetes	Bacteroidia	Bacteroidales	Prevotellaceae	Prevotella	Unassigned	ZOTU_1950	8.59443e-07	5	0.684018	0.766397	NA	FALSE
Bacteria	Bacteroidetes	Bacteroidia	Bacteroidales	Prevotellaceae	Prevotella	Prevotella_oulorum	ZOTU_1951	1.80284e-06	5	0.909022	0.766397	NA	FALSE
Bacteria	Firmicutes	Clostridia	Clostridiales	Peptoniphilaceae	Peptoniphilus	Unassigned	ZOTU_1952	1.02658e-05	7	0.43469	0.828488	NA	FALSE
Bacteria	Spirochaetes	Spirochaetia	Spirochaetales	Spirochaetaceae	Treponema	Unassigned	ZOTU_1953	1.15381e-06	11	0.415048	0.908289	NA	FALSE
Bacteria	Proteobacteria	Gammaproteobacteria	Cardiobacteriales	Cardiobacteriaceae	Cardiobacterium	Cardiobacterium_valvarum	ZOTU_1954	1.70958e-07	3	0.887779	0.682667	NA	FALSE
Bacteria	Spirochaetes	Spirochaetia	Spirochaetales	Spirochaetaceae	Treponema	Treponema_putidum	ZOTU_1955	4.68342e-06	22	0.393083	0.984534	NA	FALSE
Bacteria	Bacteroidetes	Bacteroidia	Bacteroidales	Prevotellaceae	Prevotella	Unassigned	ZOTU_1956	8.9042e-06	11	0.648256	0.908289	NA	FALSE
Bacteria	Proteobacteria	Betaproteobacteria	Neisseriales	Neisseriaceae	Unassigned	Unassigned	ZOTU_1957	8.00614e-06	39	0.778762	0.993545	NA	FALSE
Bacteria	Firmicutes	Bacilli	Lactobacillales	Lactobacillaceae	Lactobacillus	Lactobacillus_paraplantarum	ZOTU_1958	2.03215e-06	6	0.354304	0.799769	NA	FALSE
Bacteria	Proteobacteria	Gammaproteobacteria	Cardiobacteriales	Cardiobacteriaceae	Cardiobacterium	Cardiobacterium_valvarum	ZOTU_1959	3.13612e-06	12	0.0999845	0.92171	NA	FALSE
Bacteria	Fusobacteria	Fusobacteriia	Fusobacteriales	Leptotrichiaceae	Leptotrichia	Leptotrichia_hofstadii	ZOTU_196	0.000131894	147	0.865707	1	NA	FALSE
Bacteria	Bacteroidetes	Bacteroidia	Bacteroidales	Prevotellaceae	Prevotella	Prevotella_intermedia	ZOTU_1960	9.82177e-07	2	0.227114	0.630502	NA	FALSE
Bacteria	Tenericutes	Mollicutes	Acholeplasmatales	Acholeplasmataceae	Acholeplasma	Unassigned	ZOTU_1961	4.5953e-06	5	0.630685	0.766397	NA	FALSE
Bacteria	Bacteroidetes	Bacteroidia	Bacteroidales	Prevotellaceae	Prevotella	Prevotella_oulorum	ZOTU_1962	3.72842e-06	13	0.410907	0.933214	NA	FALSE
Bacteria	Bacteroidetes	Bacteroidia	Bacteroidales	Prevotellaceae	Prevotella	Unassigned	ZOTU_1963	1.19951e-05	10	0.6058	0.892642	NA	FALSE
Bacteria	Spirochaetes	Spirochaetia	Spirochaetales	Spirochaetaceae	Treponema	Unassigned	ZOTU_1964	1.7824e-06	7	0.598157	0.828488	NA	FALSE
Bacteria	Bacteroidetes	Unassigned	Unassigned	Unassigned	Unassigned	Unassigned	ZOTU_1965	3.47672e-06	22	0.574869	0.984534	NA	FALSE
Bacteria	Bacteroidetes	Flavobacteriia	Flavobacteriales	Flavobacteriaceae	Capnocytophaga	Capnocytophaga_ochracea	ZOTU_1966	2.06707e-06	8	0.698124	0.853185	NA	FALSE
Bacteria	Firmicutes	Negativicutes	Selenomonadales	Veillonellaceae	Selenomonas	Selenomonas_infelix	ZOTU_1967	7.10392e-07	5	0.68475	0.766397	NA	FALSE
Bacteria	Proteobacteria	Alphaproteobacteria	Unassigned	Unassigned	Unassigned	Unassigned	ZOTU_1968	1.96105e-06	5	0.13823	0.766397	NA	FALSE
Bacteria	Firmicutes	Negativicutes	Selenomonadales	Veillonellaceae	Selenomonas	Selenomonas_infelix	ZOTU_1969	7.44081e-06	10	0.477414	0.892642	NA	FALSE
Bacteria	Bacteroidetes	Bacteroidia	Bacteroidales	Prevotellaceae	Unassigned	Unassigned	ZOTU_197	0.000878386	118	0.172824	1	NA	FALSE
Bacteria	Spirochaetes	Spirochaetia	Spirochaetales	Spirochaetaceae	Treponema	Treponema_socranskii_subsp._socranskii	ZOTU_1970	3.53971e-06	24	0.72244	0.988918	NA	FALSE
Bacteria	Firmicutes	Negativicutes	Selenomonadales	Veillonellaceae	Selenomonas	Selenomonas_infelix	ZOTU_1971	4.99292e-06	7	0.705971	0.828488	NA	FALSE
Bacteria	Bacteroidetes	Bacteroidia	Bacteroidales	Prevotellaceae	Prevotella	Prevotella_oris	ZOTU_1972	1.53649e-05	29	0.595679	0.99525	NA	FALSE
Bacteria	Bacteroidetes	Flavobacteriia	Flavobacteriales	Flavobacteriaceae	Capnocytophaga	Capnocytophaga_granulosa	ZOTU_1973	1.42593e-05	6	0.682584	0.799769	NA	FALSE
Bacteria	Proteobacteria	Gammaproteobacteria	Enterobacteriales	Enterobacteriaceae	Unassigned	Unassigned	ZOTU_1974	1.26317e-05	18	0.742604	0.970151	NA	FALSE
Bacteria	Firmicutes	Negativicutes	Selenomonadales	Veillonellaceae	Selenomonas	Selenomonas_sputigena	ZOTU_1976	4.30971e-06	19	0.710899	0.974647	NA	FALSE
Bacteria	Actinobacteria	Actinobacteria	Actinomycetales	Unassigned	Unassigned	Unassigned	ZOTU_1977	1.92358e-05	24	0.394643	0.988918	NA	FALSE
Bacteria	Firmicutes	Clostridia	Clostridiales	Lachnospiraceae	Lachnoanaerobaculum	Lachnoanaerobaculum_umeaense	ZOTU_1978	5.99947e-07	4	0.467812	0.727643	NA	FALSE
Bacteria	Bacteroidetes	Bacteroidia	Bacteroidales	Prevotellaceae	Prevotella	Unassigned	ZOTU_1979	1.52079e-07	2	0.990695	0.630502	NA	FALSE
Bacteria	Actinobacteria	Actinobacteria	Actinomycetales	Actinomycetaceae	Actinomyces	Actinomyces_odontolyticus	ZOTU_198	0.000387149	169	0.669889	1	NA	FALSE
Bacteria	Bacteroidetes	Flavobacteriia	Flavobacteriales	Flavobacteriaceae	Capnocytophaga	Capnocytophaga_ochracea	ZOTU_1980	9.28881e-07	13	0.86007	0.933214	NA	FALSE
Bacteria	Proteobacteria	Unassigned	Unassigned	Unassigned	Unassigned	Unassigned	ZOTU_1981	2.43217e-06	5	0.345636	0.766397	NA	FALSE
Bacteria	Bacteroidetes	Bacteroidia	Bacteroidales	Porphyromonadaceae	Porphyromonas	Porphyromonas_catoniae	ZOTU_1983	2.42976e-06	11	0.564219	0.908289	NA	FALSE
Bacteria	Firmicutes	Negativicutes	Selenomonadales	Veillonellaceae	Selenomonas	Selenomonas_sputigena	ZOTU_1984	5.09322e-07	4	0.506339	0.727643	NA	FALSE
Bacteria	Bacteroidetes	Bacteroidia	Bacteroidales	Prevotellaceae	Prevotella	Unassigned	ZOTU_1985	1.64578e-06	18	0.490456	0.970151	NA	FALSE
Bacteria	Bacteroidetes	Bacteroidia	Bacteroidales	Prevotellaceae	Prevotella	Prevotella_oulorum	ZOTU_1986	2.53182e-06	9	0.507891	0.874412	NA	FALSE
Bacteria	Bacteroidetes	Bacteroidia	Bacteroidales	Prevotellaceae	Prevotella	Prevotella_bivia	ZOTU_1987	1.14209e-05	9	0.404586	0.874412	NA	FALSE
Bacteria	Firmicutes	Negativicutes	Selenomonadales	Veillonellaceae	Selenomonas	Selenomonas_infelix	ZOTU_1988	2.11355e-06	12	0.751441	0.92171	NA	FALSE
Bacteria	Proteobacteria	Gammaproteobacteria	Pseudomonadales	Moraxellaceae	Acinetobacter	Acinetobacter_lwoffii	ZOTU_1989	3.10819e-06	7	0.582928	0.157196	NA	FALSE
Bacteria	Actinobacteria	Actinobacteria	Actinomycetales	Actinomycetaceae	Actinomyces	Actinomyces_odontolyticus	ZOTU_199	0.000383281	195	0.793236	1	NA	FALSE
Bacteria	Actinobacteria	Actinobacteria	Actinomycetales	Corynebacteriaceae	Corynebacterium	Corynebacterium_appendicis	ZOTU_1990	1.13089e-07	1	NA	NA	NA	FALSE
Bacteria	Proteobacteria	Betaproteobacteria	Burkholderiales	Comamonadaceae	Curvibacter	Curvibacter_gracilis	ZOTU_1991	9.68103e-08	2	0.547419	0.630502	NA	FALSE
Bacteria	Spirochaetes	Spirochaetia	Spirochaetales	Spirochaetaceae	Treponema	Unassigned	ZOTU_1992	1.57196e-06	4	0.468201	0.727643	NA	FALSE
Bacteria	Bacteroidetes	Bacteroidia	Bacteroidales	Prevotellaceae	Prevotella	Prevotella_multiformis	ZOTU_1994	7.03027e-07	6	0.262547	0.799769	NA	FALSE
Bacteria	Bacteroidetes	Bacteroidia	Bacteroidales	Prevotellaceae	Prevotella	Prevotella_oris	ZOTU_1996	3.56294e-06	7	0.61755	0.828488	NA	FALSE
Bacteria	Bacteroidetes	Unassigned	Unassigned	Unassigned	Unassigned	Unassigned	ZOTU_1997	3.92462e-07	5	0.373316	0.766397	NA	FALSE
Bacteria	Firmicutes	Negativicutes	Selenomonadales	Veillonellaceae	Selenomonas	Unassigned	ZOTU_1998	6.77949e-07	7	0.659354	0.828488	NA	FALSE
Bacteria	Bacteroidetes	Bacteroidia	Bacteroidales	Prevotellaceae	Prevotella	Prevotella_shahii	ZOTU_1999	3.34615e-06	22	0.277435	0.984534	NA	FALSE
Bacteria	Fusobacteria	Fusobacteriia	Fusobacteriales	Fusobacteriaceae	Fusobacterium	Unassigned	ZOTU_2	0.034644	236	0.95596	1	NA	FALSE
Bacteria	Actinobacteria	Actinobacteria	Actinomycetales	Micrococcaceae	Rothia	Rothia_mucilaginosa	ZOTU_20	0.00786627	195	0.70285	1	NA	FALSE
Bacteria	Bacteroidetes	Bacteroidia	Bacteroidales	Porphyromonadaceae	Porphyromonas	Porphyromonas_endodontalis	ZOTU_200	0.000674051	158	0.517252	1	NA	FALSE
Bacteria	Bacteroidetes	Flavobacteriia	Flavobacteriales	Flavobacteriaceae	Capnocytophaga	Capnocytophaga_ochracea	ZOTU_2000	1.6025e-06	6	0.422132	0.799769	NA	FALSE
Bacteria	Bacteroidetes	Unassigned	Unassigned	Unassigned	Unassigned	Unassigned	ZOTU_2002	3.46525e-06	17	0.731488	0.824932	NA	FALSE
Bacteria	Bacteroidetes	Bacteroidia	Bacteroidales	Prevotellaceae	Prevotella	Unassigned	ZOTU_2003	1.34059e-06	9	0.865035	0.874412	NA	FALSE
Bacteria	Spirochaetes	Spirochaetia	Spirochaetales	Spirochaetaceae	Treponema	Treponema_medium	ZOTU_2004	2.12394e-06	5	0.0490241	0.766397	NA	FALSE
Bacteria	Spirochaetes	Spirochaetia	Spirochaetales	Spirochaetaceae	Treponema	Treponema_pectinovorum	ZOTU_2006	9.075e-06	40	0.427595	0.994298	NA	FALSE
Bacteria	Proteobacteria	Gammaproteobacteria	Enterobacteriales	Enterobacteriaceae	Serratia	Serratia_proteamaculans	ZOTU_2007	9.38473e-05	19	0.813695	0.000969315	NA	FALSE
Bacteria	Firmicutes	Negativicutes	Selenomonadales	Veillonellaceae	Schwartzia	Schwartzia_succinivorans	ZOTU_2008	6.3255e-06	34	0.246012	0.998005	NA	FALSE
Bacteria	Bacteroidetes	Flavobacteriia	Flavobacteriales	Flavobacteriaceae	Capnocytophaga	Capnocytophaga_haemolytica	ZOTU_2009	1.46632e-06	5	0.303669	0.766397	NA	FALSE
Bacteria	Actinobacteria	Actinobacteria	Actinomycetales	Actinomycetaceae	Actinomyces	Actinomyces_massiliensis	ZOTU_201	9.1829e-05	177	0.895974	1	NA	FALSE
Bacteria	Bacteroidetes	Unassigned	Unassigned	Unassigned	Unassigned	Unassigned	ZOTU_2010	2.12985e-06	7	0.437838	0.828488	NA	FALSE
Bacteria	Bacteroidetes	Flavobacteriia	Flavobacteriales	Flavobacteriaceae	Capnocytophaga	Capnocytophaga_ochracea	ZOTU_2011	2.94497e-06	9	0.207083	0.874412	NA	FALSE
Bacteria	Firmicutes	Clostridia	Clostridiales	Lachnospiraceae	Butyrivibrio	Unassigned	ZOTU_2012	3.85044e-06	24	0.774359	0.988918	NA	FALSE
Bacteria	Bacteroidetes	Flavobacteriia	Flavobacteriales	Flavobacteriaceae	Capnocytophaga	Capnocytophaga_granulosa	ZOTU_2013	1.84093e-06	11	0.390327	0.908289	NA	FALSE
Bacteria	Bacteroidetes	Bacteroidia	Bacteroidales	Prevotellaceae	Unassigned	Unassigned	ZOTU_2014	1.3989e-05	15	0.645911	0.951502	NA	FALSE
Bacteria	Bacteroidetes	Bacteroidia	Bacteroidales	Prevotellaceae	Prevotella	Prevotella_jejuni	ZOTU_2015	5.55019e-06	4	0.114485	0.727643	NA	FALSE
Bacteria	Firmicutes	Clostridia	Clostridiales	Lachnospiraceae	Unassigned	Unassigned	ZOTU_2016	7.45967e-08	2	0.450823	0.630502	NA	FALSE
Bacteria	Bacteroidetes	Bacteroidia	Bacteroidales	Prevotellaceae	Prevotella	Prevotella_oris	ZOTU_2017	2.63737e-06	6	0.655214	0.799769	NA	FALSE
Bacteria	Firmicutes	Clostridia	Clostridiales	Clostridiales_Incertae_Sedis_XI	Murdochiella	Murdochiella_asaccharolytica	ZOTU_2018	9.82834e-07	5	0.707506	0.766397	NA	FALSE
Bacteria	Firmicutes	Negativicutes	Selenomonadales	Veillonellaceae	Selenomonas	Selenomonas_infelix	ZOTU_2019	3.79039e-06	25	0.373707	0.990631	NA	FALSE
Bacteria	Proteobacteria	Betaproteobacteria	Neisseriales	Neisseriaceae	Neisseria	Unassigned	ZOTU_202	0.000794221	158	0.264226	1	NA	FALSE
Bacteria	Bacteroidetes	Bacteroidia	Bacteroidales	Prevotellaceae	Prevotella	Prevotella_oulorum	ZOTU_2020	2.4743e-06	9	0.491746	0.874412	NA	FALSE
Bacteria	Actinobacteria	Actinobacteria	Coriobacteriales	Coriobacteriaceae	Olsenella	Olsenella_profusa	ZOTU_2021	1.41157e-07	1	NA	NA	NA	FALSE
Bacteria	Bacteroidetes	Bacteroidia	Bacteroidales	Prevotellaceae	Prevotella	Unassigned	ZOTU_2022	7.01874e-06	5	0.407323	0.766397	NA	FALSE
Bacteria	Tenericutes	Mollicutes	Mycoplasmatales	Mycoplasmataceae	Mycoplasma	Unassigned	ZOTU_2023	5.9951e-06	11	0.879529	0.908289	NA	FALSE
Bacteria	Spirochaetes	Spirochaetia	Spirochaetales	Spirochaetaceae	Treponema	Unassigned	ZOTU_2024	3.51959e-06	7	0.588265	0.828488	NA	FALSE
Bacteria	Firmicutes	Clostridia	Clostridiales	Peptostreptococcaceae	Peptostreptococcaceae_incertae_sedis	Eubacterium_yurii_subsp._margaretiae	ZOTU_2025	3.19442e-06	19	0.73769	0.974647	NA	FALSE
Bacteria	Actinobacteria	Actinobacteria	Actinomycetales	Actinomycetaceae	Actinomyces	Unassigned	ZOTU_2026	2.85657e-08	1	NA	NA	NA	FALSE
Bacteria	Actinobacteria	Actinobacteria	Actinomycetales	Microbacteriaceae	Unassigned	Unassigned	ZOTU_2027	0	0	NA	NA	NA	FALSE
Bacteria	Firmicutes	Bacilli	Lactobacillales	Enterococcaceae	Enterococcus	Enterococcus_faecalis	ZOTU_2028	2.70632e-07	3	0.997462	0.682667	NA	FALSE
Bacteria	Proteobacteria	Betaproteobacteria	Neisseriales	Neisseriaceae	Neisseria	Unassigned	ZOTU_2029	3.17306e-06	33	0.72763	0.997623	NA	FALSE
Bacteria	Proteobacteria	Gammaproteobacteria	Pasteurellales	Pasteurellaceae	Aggregatibacter	Aggregatibacter_aphrophilus	ZOTU_203	0.000718329	174	0.284422	1	NA	FALSE
Bacteria	Proteobacteria	Gammaproteobacteria	Enterobacteriales	Enterobacteriaceae	Unassigned	Unassigned	ZOTU_2030	7.53937e-06	14	0.653959	0.943068	NA	FALSE
Bacteria	Firmicutes	Negativicutes	Selenomonadales	Veillonellaceae	Selenomonas	Selenomonas_infelix	ZOTU_2031	1.4365e-06	10	0.45519	0.892642	NA	FALSE
Bacteria	Proteobacteria	Betaproteobacteria	Burkholderiales	Oxalobacteraceae	Massilia	Massilia_aurea	ZOTU_2032	3.117e-05	1	NA	NA	NA	FALSE
Bacteria	Spirochaetes	Spirochaetia	Spirochaetales	Spirochaetaceae	Treponema	Unassigned	ZOTU_2033	3.84845e-06	20	0.396228	0.978482	NA	FALSE
Bacteria	Bacteroidetes	Bacteroidia	Bacteroidales	Prevotellaceae	Prevotella	Unassigned	ZOTU_2034	2.84269e-05	49	0.436985	0.998202	NA	FALSE
Bacteria	Firmicutes	Clostridia	Clostridiales	Lachnospiraceae	Oribacterium	Oribacterium_parvum	ZOTU_2035	2.46873e-06	18	0.530473	0.970151	NA	FALSE
Bacteria	Bacteroidetes	Bacteroidia	Bacteroidales	Prevotellaceae	Prevotella	Prevotella_shahii	ZOTU_2036	1.32035e-06	9	0.368912	0.874412	NA	FALSE
Bacteria	Proteobacteria	Betaproteobacteria	Neisseriales	Neisseriaceae	Unassigned	Unassigned	ZOTU_2037	1.13825e-06	7	0.516047	0.828488	NA	FALSE
Bacteria	Bacteroidetes	Unassigned	Unassigned	Unassigned	Unassigned	Unassigned	ZOTU_2038	8.32793e-07	3	0.600509	0.682667	NA	FALSE
Bacteria	Bacteroidetes	Bacteroidia	Bacteroidales	Prevotellaceae	Prevotella	Prevotella_intermedia	ZOTU_2039	8.4725e-06	10	0.460299	0.892642	NA	FALSE
Bacteria	Firmicutes	Negativicutes	Selenomonadales	Veillonellaceae	Megasphaera	Megasphaera_micronuciformis	ZOTU_204	0.000870919	148	0.58094	1	NA	FALSE
Bacteria	Unassigned	Unassigned	Unassigned	Unassigned	Unassigned	Unassigned	ZOTU_2040	1.5465e-06	7	0.787159	0.828488	NA	FALSE
Bacteria	Firmicutes	Negativicutes	Selenomonadales	Veillonellaceae	Selenomonas	Unassigned	ZOTU_2041	1.65553e-06	15	0.614845	0.951502	NA	FALSE
Bacteria	Proteobacteria	Betaproteobacteria	Neisseriales	Neisseriaceae	Neisseria	Neisseria_bacilliformis	ZOTU_2042	1.1413e-06	6	0.0428289	0.399307	NA	TRUE
Bacteria	Firmicutes	Negativicutes	Selenomonadales	Veillonellaceae	Unassigned	Unassigned	ZOTU_2043	3.65676e-07	5	0.508645	0.766397	NA	FALSE
Bacteria	Bacteroidetes	Bacteroidia	Bacteroidales	Prevotellaceae	Unassigned	Unassigned	ZOTU_2044	2.59641e-06	19	0.609833	0.974647	NA	FALSE
Bacteria	Bacteroidetes	Bacteroidia	Bacteroidales	Prevotellaceae	Prevotella	Prevotella_oulorum	ZOTU_2046	1.34062e-06	15	0.411722	0.951502	NA	FALSE
Bacteria	Bacteroidetes	Bacteroidia	Bacteroidales	Prevotellaceae	Prevotella	Unassigned	ZOTU_2047	1.40587e-06	5	0.733445	0.766397	NA	FALSE
Bacteria	Proteobacteria	Gammaproteobacteria	Pseudomonadales	Moraxellaceae	Acinetobacter	Unassigned	ZOTU_2048	0	0	NA	NA	NA	FALSE
Bacteria	Bacteroidetes	Flavobacteriia	Flavobacteriales	Flavobacteriaceae	Capnocytophaga	Capnocytophaga_ochracea	ZOTU_2049	1.44316e-06	13	0.23674	0.933214	NA	FALSE
Bacteria	Bacteroidetes	Bacteroidia	Bacteroidales	Prevotellaceae	Prevotella	Unassigned	ZOTU_205	0.000963989	112	0.607428	1	NA	FALSE
Bacteria	Bacteroidetes	Bacteroidia	Bacteroidales	Porphyromonadaceae	Porphyromonas	Porphyromonas_catoniae	ZOTU_2050	6.87177e-07	4	0.833984	0.727643	NA	FALSE
Bacteria	Proteobacteria	Gammaproteobacteria	Chromatiales	Chromatiaceae	Rheinheimera	Unassigned	ZOTU_2051	0	0	NA	NA	NA	FALSE
Bacteria	Proteobacteria	Betaproteobacteria	Burkholderiales	Comamonadaceae	Unassigned	Unassigned	ZOTU_2052	1.93683e-06	9	0.612565	0.874412	NA	FALSE
Bacteria	Bacteroidetes	Bacteroidia	Bacteroidales	Porphyromonadaceae	Porphyromonas	Porphyromonas_catoniae	ZOTU_2053	7.03118e-06	9	0.676907	0.874412	NA	FALSE
Bacteria	Firmicutes	Clostridia	Clostridiales	Lachnospiraceae	Lachnoanaerobaculum	Lachnoanaerobaculum_umeaense	ZOTU_2054	1.18033e-06	3	0.543348	0.682667	NA	FALSE
Bacteria	Unassigned	Unassigned	Unassigned	Unassigned	Unassigned	Unassigned	ZOTU_2055	2.94272e-06	33	0.723481	0.997623	NA	FALSE
Bacteria	Bacteroidetes	Unassigned	Unassigned	Unassigned	Unassigned	Unassigned	ZOTU_2056	4.07861e-06	10	0.11152	0.892642	NA	FALSE
Bacteria	Bacteroidetes	Bacteroidia	Bacteroidales	Porphyromonadaceae	Porphyromonas	Porphyromonas_catoniae	ZOTU_2057	2.12115e-06	7	0.511854	0.828488	NA	FALSE
Bacteria	Bacteroidetes	Bacteroidia	Bacteroidales	Prevotellaceae	Alloprevotella	Alloprevotella_tannerae	ZOTU_2058	3.7072e-07	2	0.383673	0.630502	NA	FALSE
Bacteria	Proteobacteria	Gammaproteobacteria	Cardiobacteriales	Cardiobacteriaceae	Cardiobacterium	Cardiobacterium_hominis	ZOTU_2059	2.74569e-07	3	0.142161	0.682667	NA	FALSE
Bacteria	Firmicutes	Negativicutes	Selenomonadales	Veillonellaceae	Unassigned	Unassigned	ZOTU_206	0.000575191	164	0.684613	1	NA	FALSE
Bacteria	Bacteroidetes	Bacteroidia	Bacteroidales	Prevotellaceae	Prevotella	Prevotella_oris	ZOTU_2060	6.8694e-06	4	0.339289	0.727643	NA	FALSE
Bacteria	Firmicutes	Negativicutes	Selenomonadales	Veillonellaceae	Selenomonas	Selenomonas_infelix	ZOTU_2061	1.61242e-06	6	0.172814	0.799769	NA	FALSE
Bacteria	Spirochaetes	Spirochaetia	Spirochaetales	Spirochaetaceae	Treponema	Treponema_socranskii_subsp._socranskii	ZOTU_2062	3.31877e-06	8	0.52892	0.853185	NA	FALSE
Bacteria	Spirochaetes	Spirochaetia	Spirochaetales	Spirochaetaceae	Treponema	Treponema_medium	ZOTU_2063	1.9819e-06	11	0.569167	0.908289	NA	FALSE
Bacteria	Actinobacteria	Actinobacteria	Actinomycetales	Pseudonocardiaceae	Saccharopolyspora	Unassigned	ZOTU_2064	0	0	NA	NA	NA	FALSE
Bacteria	Proteobacteria	Alphaproteobacteria	Rhodobacterales	Rhodobacteraceae	Paracoccus	Paracoccus_sphaerophysae	ZOTU_2065	6.84218e-07	5	0.436533	0.339023	NA	FALSE
Bacteria	Proteobacteria	Betaproteobacteria	Burkholderiales	Comamonadaceae	Delftia	Unassigned	ZOTU_2066	1.16781e-05	8	0.476755	0.19863	NA	FALSE
Bacteria	Bacteroidetes	Bacteroidia	Bacteroidales	Prevotellaceae	Prevotella	Unassigned	ZOTU_2067	2.67824e-06	7	0.557658	0.828488	NA	FALSE
Bacteria	candidate_division_WPS-1	Unassigned	Unassigned	Unassigned	Unassigned	Unassigned	ZOTU_2068	1.19449e-05	1	NA	NA	NA	FALSE
Bacteria	Unassigned	Unassigned	Unassigned	Unassigned	Unassigned	Unassigned	ZOTU_2069	1.88638e-07	5	0.589631	0.766397	NA	FALSE
Bacteria	Proteobacteria	Gammaproteobacteria	Pasteurellales	Pasteurellaceae	Haemophilus	Unassigned	ZOTU_207	0.000560382	134	0.411451	1	NA	FALSE
Bacteria	Bacteroidetes	Bacteroidia	Bacteroidales	Prevotellaceae	Prevotella	Prevotella_oulorum	ZOTU_2070	1.68163e-06	8	0.0949188	0.853185	NA	FALSE
Bacteria	Spirochaetes	Spirochaetia	Spirochaetales	Spirochaetaceae	Treponema	Treponema_amylovorum	ZOTU_2071	2.70929e-06	10	0.381784	0.892642	NA	FALSE
Bacteria	Spirochaetes	Spirochaetia	Spirochaetales	Spirochaetaceae	Treponema	Unassigned	ZOTU_2073	3.54935e-06	12	0.458496	0.92171	NA	FALSE
Bacteria	Proteobacteria	Alphaproteobacteria	Rhodospirillales	Acetobacteraceae	Roseomonas	Roseomonas_gilardii_subsp._rosea	ZOTU_2074	8.83386e-08	1	NA	NA	NA	FALSE
Bacteria	Bacteroidetes	Bacteroidia	Bacteroidales	Prevotellaceae	Prevotella	Prevotella_oulorum	ZOTU_2075	9.94296e-07	8	0.694401	0.853185	NA	FALSE
Bacteria	Firmicutes	Negativicutes	Selenomonadales	Veillonellaceae	Unassigned	Unassigned	ZOTU_2076	1.3896e-06	11	0.854269	0.908289	NA	FALSE
Bacteria	Firmicutes	Negativicutes	Selenomonadales	Veillonellaceae	Selenomonas	Unassigned	ZOTU_2077	7.91089e-07	8	0.905577	0.853185	NA	FALSE
Bacteria	Bacteroidetes	Bacteroidia	Bacteroidales	Prevotellaceae	Prevotella	Prevotella_oris	ZOTU_2078	3.33332e-06	5	0.0458315	0.766397	NA	FALSE
Bacteria	Bacteroidetes	Bacteroidia	Bacteroidales	Prevotellaceae	Alloprevotella	Alloprevotella_rava	ZOTU_2079	2.97233e-06	11	0.345111	0.908289	NA	FALSE
Bacteria	Bacteroidetes	Bacteroidia	Bacteroidales	Prevotellaceae	Unassigned	Unassigned	ZOTU_208	0.000561146	89	0.433682	0.999997	NA	FALSE
Bacteria	Spirochaetes	Spirochaetia	Spirochaetales	Spirochaetaceae	Treponema	Treponema_medium	ZOTU_2080	1.18312e-06	13	0.985486	0.933214	NA	FALSE
Bacteria	Bacteroidetes	Bacteroidia	Bacteroidales	Prevotellaceae	Prevotella	Prevotella_oulorum	ZOTU_2081	3.29482e-06	14	0.415133	0.943068	NA	FALSE
Bacteria	Firmicutes	Clostridia	Clostridiales	Peptococcaceae_1	Peptococcus	Peptococcus_niger	ZOTU_2082	4.44845e-06	7	0.330208	0.828488	NA	FALSE
Bacteria	Proteobacteria	Alphaproteobacteria	Unassigned	Unassigned	Unassigned	Unassigned	ZOTU_2083	9.23542e-06	7	0.738184	0.828488	NA	FALSE
Bacteria	Firmicutes	Negativicutes	Selenomonadales	Veillonellaceae	Selenomonas	Unassigned	ZOTU_2084	1.60034e-06	11	0.424832	0.644459	NA	FALSE
Bacteria	Firmicutes	Negativicutes	Selenomonadales	Veillonellaceae	Selenomonas	Unassigned	ZOTU_2085	3.11516e-06	8	0.509472	0.853185	NA	FALSE
Bacteria	Firmicutes	Clostridia	Clostridiales	Lachnospiraceae	Unassigned	Unassigned	ZOTU_2086	6.63242e-07	9	0.551431	0.874412	NA	FALSE
Bacteria	Planctomycetes	Planctomycetia	Planctomycetales	Planctomycetaceae	Rhodopirellula	Unassigned	ZOTU_2087	0	0	NA	NA	NA	FALSE
Bacteria	Firmicutes	Negativicutes	Selenomonadales	Veillonellaceae	Selenomonas	Selenomonas_sputigena	ZOTU_2088	5.26345e-06	11	0.644689	0.908289	NA	FALSE
Bacteria	Bacteroidetes	Bacteroidia	Bacteroidales	Prevotellaceae	Unassigned	Unassigned	ZOTU_2089	5.88807e-06	21	0.279138	0.981751	NA	FALSE
Bacteria	Proteobacteria	Gammaproteobacteria	Pseudomonadales	Moraxellaceae	Moraxella	Moraxella_equi	ZOTU_209	0.00164624	61	0.424175	0.956241	NA	FALSE
Bacteria	Bacteroidetes	Bacteroidia	Bacteroidales	Prevotellaceae	Unassigned	Unassigned	ZOTU_2090	3.20951e-06	13	0.47027	0.933214	NA	FALSE
Bacteria	Proteobacteria	Betaproteobacteria	Burkholderiales	Comamonadaceae	Unassigned	Unassigned	ZOTU_2091	2.91794e-06	24	0.440718	0.988918	NA	FALSE
Bacteria	Bacteroidetes	Bacteroidia	Bacteroidales	Prevotellaceae	Prevotella	Prevotella_marshii	ZOTU_2093	3.59384e-06	9	0.687605	0.874412	NA	FALSE
Bacteria	Firmicutes	Negativicutes	Selenomonadales	Veillonellaceae	Selenomonas	Selenomonas_sputigena	ZOTU_2094	6.45144e-07	2	0.623489	0.630502	NA	FALSE
Bacteria	Firmicutes	Negativicutes	Selenomonadales	Veillonellaceae	Selenomonas	Selenomonas_sputigena	ZOTU_2096	3.79388e-07	4	0.812024	0.727643	NA	FALSE
Bacteria	Firmicutes	Negativicutes	Selenomonadales	Veillonellaceae	Selenomonas	Selenomonas_infelix	ZOTU_2097	2.24558e-06	10	0.457444	0.892642	NA	FALSE
Bacteria	Bacteroidetes	Flavobacteriia	Flavobacteriales	Flavobacteriaceae	Chryseobacterium	Unassigned	ZOTU_2098	7.30627e-08	1	NA	NA	NA	FALSE
Bacteria	Bacteroidetes	Bacteroidia	Bacteroidales	Porphyromonadaceae	Porphyromonas	Porphyromonas_catoniae	ZOTU_2099	1.05113e-05	4	0.602156	0.727643	NA	FALSE
Bacteria	Firmicutes	Bacilli	Lactobacillales	Streptococcaceae	Streptococcus	Unassigned	ZOTU_21	0.0101322	231	0.861077	1	NA	FALSE
Bacteria	Firmicutes	Negativicutes	Selenomonadales	Veillonellaceae	Megasphaera	Megasphaera_micronuciformis	ZOTU_210	0.000822639	151	0.573341	1	NA	FALSE
Bacteria	Firmicutes	Negativicutes	Selenomonadales	Veillonellaceae	Selenomonas	Selenomonas_infelix	ZOTU_2100	3.0683e-06	3	0.552117	0.682667	NA	FALSE
Bacteria	Bacteroidetes	Flavobacteriia	Flavobacteriales	Flavobacteriaceae	Chryseobacterium	Unassigned	ZOTU_2101	1.1994e-06	5	0.372415	0.766397	NA	FALSE
Bacteria	Bacteroidetes	Bacteroidia	Bacteroidales	Prevotellaceae	Prevotella	Unassigned	ZOTU_2102	3.07609e-06	4	0.568538	0.727643	NA	FALSE
Bacteria	Firmicutes	Clostridia	Clostridiales	Peptococcaceae_1	Peptococcus	Peptococcus_niger	ZOTU_2103	3.30462e-06	5	0.545587	0.766397	NA	FALSE
Bacteria	Bacteroidetes	Bacteroidia	Bacteroidales	Prevotellaceae	Prevotella	Prevotella_buccae	ZOTU_2104	1.70964e-06	25	0.438352	0.990631	NA	FALSE
Bacteria	Bacteroidetes	Bacteroidia	Bacteroidales	Prevotellaceae	Prevotella	Prevotella_intermedia	ZOTU_2105	7.90226e-06	5	0.240158	0.766397	NA	FALSE
Bacteria	Bacteroidetes	Flavobacteriia	Flavobacteriales	Flavobacteriaceae	Chryseobacterium	Unassigned	ZOTU_2106	2.35118e-06	12	0.348944	0.92171	NA	FALSE
Bacteria	Firmicutes	Negativicutes	Selenomonadales	Veillonellaceae	Selenomonas	Selenomonas_dianae	ZOTU_2107	9.02012e-06	10	0.356938	0.892642	NA	FALSE
Bacteria	Bacteroidetes	Flavobacteriia	Flavobacteriales	Flavobacteriaceae	Capnocytophaga	Capnocytophaga_ochracea	ZOTU_2108	8.58149e-07	9	0.634779	0.874412	NA	FALSE
Bacteria	Proteobacteria	Gammaproteobacteria	Pasteurellales	Pasteurellaceae	Unassigned	Unassigned	ZOTU_2109	3.18057e-06	16	0.713608	0.958717	NA	FALSE
Bacteria	Actinobacteria	Actinobacteria	Coriobacteriales	Coriobacteriaceae	Olsenella	Olsenella_profusa	ZOTU_211	9.34812e-05	163	0.769887	1	NA	FALSE
Bacteria	Bacteroidetes	Flavobacteriia	Flavobacteriales	Flavobacteriaceae	Capnocytophaga	Capnocytophaga_ochracea	ZOTU_2110	2.69538e-06	10	0.486278	0.892642	NA	FALSE
Bacteria	Actinobacteria	Actinobacteria	Actinomycetales	Unassigned	Unassigned	Unassigned	ZOTU_2111	4.5862e-06	10	0.3358	0.892642	NA	FALSE
Bacteria	Firmicutes	Bacilli	Bacillales	Bacillaceae_1	Bacillus	Unassigned	ZOTU_2112	0	0	NA	NA	NA	FALSE
Bacteria	Firmicutes	Bacilli	Lactobacillales	Lactobacillaceae	Lactobacillus	Lactobacillus_paracasei_subsp._paracasei	ZOTU_2113	9.42889e-07	4	0.603403	0.727643	NA	FALSE
Bacteria	Firmicutes	Negativicutes	Selenomonadales	Veillonellaceae	Schwartzia	Schwartzia_succinivorans	ZOTU_2114	1.67622e-06	8	0.528051	0.853185	NA	FALSE
Bacteria	Bacteroidetes	Bacteroidia	Bacteroidales	Prevotellaceae	Prevotella	Prevotella_oris	ZOTU_2115	1.76827e-06	12	0.209843	0.92171	NA	FALSE
Bacteria	Proteobacteria	Gammaproteobacteria	Pasteurellales	Pasteurellaceae	Haemophilus	Unassigned	ZOTU_2116	5.93164e-06	10	0.0984601	0.892642	NA	FALSE
Bacteria	Firmicutes	Clostridia	Clostridiales	Clostridiaceae_1	Clostridium_sensu_stricto	Clostridium_thiosulfatireducens	ZOTU_2117	2.36672e-07	3	0.251618	0.682667	NA	FALSE
Bacteria	Bacteroidetes	Bacteroidia	Bacteroidales	Prevotellaceae	Prevotella	Prevotella_loescheii	ZOTU_2118	2.42964e-07	2	0.360921	0.630502	NA	FALSE
Bacteria	Firmicutes	Unassigned	Unassigned	Unassigned	Unassigned	Unassigned	ZOTU_2119	7.96273e-06	5	0.406469	0.766397	NA	FALSE
Bacteria	Actinobacteria	Actinobacteria	Actinomycetales	Actinomycetaceae	Actinomyces	Actinomyces_odontolyticus	ZOTU_212	0.000524986	116	0.520512	1	NA	FALSE
Bacteria	Firmicutes	Bacilli	Lactobacillales	Lactobacillaceae	Lactobacillus	Unassigned	ZOTU_2120	3.66657e-06	4	0.304626	0.727643	NA	FALSE
Bacteria	Bacteroidetes	Bacteroidia	Bacteroidales	Porphyromonadaceae	Porphyromonas	Porphyromonas_catoniae	ZOTU_2121	1.60214e-06	12	0.943777	0.92171	NA	FALSE
Bacteria	Bacteroidetes	Bacteroidia	Bacteroidales	Prevotellaceae	Prevotella	Unassigned	ZOTU_2122	7.41063e-07	5	0.900938	0.766397	NA	FALSE
Bacteria	Bacteroidetes	Bacteroidia	Bacteroidales	Prevotellaceae	Prevotella	Prevotella_shahii	ZOTU_2123	1.46703e-06	13	0.800903	0.933214	NA	FALSE
Bacteria	Bacteroidetes	Bacteroidia	Bacteroidales	Prevotellaceae	Prevotella	Prevotella_oulorum	ZOTU_2124	1.22793e-06	5	0.446847	0.766397	NA	FALSE
Bacteria	Firmicutes	Negativicutes	Selenomonadales	Veillonellaceae	Selenomonas	Selenomonas_infelix	ZOTU_2125	4.38163e-07	3	0.368819	0.682667	NA	FALSE
Bacteria	Spirochaetes	Spirochaetia	Spirochaetales	Spirochaetaceae	Treponema	Treponema_putidum	ZOTU_2126	3.22534e-06	9	0.591431	0.874412	NA	FALSE
Bacteria	Bacteroidetes	Bacteroidia	Bacteroidales	Prevotellaceae	Prevotella	Prevotella_shahii	ZOTU_2127	2.82595e-06	11	0.385517	0.908289	NA	FALSE
Bacteria	Bacteroidetes	Bacteroidia	Bacteroidales	Prevotellaceae	Unassigned	Unassigned	ZOTU_2128	2.69073e-06	6	0.549549	0.799769	NA	FALSE
Bacteria	Firmicutes	Bacilli	Bacillales	Staphylococcaceae	Staphylococcus	Staphylococcus_warneri	ZOTU_2129	8.34064e-06	5	0.436295	0.339023	NA	FALSE
Bacteria	Firmicutes	Bacilli	Lactobacillales	Streptococcaceae	Streptococcus	Streptococcus_intermedius	ZOTU_213	0.000733343	185	0.318705	1	NA	FALSE
Bacteria	Bacteroidetes	Bacteroidia	Bacteroidales	Prevotellaceae	Prevotella	Unassigned	ZOTU_2130	1.3905e-06	12	0.375511	0.92171	NA	FALSE
Bacteria	Proteobacteria	Gammaproteobacteria	Pseudomonadales	Moraxellaceae	Acinetobacter	Acinetobacter_johnsonii	ZOTU_2131	0	0	NA	NA	NA	FALSE
Bacteria	Spirochaetes	Spirochaetia	Spirochaetales	Spirochaetaceae	Treponema	Unassigned	ZOTU_2132	2.02372e-06	12	0.768123	0.92171	NA	FALSE
Bacteria	Firmicutes	Negativicutes	Selenomonadales	Veillonellaceae	Selenomonas	Selenomonas_infelix	ZOTU_2133	6.76512e-07	5	0.683239	0.766397	NA	FALSE
Bacteria	Firmicutes	Negativicutes	Selenomonadales	Veillonellaceae	Selenomonas	Selenomonas_infelix	ZOTU_2134	5.94819e-07	5	0.536477	0.766397	NA	FALSE
Bacteria	Bacteroidetes	Flavobacteriia	Flavobacteriales	Flavobacteriaceae	Capnocytophaga	Capnocytophaga_ochracea	ZOTU_2136	9.57001e-07	7	0.394568	0.828488	NA	FALSE
Bacteria	Bacteroidetes	Bacteroidia	Bacteroidales	Prevotellaceae	Prevotella	Prevotella_buccae	ZOTU_2137	1.9614e-06	22	0.484981	0.984534	NA	FALSE
Bacteria	Bacteroidetes	Bacteroidia	Bacteroidales	Prevotellaceae	Prevotella	Prevotella_shahii	ZOTU_2138	2.14698e-06	12	0.294182	0.92171	NA	FALSE
Bacteria	Firmicutes	Negativicutes	Selenomonadales	Veillonellaceae	Selenomonas	Selenomonas_sputigena	ZOTU_2139	3.97243e-06	5	0.50771	0.766397	NA	FALSE
Bacteria	Firmicutes	Clostridia	Clostridiales	Lachnospiraceae	Oribacterium	Oribacterium_parvum	ZOTU_214	0.000201208	196	0.642488	1	NA	FALSE
Bacteria	Bacteroidetes	Bacteroidia	Bacteroidales	Prevotellaceae	Prevotella	Prevotella_multiformis	ZOTU_2140	1.31174e-06	7	0.986003	0.828488	NA	FALSE
Bacteria	Firmicutes	Negativicutes	Selenomonadales	Veillonellaceae	Selenomonas	Selenomonas_sputigena	ZOTU_2141	2.97685e-06	11	0.70821	0.908289	NA	FALSE
Bacteria	Firmicutes	Negativicutes	Selenomonadales	Veillonellaceae	Schwartzia	Schwartzia_succinivorans	ZOTU_2142	1.09153e-06	11	0.790193	0.908289	NA	FALSE
Bacteria	Bacteroidetes	Bacteroidia	Bacteroidales	Prevotellaceae	Prevotella	Unassigned	ZOTU_2143	1.73279e-06	6	0.673115	0.799769	NA	FALSE
Bacteria	Bacteroidetes	Flavobacteriia	Flavobacteriales	Flavobacteriaceae	Capnocytophaga	Capnocytophaga_granulosa	ZOTU_2144	1.59668e-06	6	0.287589	0.799769	NA	FALSE
Bacteria	Tenericutes	Mollicutes	Mycoplasmatales	Mycoplasmataceae	Mycoplasma	Mycoplasma_lipophilum	ZOTU_2145	6.61889e-06	16	0.782482	0.958717	NA	FALSE
Bacteria	Firmicutes	Negativicutes	Selenomonadales	Veillonellaceae	Schwartzia	Schwartzia_succinivorans	ZOTU_2146	6.46051e-07	4	0.339169	0.727643	NA	FALSE
Bacteria	Bacteroidetes	Bacteroidia	Bacteroidales	Prevotellaceae	Prevotella	Unassigned	ZOTU_2147	2.66508e-05	34	0.316724	0.998005	NA	FALSE
Bacteria	Actinobacteria	Actinobacteria	Actinomycetales	Actinomycetaceae	Actinomyces	Actinomyces_georgiae	ZOTU_2148	1.14775e-06	9	0.651426	0.874412	NA	FALSE
Bacteria	Firmicutes	Negativicutes	Selenomonadales	Veillonellaceae	Selenomonas	Unassigned	ZOTU_2149	8.48193e-07	2	0.208753	0.630502	NA	FALSE
Bacteria	Firmicutes	Bacilli	Bacillales	Bacillales_Incertae_Sedis_XI	Gemella	Gemella_morbillorum	ZOTU_215	0.000593022	179	0.527639	1	NA	FALSE
Bacteria	Spirochaetes	Spirochaetia	Spirochaetales	Spirochaetaceae	Treponema	Treponema_maltophilum	ZOTU_2150	3.10289e-06	10	0.606586	0.892642	NA	FALSE
Bacteria	Actinobacteria	Actinobacteria	Actinomycetales	Actinomycetaceae	Actinomyces	Actinomyces_dentalis	ZOTU_2151	1.98794e-08	1	NA	NA	NA	FALSE
Bacteria	Firmicutes	Bacilli	Lactobacillales	Lactobacillaceae	Lactobacillus	Lactobacillus_paracasei_subsp._paracasei	ZOTU_2152	2.22582e-07	3	0.454642	0.682667	NA	FALSE
Bacteria	Bacteroidetes	Flavobacteriia	Flavobacteriales	Flavobacteriaceae	Capnocytophaga	Capnocytophaga_ochracea	ZOTU_2153	2.57106e-06	6	0.814256	0.799769	NA	FALSE
Bacteria	Unassigned	Unassigned	Unassigned	Unassigned	Unassigned	Unassigned	ZOTU_2154	0	0	NA	NA	NA	FALSE
Bacteria	Fusobacteria	Fusobacteriia	Fusobacteriales	Leptotrichiaceae	Leptotrichia	Leptotrichia_hofstadii	ZOTU_2155	6.31884e-06	3	0.55134	0.682667	NA	FALSE
Bacteria	Bacteroidetes	Bacteroidia	Bacteroidales	Prevotellaceae	Unassigned	Unassigned	ZOTU_2156	2.09667e-06	6	0.462917	0.799769	NA	FALSE
Bacteria	Bacteroidetes	Bacteroidia	Bacteroidales	Prevotellaceae	Unassigned	Unassigned	ZOTU_2157	5.09069e-06	14	0.154394	0.943068	NA	FALSE
Bacteria	Bacteroidetes	Bacteroidia	Bacteroidales	Prevotellaceae	Prevotella	Unassigned	ZOTU_2159	5.27263e-07	4	0.652694	0.727643	NA	FALSE
Bacteria	Firmicutes	Bacilli	Bacillales	Bacillales_Incertae_Sedis_XI	Gemella	Gemella_morbillorum	ZOTU_216	0.000616061	159	0.763207	1	NA	FALSE
Bacteria	Firmicutes	Negativicutes	Selenomonadales	Veillonellaceae	Selenomonas	Selenomonas_sputigena	ZOTU_2160	3.1588e-06	8	0.683895	0.853185	NA	FALSE
Bacteria	Bacteroidetes	Bacteroidia	Bacteroidales	Prevotellaceae	Prevotella	Prevotella_shahii	ZOTU_2161	1.6545e-06	10	0.433074	0.892642	NA	FALSE
Bacteria	Unassigned	Unassigned	Unassigned	Unassigned	Unassigned	Unassigned	ZOTU_2162	1.10172e-06	6	0.523187	0.799769	NA	FALSE
Bacteria	Firmicutes	Negativicutes	Selenomonadales	Veillonellaceae	Selenomonas	Selenomonas_sputigena	ZOTU_2163	0	0	NA	NA	NA	FALSE
Bacteria	Unassigned	Unassigned	Unassigned	Unassigned	Unassigned	Unassigned	ZOTU_2164	3.54316e-06	37	0.0163138	0.991746	NA	FALSE
Bacteria	Proteobacteria	Gammaproteobacteria	Pseudomonadales	Moraxellaceae	Acinetobacter	Acinetobacter_johnsonii	ZOTU_2165	4.92815e-05	5	0.903298	0.339023	NA	FALSE
Bacteria	Firmicutes	Negativicutes	Selenomonadales	Veillonellaceae	Unassigned	Unassigned	ZOTU_2166	1.40257e-06	12	0.615202	0.92171	NA	FALSE
Bacteria	Bacteroidetes	Bacteroidia	Bacteroidales	Prevotellaceae	Prevotella	Unassigned	ZOTU_2167	2.28825e-06	20	0.488059	0.978482	NA	FALSE
Bacteria	Bacteroidetes	Bacteroidia	Bacteroidales	Prevotellaceae	Prevotella	Prevotella_marshii	ZOTU_2168	1.30341e-06	5	0.483019	0.766397	NA	FALSE
Bacteria	Firmicutes	Bacilli	Bacillales	Staphylococcaceae	Staphylococcus	Unassigned	ZOTU_2169	3.58583e-07	3	0.901565	0.682667	NA	FALSE
Bacteria	Fusobacteria	Fusobacteriia	Fusobacteriales	Leptotrichiaceae	Leptotrichia	Leptotrichia_hongkongensis	ZOTU_217	0.000132286	166	0.747873	1	NA	FALSE
Bacteria	Firmicutes	Negativicutes	Selenomonadales	Veillonellaceae	Selenomonas	Selenomonas_sputigena	ZOTU_2170	2.91908e-06	11	0.699561	0.908289	NA	FALSE
Bacteria	Firmicutes	Negativicutes	Selenomonadales	Veillonellaceae	Selenomonas	Selenomonas_infelix	ZOTU_2171	3.35473e-06	7	0.731217	0.828488	NA	FALSE
Bacteria	Firmicutes	Negativicutes	Selenomonadales	Veillonellaceae	Selenomonas	Selenomonas_infelix	ZOTU_2172	5.46694e-07	4	0.562253	0.727643	NA	FALSE
Bacteria	Bacteroidetes	Bacteroidia	Bacteroidales	Prevotellaceae	Unassigned	Unassigned	ZOTU_2173	3.40064e-06	13	0.74667	0.933214	NA	FALSE
Bacteria	Bacteroidetes	Bacteroidia	Bacteroidales	Prevotellaceae	Prevotella	Prevotella_multiformis	ZOTU_2175	9.38543e-06	11	0.775532	0.908289	NA	FALSE
Bacteria	Firmicutes	Clostridia	Clostridiales	Unassigned	Unassigned	Unassigned	ZOTU_2176	3.59441e-06	2	0.542131	0.630502	NA	FALSE
Bacteria	Proteobacteria	Gammaproteobacteria	Enterobacteriales	Enterobacteriaceae	Unassigned	Unassigned	ZOTU_2177	8.75565e-06	19	0.57991	0.974647	NA	FALSE
Bacteria	Proteobacteria	Gammaproteobacteria	Cardiobacteriales	Cardiobacteriaceae	Unassigned	Unassigned	ZOTU_2178	6.8257e-07	4	0.586674	0.727643	NA	FALSE
Bacteria	Bacteroidetes	Flavobacteriia	Flavobacteriales	Flavobacteriaceae	Capnocytophaga	Capnocytophaga_sputigena	ZOTU_2179	5.86924e-06	8	0.468882	0.853185	NA	FALSE
Bacteria	Proteobacteria	Gammaproteobacteria	Pasteurellales	Pasteurellaceae	Unassigned	Unassigned	ZOTU_218	0.000736968	167	0.419929	1	NA	FALSE
Bacteria	Firmicutes	Negativicutes	Selenomonadales	Veillonellaceae	Selenomonas	Unassigned	ZOTU_2180	5.92186e-07	6	0.961458	0.799769	NA	FALSE
Bacteria	Firmicutes	Bacilli	Bacillales	Paenibacillaceae_1	Cohnella	Unassigned	ZOTU_2181	0	0	NA	NA	NA	FALSE
Bacteria	Fusobacteria	Fusobacteriia	Fusobacteriales	Leptotrichiaceae	Streptobacillus	Streptobacillus_hongkongensis	ZOTU_2182	1.67348e-06	7	0.512349	0.828488	NA	FALSE
Bacteria	Bacteroidetes	Bacteroidia	Bacteroidales	Prevotellaceae	Prevotella	Unassigned	ZOTU_2183	1.87667e-06	5	0.440364	0.766397	NA	FALSE
Bacteria	Bacteroidetes	Bacteroidia	Bacteroidales	Prevotellaceae	Alloprevotella	Alloprevotella_rava	ZOTU_2184	5.14662e-06	1	NA	NA	NA	FALSE
Bacteria	Firmicutes	Negativicutes	Selenomonadales	Veillonellaceae	Selenomonas	Selenomonas_noxia	ZOTU_2186	4.62336e-07	9	0.935615	0.874412	NA	FALSE
Bacteria	Bacteroidetes	Bacteroidia	Bacteroidales	Prevotellaceae	Prevotella	Unassigned	ZOTU_2187	5.29089e-06	23	0.633727	0.986904	NA	FALSE
Bacteria	Bacteroidetes	Flavobacteriia	Flavobacteriales	Flavobacteriaceae	Capnocytophaga	Capnocytophaga_sputigena	ZOTU_2188	6.91155e-06	6	0.480478	0.799769	NA	FALSE
Bacteria	Unassigned	Unassigned	Unassigned	Unassigned	Unassigned	Unassigned	ZOTU_2189	1.9518e-06	7	0.777563	0.828488	NA	FALSE
Bacteria	Proteobacteria	Gammaproteobacteria	Cardiobacteriales	Cardiobacteriaceae	Cardiobacterium	Cardiobacterium_hominis	ZOTU_219	0.000349606	162	0.206943	1	NA	FALSE
Bacteria	Spirochaetes	Spirochaetia	Spirochaetales	Spirochaetaceae	Treponema	Treponema_maltophilum	ZOTU_2190	9.18684e-06	19	0.249934	0.974647	NA	FALSE
Bacteria	Firmicutes	Negativicutes	Selenomonadales	Veillonellaceae	Selenomonas	Unassigned	ZOTU_2191	2.8862e-07	3	0.295206	0.682667	NA	FALSE
Bacteria	Spirochaetes	Spirochaetia	Spirochaetales	Spirochaetaceae	Treponema	Unassigned	ZOTU_2192	1.76639e-06	8	0.424971	0.853185	NA	FALSE
Bacteria	Bacteroidetes	Unassigned	Unassigned	Unassigned	Unassigned	Unassigned	ZOTU_2193	1.31507e-06	4	0.129096	0.727643	NA	FALSE
Bacteria	Unassigned	Unassigned	Unassigned	Unassigned	Unassigned	Unassigned	ZOTU_2195	1.88493e-06	20	0.499281	0.978482	NA	FALSE
Bacteria	Proteobacteria	Betaproteobacteria	Neisseriales	Neisseriaceae	Neisseria	Unassigned	ZOTU_2197	9.29999e-07	3	0.236368	0.682667	NA	FALSE
Bacteria	Unassigned	Unassigned	Unassigned	Unassigned	Unassigned	Unassigned	ZOTU_2198	0	0	NA	NA	NA	FALSE
Bacteria	Unassigned	Unassigned	Unassigned	Unassigned	Unassigned	Unassigned	ZOTU_2199	7.21717e-06	8	0.808231	0.853185	NA	FALSE
Bacteria	Firmicutes	Clostridia	Clostridiales	Peptostreptococcaceae	Peptostreptococcus	Peptostreptococcus_stomatis	ZOTU_22	0.00819706	235	0.998883	1	NA	FALSE
Bacteria	Firmicutes	Clostridia	Clostridiales	Lachnospiraceae	Lachnoanaerobaculum	Lachnoanaerobaculum_umeaense	ZOTU_220	0.000515358	167	0.51655	1	NA	FALSE
Bacteria	Proteobacteria	Betaproteobacteria	Burkholderiales	Comamonadaceae	Unassigned	Unassigned	ZOTU_2200	8.24191e-07	8	0.625526	0.853185	NA	FALSE
Bacteria	Tenericutes	Mollicutes	Acholeplasmatales	Acholeplasmataceae	Acholeplasma	Unassigned	ZOTU_2201	5.82852e-06	5	0.365626	0.766397	NA	FALSE
Bacteria	Firmicutes	Negativicutes	Selenomonadales	Veillonellaceae	Selenomonas	Selenomonas_sputigena	ZOTU_2202	2.48877e-07	3	0.810817	0.682667	NA	FALSE
Bacteria	Bacteroidetes	Bacteroidia	Bacteroidales	Prevotellaceae	Prevotella	Unassigned	ZOTU_2203	1.47723e-06	4	0.59781	0.727643	NA	FALSE
Bacteria	Bacteroidetes	Bacteroidia	Bacteroidales	Prevotellaceae	Prevotella	Prevotella_shahii	ZOTU_2204	1.35281e-06	4	0.262741	0.727643	NA	FALSE
Bacteria	Unassigned	Unassigned	Unassigned	Unassigned	Unassigned	Unassigned	ZOTU_2205	0	0	NA	NA	NA	FALSE
Bacteria	Firmicutes	Negativicutes	Selenomonadales	Veillonellaceae	Schwartzia	Schwartzia_succinivorans	ZOTU_2206	4.03824e-06	12	0.600898	0.92171	NA	FALSE
Bacteria	Proteobacteria	Gammaproteobacteria	Pasteurellales	Pasteurellaceae	Haemophilus	Haemophilus_pittmaniae	ZOTU_2207	3.76304e-06	27	0.390056	0.993318	NA	FALSE
Bacteria	Firmicutes	Clostridia	Clostridiales	Lachnospiraceae	Shuttleworthia	Shuttleworthia_satelles	ZOTU_2208	1.83252e-06	5	0.765735	0.766397	NA	FALSE
Bacteria	Spirochaetes	Spirochaetia	Spirochaetales	Spirochaetaceae	Treponema	Treponema_amylovorum	ZOTU_2209	1.90592e-07	4	0.891688	0.727643	NA	FALSE
Bacteria	Proteobacteria	Gammaproteobacteria	Pasteurellales	Pasteurellaceae	Haemophilus	Haemophilus_pittmaniae	ZOTU_221	0.000274862	54	0.688176	0.999085	NA	FALSE
Bacteria	Proteobacteria	Betaproteobacteria	Burkholderiales	Comamonadaceae	Unassigned	Unassigned	ZOTU_2210	1.31207e-06	3	0.441858	0.682667	NA	FALSE
Bacteria	Proteobacteria	Gammaproteobacteria	Enterobacteriales	Enterobacteriaceae	Enterobacter	Unassigned	ZOTU_2212	3.29349e-07	5	0.946011	0.766397	NA	FALSE
Bacteria	Firmicutes	Bacilli	Bacillales	Bacillaceae_1	Anoxybacillus	Unassigned	ZOTU_2213	0	0	NA	NA	NA	FALSE
Bacteria	Bacteroidetes	Bacteroidia	Bacteroidales	Prevotellaceae	Prevotella	Prevotella_marshii	ZOTU_2214	5.30548e-07	7	0.201869	0.828488	NA	FALSE
Bacteria	Firmicutes	Clostridia	Clostridiales	Unassigned	Unassigned	Unassigned	ZOTU_2215	6.16575e-06	4	0.809775	0.727643	NA	FALSE
Bacteria	Unassigned	Unassigned	Unassigned	Unassigned	Unassigned	Unassigned	ZOTU_2216	2.01697e-06	21	0.231578	0.981751	NA	FALSE
Bacteria	Proteobacteria	Betaproteobacteria	Burkholderiales	Oxalobacteraceae	Massilia	Massilia_suwonensis	ZOTU_2217	5.20272e-07	3	0.48932	0.20884	NA	FALSE
Bacteria	Firmicutes	Negativicutes	Selenomonadales	Veillonellaceae	Schwartzia	Schwartzia_succinivorans	ZOTU_2218	2.43098e-06	10	0.760427	0.892642	NA	FALSE
Bacteria	Bacteroidetes	Bacteroidia	Bacteroidales	Prevotellaceae	Prevotella	Prevotella_marshii	ZOTU_2219	1.12414e-06	7	0.298004	0.828488	NA	FALSE
Bacteria	Actinobacteria	Actinobacteria	Actinomycetales	Actinomycetaceae	Actinomyces	Actinomyces_odontolyticus	ZOTU_222	0.000184711	107	0.709219	1	NA	FALSE
Bacteria	Bacteroidetes	Bacteroidia	Bacteroidales	Prevotellaceae	Prevotella	Unassigned	ZOTU_2220	1.50134e-06	7	0.589411	0.828488	NA	FALSE
Bacteria	Bacteroidetes	Bacteroidia	Bacteroidales	Porphyromonadaceae	Porphyromonas	Porphyromonas_catoniae	ZOTU_2221	8.33744e-07	7	0.69677	0.828488	NA	FALSE
Bacteria	Proteobacteria	Gammaproteobacteria	Pseudomonadales	Pseudomonadaceae	Pseudomonas	Unassigned	ZOTU_2222	1.7922e-07	1	NA	NA	NA	FALSE
Bacteria	Firmicutes	Negativicutes	Selenomonadales	Veillonellaceae	Selenomonas	Selenomonas_infelix	ZOTU_2223	5.27565e-06	8	0.574741	0.853185	NA	FALSE
Bacteria	Bacteroidetes	Bacteroidia	Bacteroidales	Prevotellaceae	Prevotella	Prevotella_buccae	ZOTU_2225	1.03653e-06	16	0.864186	0.958717	NA	FALSE
Bacteria	Bacteroidetes	Bacteroidia	Bacteroidales	Porphyromonadaceae	Tannerella	Tannerella_forsythia	ZOTU_2226	2.67874e-06	11	0.782777	0.908289	NA	FALSE
Bacteria	Bacteroidetes	Unassigned	Unassigned	Unassigned	Unassigned	Unassigned	ZOTU_2227	1.11922e-06	7	0.504221	0.828488	NA	FALSE
Bacteria	Bacteroidetes	Bacteroidia	Bacteroidales	Prevotellaceae	Prevotella	Prevotella_bivia	ZOTU_2228	5.59988e-06	9	0.47313	0.874412	NA	FALSE
Bacteria	Bacteroidetes	Flavobacteriia	Flavobacteriales	Flavobacteriaceae	Capnocytophaga	Capnocytophaga_sputigena	ZOTU_2229	4.25848e-06	19	0.200471	0.974647	NA	FALSE
Bacteria	Actinobacteria	Actinobacteria	Actinomycetales	Actinomycetaceae	Actinomyces	Actinomyces_gerencseriae	ZOTU_223	6.45095e-05	142	0.600847	1	NA	FALSE
Bacteria	Firmicutes	Bacilli	Bacillales	Bacillaceae_1	Bacillus	Bacillus_anthracis	ZOTU_2230	0	0	NA	NA	NA	FALSE
Bacteria	Bacteroidetes	Bacteroidia	Bacteroidales	Prevotellaceae	Prevotella	Prevotella_intermedia	ZOTU_2231	6.13751e-06	5	0.514317	0.766397	NA	FALSE
Bacteria	Tenericutes	Mollicutes	Anaeroplasmatales	Anaeroplasmataceae	Asteroleplasma	Asteroleplasma_anaerobium	ZOTU_2232	1.3862e-06	15	0.606247	0.951502	NA	FALSE
Bacteria	Firmicutes	Negativicutes	Selenomonadales	Veillonellaceae	Selenomonas	Unassigned	ZOTU_2233	1.00108e-06	7	0.501739	0.828488	NA	FALSE
Bacteria	Bacteroidetes	Bacteroidia	Bacteroidales	Prevotellaceae	Prevotella	Prevotella_shahii	ZOTU_2235	3.43307e-06	22	0.0711291	0.984534	NA	FALSE
Bacteria	Bacteroidetes	Bacteroidia	Bacteroidales	Porphyromonadaceae	Porphyromonas	Porphyromonas_catoniae	ZOTU_2236	3.44403e-06	5	0.665545	0.766397	NA	FALSE
Bacteria	Bacteroidetes	Bacteroidia	Bacteroidales	Prevotellaceae	Prevotella	Unassigned	ZOTU_2237	1.34646e-06	10	0.646903	0.892642	NA	FALSE
Bacteria	Spirochaetes	Spirochaetia	Spirochaetales	Spirochaetaceae	Treponema	Treponema_medium	ZOTU_2238	3.72485e-06	5	0.526346	0.766397	NA	FALSE
Bacteria	Proteobacteria	Betaproteobacteria	Neisseriales	Neisseriaceae	Kingella	Unassigned	ZOTU_224	0.000239437	173	0.686038	1	NA	FALSE
Bacteria	Fusobacteria	Fusobacteriia	Fusobacteriales	Leptotrichiaceae	Leptotrichia	Leptotrichia_hofstadii	ZOTU_2240	1.5142e-06	4	0.349723	0.727643	NA	FALSE
Bacteria	Proteobacteria	Gammaproteobacteria	Xanthomonadales	Xanthomonadaceae	Xanthomonas	Xanthomonas_bromi	ZOTU_2241	3.36736e-08	1	NA	NA	NA	FALSE
Bacteria	Tenericutes	Mollicutes	Acholeplasmatales	Acholeplasmataceae	Acholeplasma	Unassigned	ZOTU_2242	2.47403e-06	10	0.723923	0.892642	NA	FALSE
Bacteria	Spirochaetes	Spirochaetia	Spirochaetales	Spirochaetaceae	Treponema	Treponema_putidum	ZOTU_2243	3.87498e-06	4	0.698791	0.727643	NA	FALSE
Bacteria	Proteobacteria	Betaproteobacteria	Neisseriales	Neisseriaceae	Unassigned	Unassigned	ZOTU_2244	9.00537e-07	5	0.319637	0.766397	NA	FALSE
Bacteria	Bacteroidetes	Flavobacteriia	Flavobacteriales	Flavobacteriaceae	Capnocytophaga	Capnocytophaga_granulosa	ZOTU_2245	8.1647e-06	8	0.543334	0.853185	NA	FALSE
Bacteria	Bacteroidetes	Bacteroidia	Bacteroidales	Prevotellaceae	Prevotella	Unassigned	ZOTU_2246	7.4611e-06	8	0.678762	0.853185	NA	FALSE
Bacteria	Firmicutes	Negativicutes	Selenomonadales	Veillonellaceae	Selenomonas	Unassigned	ZOTU_2248	3.22024e-07	6	0.549198	0.799769	NA	FALSE
Bacteria	Spirochaetes	Spirochaetia	Spirochaetales	Spirochaetaceae	Treponema	Unassigned	ZOTU_2249	4.02067e-06	8	0.598898	0.853185	NA	FALSE
Bacteria	Bacteroidetes	Bacteroidia	Bacteroidales	Prevotellaceae	Prevotella	Unassigned	ZOTU_225	0.000734153	67	0.548387	0.999377	NA	FALSE
Bacteria	Bacteroidetes	Flavobacteriia	Flavobacteriales	Flavobacteriaceae	Capnocytophaga	Capnocytophaga_sputigena	ZOTU_2250	6.77431e-06	4	0.573063	0.727643	NA	FALSE
Bacteria	Firmicutes	Negativicutes	Selenomonadales	Veillonellaceae	Selenomonas	Selenomonas_sputigena	ZOTU_2251	2.36039e-07	2	0.780602	0.630502	NA	FALSE
Bacteria	Proteobacteria	Betaproteobacteria	Neisseriales	Neisseriaceae	Unassigned	Unassigned	ZOTU_2252	1.53291e-06	4	0.358693	0.727643	NA	FALSE
Bacteria	Bacteroidetes	Bacteroidia	Bacteroidales	Prevotellaceae	Prevotella	Prevotella_enoeca	ZOTU_2253	2.7255e-06	15	0.329805	0.951502	NA	FALSE
Bacteria	Proteobacteria	Betaproteobacteria	Neisseriales	Neisseriaceae	Unassigned	Unassigned	ZOTU_2254	4.12719e-06	5	0.432307	0.766397	NA	FALSE
Bacteria	Proteobacteria	Gammaproteobacteria	Pseudomonadales	Pseudomonadaceae	Pseudomonas	Unassigned	ZOTU_2255	1.24055e-05	1	NA	NA	NA	FALSE
Bacteria	Spirochaetes	Spirochaetia	Spirochaetales	Spirochaetaceae	Treponema	Unassigned	ZOTU_2256	2.17358e-06	3	0.24063	0.682667	NA	FALSE
Bacteria	Bacteroidetes	Flavobacteriia	Flavobacteriales	Flavobacteriaceae	Capnocytophaga	Capnocytophaga_ochracea	ZOTU_2257	2.86958e-07	4	0.563209	0.727643	NA	FALSE
Bacteria	Bacteroidetes	Bacteroidia	Bacteroidales	Prevotellaceae	Prevotella	Prevotella_oulorum	ZOTU_2258	3.7475e-06	4	0.221306	0.727643	NA	FALSE
Bacteria	Bacteroidetes	Bacteroidia	Bacteroidales	Prevotellaceae	Unassigned	Unassigned	ZOTU_2259	5.75065e-06	5	0.503493	0.766397	NA	FALSE
Bacteria	Actinobacteria	Actinobacteria	Actinomycetales	Actinomycetaceae	Actinomyces	Actinomyces_naeslundii	ZOTU_226	0.000119838	167	0.660955	1	NA	FALSE
Bacteria	Spirochaetes	Spirochaetia	Spirochaetales	Spirochaetaceae	Treponema	Treponema_maltophilum	ZOTU_2260	3.95366e-06	18	0.88416	0.970151	NA	FALSE
Bacteria	Bacteroidetes	Bacteroidia	Bacteroidales	Prevotellaceae	Prevotella	Unassigned	ZOTU_2261	4.22442e-07	4	0.946874	0.727643	NA	FALSE
Bacteria	Bacteroidetes	Bacteroidia	Bacteroidales	Prevotellaceae	Prevotella	Unassigned	ZOTU_2262	3.53689e-07	2	0.443123	0.630502	NA	FALSE
Bacteria	Firmicutes	Negativicutes	Selenomonadales	Veillonellaceae	Selenomonas	Selenomonas_sputigena	ZOTU_2263	1.7805e-06	9	0.81418	0.874412	NA	FALSE
Bacteria	Proteobacteria	Gammaproteobacteria	Enterobacteriales	Enterobacteriaceae	Klebsiella	Unassigned	ZOTU_2264	4.71131e-06	4	0.748836	0.727643	NA	FALSE
Bacteria	Firmicutes	Clostridia	Clostridiales	Eubacteriaceae	Eubacterium	Unassigned	ZOTU_2265	5.92539e-07	2	0.310409	0.630502	NA	FALSE
Bacteria	Firmicutes	Negativicutes	Selenomonadales	Veillonellaceae	Schwartzia	Schwartzia_succinivorans	ZOTU_2266	2.24267e-06	10	0.410367	0.892642	NA	FALSE
Bacteria	Proteobacteria	Betaproteobacteria	Neisseriales	Neisseriaceae	Eikenella	Eikenella_corrodens	ZOTU_2267	1.49285e-06	16	0.36135	0.958717	NA	FALSE
Bacteria	Actinobacteria	Actinobacteria	Actinomycetales	Corynebacteriaceae	Corynebacterium	Corynebacterium_pilbarense	ZOTU_2268	0	0	NA	NA	NA	FALSE
Bacteria	Firmicutes	Negativicutes	Selenomonadales	Veillonellaceae	Selenomonas	Selenomonas_infelix	ZOTU_2269	4.05172e-06	14	0.624522	0.943068	NA	FALSE
Bacteria	Fusobacteria	Fusobacteriia	Fusobacteriales	Fusobacteriaceae	Fusobacterium	Unassigned	ZOTU_227	0.000487365	127	0.42351	1	NA	FALSE
Bacteria	Spirochaetes	Spirochaetia	Spirochaetales	Spirochaetaceae	Treponema	Unassigned	ZOTU_2270	1.00784e-06	3	0.114929	0.682667	NA	FALSE
Bacteria	Proteobacteria	Betaproteobacteria	Burkholderiales	Comamonadaceae	Unassigned	Unassigned	ZOTU_2271	0	0	NA	NA	NA	FALSE
Bacteria	Bacteroidetes	Bacteroidia	Bacteroidales	Porphyromonadaceae	Porphyromonas	Porphyromonas_catoniae	ZOTU_2272	1.04478e-06	7	0.942357	0.828488	NA	FALSE
Bacteria	Fusobacteria	Fusobacteriia	Fusobacteriales	Fusobacteriaceae	Fusobacterium	Fusobacterium_necrophorum_subsp._funduliforme	ZOTU_2273	9.0111e-06	4	0.653636	0.727643	NA	FALSE
Bacteria	Bacteroidetes	Bacteroidia	Bacteroidales	Porphyromonadaceae	Porphyromonas	Porphyromonas_catoniae	ZOTU_2274	1.55248e-06	5	0.636641	0.766397	NA	FALSE
Bacteria	Proteobacteria	Gammaproteobacteria	Pseudomonadales	Moraxellaceae	Acinetobacter	Unassigned	ZOTU_2275	0	0	NA	NA	NA	FALSE
Bacteria	Proteobacteria	Betaproteobacteria	Burkholderiales	Comamonadaceae	Unassigned	Unassigned	ZOTU_2276	1.25087e-07	2	0.38006	0.630502	NA	FALSE
Bacteria	Deinococcus-Thermus	Deinococci	Deinococcales	Deinococcaceae	Deinococcus	Unassigned	ZOTU_2278	0	0	NA	NA	NA	FALSE
Bacteria	Firmicutes	Clostridia	Clostridiales	Lachnospiraceae	Oribacterium	Oribacterium_asaccharolyticum	ZOTU_228	0.000609834	198	0.941888	1	NA	FALSE
Bacteria	Firmicutes	Negativicutes	Selenomonadales	Veillonellaceae	Selenomonas	Selenomonas_infelix	ZOTU_2280	2.83908e-06	6	0.437856	0.799769	NA	FALSE
Bacteria	Firmicutes	Clostridia	Clostridiales	Lachnospiraceae	Stomatobaculum	Stomatobaculum_longum	ZOTU_2282	1.6678e-06	7	0.562252	0.828488	NA	FALSE
Bacteria	Spirochaetes	Spirochaetia	Spirochaetales	Spirochaetaceae	Treponema	Treponema_medium	ZOTU_2284	2.19012e-06	7	0.481508	0.828488	NA	FALSE
Bacteria	Spirochaetes	Spirochaetia	Spirochaetales	Spirochaetaceae	Treponema	Treponema_medium	ZOTU_2285	1.19863e-06	8	0.296965	0.853185	NA	FALSE
Bacteria	Bacteroidetes	Bacteroidia	Bacteroidales	Prevotellaceae	Prevotella	Unassigned	ZOTU_2286	2.50389e-06	9	0.863822	0.874412	NA	FALSE
Bacteria	Bacteroidetes	Bacteroidia	Bacteroidales	Prevotellaceae	Prevotella	Prevotella_salivae	ZOTU_2287	1.60686e-05	22	0.4316	0.984534	NA	FALSE
Bacteria	Proteobacteria	Epsilonproteobacteria	Campylobacterales	Unassigned	Unassigned	Unassigned	ZOTU_2288	3.34815e-06	6	0.399431	0.799769	NA	FALSE
Bacteria	Firmicutes	Clostridia	Clostridiales	Lachnospiraceae	Catonella	Catonella_morbi	ZOTU_2289	6.41054e-06	8	0.389555	0.853185	NA	FALSE
Bacteria	Bacteroidetes	Bacteroidia	Bacteroidales	Prevotellaceae	Prevotella	Prevotella_aurantiaca	ZOTU_229	0.000534281	96	0.547276	0.999995	NA	FALSE
Bacteria	Bacteroidetes	Bacteroidia	Bacteroidales	Prevotellaceae	Prevotella	Prevotella_oris	ZOTU_2290	2.01953e-06	19	0.645198	0.974647	NA	FALSE
Bacteria	Spirochaetes	Spirochaetia	Spirochaetales	Spirochaetaceae	Treponema	Unassigned	ZOTU_2291	1.54956e-06	5	0.470517	0.766397	NA	FALSE
Bacteria	Bacteroidetes	Bacteroidia	Bacteroidales	Prevotellaceae	Prevotella	Prevotella_oris	ZOTU_2292	1.39546e-06	6	0.50417	0.799769	NA	FALSE
Bacteria	Bacteroidetes	Bacteroidia	Bacteroidales	Prevotellaceae	Prevotella	Unassigned	ZOTU_2293	8.14019e-07	9	0.512423	0.874412	NA	FALSE
Bacteria	Bacteroidetes	Bacteroidia	Bacteroidales	Prevotellaceae	Prevotella	Unassigned	ZOTU_2294	1.19031e-07	2	0.15485	0.630502	NA	FALSE
Bacteria	Firmicutes	Negativicutes	Selenomonadales	Veillonellaceae	Selenomonas	Selenomonas_sputigena	ZOTU_2295	4.19118e-07	2	0.4017	0.630502	NA	FALSE
Bacteria	Bacteroidetes	Bacteroidia	Bacteroidales	Prevotellaceae	Prevotella	Prevotella_buccae	ZOTU_2296	7.7565e-06	20	0.260997	0.978482	NA	FALSE
Bacteria	Bacteroidetes	Flavobacteriia	Flavobacteriales	Flavobacteriaceae	Capnocytophaga	Capnocytophaga_ochracea	ZOTU_2297	3.70374e-07	5	0.87702	0.766397	NA	FALSE
Bacteria	Bacteroidetes	Bacteroidia	Bacteroidales	Prevotellaceae	Prevotella	Prevotella_oris	ZOTU_2298	3.23403e-06	11	0.739983	0.908289	NA	FALSE
Bacteria	Firmicutes	Clostridia	Clostridiales	Lachnospiraceae	Unassigned	Unassigned	ZOTU_23	0.0117114	205	0.751644	1	NA	FALSE
Bacteria	Proteobacteria	Epsilonproteobacteria	Campylobacterales	Campylobacteraceae	Campylobacter	Campylobacter_gracilis	ZOTU_230	0.00086971	174	0.796244	1	NA	FALSE
Bacteria	Firmicutes	Negativicutes	Selenomonadales	Veillonellaceae	Selenomonas	Selenomonas_sputigena	ZOTU_2300	1.59092e-06	12	0.46311	0.92171	NA	FALSE
Bacteria	Proteobacteria	Alphaproteobacteria	Unassigned	Unassigned	Unassigned	Unassigned	ZOTU_2301	4.17e-06	5	0.533188	0.766397	NA	FALSE
Bacteria	Bacteroidetes	Bacteroidia	Bacteroidales	Prevotellaceae	Unassigned	Unassigned	ZOTU_2302	6.28094e-06	5	0.352601	0.766397	NA	FALSE
Bacteria	Firmicutes	Erysipelotrichia	Erysipelotrichales	Erysipelotrichaceae	Unassigned	Unassigned	ZOTU_2303	4.91276e-07	8	0.814781	0.853185	NA	FALSE
Bacteria	Spirochaetes	Spirochaetia	Spirochaetales	Spirochaetaceae	Treponema	Treponema_medium	ZOTU_2304	1.14684e-06	6	0.641423	0.799769	NA	FALSE
Bacteria	Bacteroidetes	Flavobacteriia	Flavobacteriales	Flavobacteriaceae	Capnocytophaga	Capnocytophaga_ochracea	ZOTU_2305	3.64838e-07	5	0.0125943	0.766397	NA	FALSE
Bacteria	Bacteroidetes	Bacteroidia	Bacteroidales	Prevotellaceae	Prevotella	Prevotella_fusca	ZOTU_2306	4.33029e-06	5	0.670283	0.766397	NA	FALSE
Bacteria	Unassigned	Unassigned	Unassigned	Unassigned	Unassigned	Unassigned	ZOTU_2307	2.11174e-06	36	0.792991	0.990676	NA	FALSE
Bacteria	Bacteroidetes	Unassigned	Unassigned	Unassigned	Unassigned	Unassigned	ZOTU_2308	5.35984e-06	11	0.619159	0.644459	NA	FALSE
Bacteria	Firmicutes	Negativicutes	Selenomonadales	Veillonellaceae	Veillonella	Unassigned	ZOTU_231	0.000221757	148	0.674971	1	NA	FALSE
Bacteria	Actinobacteria	Actinobacteria	Actinomycetales	Corynebacteriaceae	Corynebacterium	Corynebacterium_simulans	ZOTU_2310	9.23094e-06	6	0.446749	0.799769	NA	FALSE
Bacteria	Proteobacteria	Betaproteobacteria	Burkholderiales	Oxalobacteraceae	Herbaspirillum	Herbaspirillum_aquaticum	ZOTU_2311	0.000107678	16	0.853786	2.41471e-05	NA	FALSE
Bacteria	Unassigned	Unassigned	Unassigned	Unassigned	Unassigned	Unassigned	ZOTU_2312	1.82598e-06	25	0.391437	0.990631	NA	FALSE
Bacteria	Bacteroidetes	Bacteroidia	Bacteroidales	Prevotellaceae	Unassigned	Unassigned	ZOTU_2313	2.7757e-06	15	0.237143	0.951502	NA	FALSE
Bacteria	Firmicutes	Negativicutes	Selenomonadales	Veillonellaceae	Schwartzia	Schwartzia_succinivorans	ZOTU_2314	8.15504e-07	6	0.829466	0.799769	NA	FALSE
Bacteria	Bacteroidetes	Bacteroidia	Bacteroidales	Prevotellaceae	Prevotella	Unassigned	ZOTU_2316	1.20554e-06	9	0.54445	0.874412	NA	FALSE
Bacteria	Proteobacteria	Epsilonproteobacteria	Campylobacterales	Campylobacteraceae	Campylobacter	Campylobacter_rectus	ZOTU_2317	8.29759e-06	4	0.530798	0.727643	NA	FALSE
Bacteria	Bacteroidetes	Bacteroidia	Bacteroidales	Prevotellaceae	Prevotella	Unassigned	ZOTU_2318	7.28345e-06	6	0.505915	0.799769	NA	FALSE
Bacteria	Firmicutes	Negativicutes	Selenomonadales	Veillonellaceae	Selenomonas	Selenomonas_artemidis	ZOTU_2319	1.29516e-06	4	0.790827	0.727643	NA	FALSE
Bacteria	Firmicutes	Negativicutes	Selenomonadales	Veillonellaceae	Megasphaera	Megasphaera_micronuciformis	ZOTU_232	0.000526699	127	0.733776	1	NA	FALSE
Bacteria	Firmicutes	Negativicutes	Selenomonadales	Veillonellaceae	Selenomonas	Selenomonas_sputigena	ZOTU_2320	7.53783e-07	9	0.379637	0.874412	NA	FALSE
Bacteria	Firmicutes	Negativicutes	Selenomonadales	Veillonellaceae	Schwartzia	Schwartzia_succinivorans	ZOTU_2321	1.70897e-06	11	0.7138	0.908289	NA	FALSE
Bacteria	Actinobacteria	Actinobacteria	Actinomycetales	Propionibacteriaceae	Propionibacterium	Propionibacterium_acidifaciens	ZOTU_2322	1.70773e-07	2	0.121433	0.630502	NA	FALSE
Bacteria	Unassigned	Unassigned	Unassigned	Unassigned	Unassigned	Unassigned	ZOTU_2324	2.11032e-06	27	0.551005	0.993318	NA	FALSE
Bacteria	Bacteroidetes	Bacteroidia	Bacteroidales	Porphyromonadaceae	Porphyromonas	Porphyromonas_catoniae	ZOTU_2325	2.06817e-06	11	0.768487	0.908289	NA	FALSE
Bacteria	Bacteroidetes	Bacteroidia	Bacteroidales	Prevotellaceae	Unassigned	Unassigned	ZOTU_2326	2.79872e-06	14	0.41399	0.943068	NA	FALSE
Bacteria	Bacteroidetes	Bacteroidia	Bacteroidales	Prevotellaceae	Prevotella	Unassigned	ZOTU_2327	3.55253e-06	11	0.420172	0.908289	NA	FALSE
Bacteria	Bacteroidetes	Bacteroidia	Bacteroidales	Prevotellaceae	Prevotella	Unassigned	ZOTU_2328	7.28224e-06	5	0.687012	0.766397	NA	FALSE
Bacteria	Bacteroidetes	Bacteroidia	Bacteroidales	Prevotellaceae	Prevotella	Unassigned	ZOTU_2329	4.12209e-07	5	0.357143	0.766397	NA	FALSE
Bacteria	Bacteroidetes	Bacteroidia	Bacteroidales	Prevotellaceae	Prevotella	Unassigned	ZOTU_233	0.000706222	120	0.758046	0.999995	NA	FALSE
Bacteria	Bacteroidetes	Flavobacteriia	Flavobacteriales	Flavobacteriaceae	Capnocytophaga	Capnocytophaga_ochracea	ZOTU_2330	1.40972e-06	7	0.509709	0.828488	NA	FALSE
Bacteria	Firmicutes	Negativicutes	Selenomonadales	Veillonellaceae	Schwartzia	Schwartzia_succinivorans	ZOTU_2331	0	0	NA	NA	NA	FALSE
Bacteria	Bacteroidetes	Bacteroidia	Bacteroidales	Prevotellaceae	Prevotella	Prevotella_oris	ZOTU_2332	6.90035e-07	9	0.833255	0.874412	NA	FALSE
Bacteria	Bacteroidetes	Bacteroidia	Bacteroidales	Prevotellaceae	Prevotella	Unassigned	ZOTU_2333	3.80489e-06	10	0.641984	0.892642	NA	FALSE
Bacteria	Bacteroidetes	Bacteroidia	Bacteroidales	Prevotellaceae	Prevotella	Prevotella_enoeca	ZOTU_2334	2.4841e-05	84	0.320592	0.999992	NA	FALSE
Bacteria	Bacteroidetes	Bacteroidia	Bacteroidales	Prevotellaceae	Prevotella	Prevotella_oris	ZOTU_2335	5.0422e-07	5	0.501202	0.766397	NA	FALSE
Bacteria	Proteobacteria	Alphaproteobacteria	Rhizobiales	Brucellaceae	Ochrobactrum	Ochrobactrum_pseudogrignonense	ZOTU_2337	6.89861e-05	17	0.153658	0.0117188	NA	FALSE
Bacteria	Fusobacteria	Fusobacteriia	Fusobacteriales	Leptotrichiaceae	Leptotrichia	Unassigned	ZOTU_2338	4.8746e-05	11	0.809043	0.120139	NA	FALSE
Bacteria	Proteobacteria	Betaproteobacteria	Neisseriales	Neisseriaceae	Neisseria	Neisseria_bacilliformis	ZOTU_2339	2.79645e-07	1	NA	NA	NA	FALSE
Bacteria	Fusobacteria	Fusobacteriia	Fusobacteriales	Leptotrichiaceae	Leptotrichia	Unassigned	ZOTU_234	0.000407743	128	0.658075	1	NA	FALSE
Bacteria	Bacteroidetes	Bacteroidia	Bacteroidales	Prevotellaceae	Prevotella	Prevotella_oris	ZOTU_2340	1.59744e-06	12	0.757182	0.92171	NA	FALSE
Bacteria	Firmicutes	Clostridia	Clostridiales	Unassigned	Unassigned	Unassigned	ZOTU_2341	5.30416e-06	5	0.244551	0.766397	NA	FALSE
Bacteria	Firmicutes	Negativicutes	Selenomonadales	Veillonellaceae	Dialister	Dialister_micraerophilus	ZOTU_2342	4.60185e-06	13	0.570961	0.933214	NA	FALSE
Bacteria	Proteobacteria	Gammaproteobacteria	Pasteurellales	Pasteurellaceae	Unassigned	Unassigned	ZOTU_2343	1.44326e-06	7	0.811744	0.828488	NA	FALSE
Bacteria	Bacteroidetes	Bacteroidia	Bacteroidales	Prevotellaceae	Prevotella	Prevotella_oris	ZOTU_2345	3.60554e-07	3	0.797114	0.682667	NA	FALSE
Bacteria	Proteobacteria	Gammaproteobacteria	Pasteurellales	Pasteurellaceae	Haemophilus	Haemophilus_pittmaniae	ZOTU_2347	3.74071e-06	16	0.524658	0.958717	NA	FALSE
Bacteria	Bacteroidetes	Bacteroidia	Bacteroidales	Prevotellaceae	Unassigned	Unassigned	ZOTU_2348	5.74768e-06	15	0.276615	0.951502	NA	FALSE
Bacteria	Bacteroidetes	Bacteroidia	Bacteroidales	Prevotellaceae	Prevotella	Unassigned	ZOTU_2349	6.72184e-06	5	0.59385	0.766397	NA	FALSE
Bacteria	Firmicutes	Negativicutes	Selenomonadales	Veillonellaceae	Selenomonas	Selenomonas_infelix	ZOTU_235	0.000264302	191	0.778269	1	NA	FALSE
Bacteria	Bacteroidetes	Bacteroidia	Bacteroidales	Prevotellaceae	Unassigned	Unassigned	ZOTU_2350	4.10503e-06	23	0.130807	0.986904	NA	FALSE
Bacteria	Firmicutes	Clostridia	Clostridiales	Lachnospiraceae	Lachnoanaerobaculum	Unassigned	ZOTU_2351	2.13099e-06	11	0.647431	0.908289	NA	FALSE
Bacteria	Firmicutes	Negativicutes	Selenomonadales	Veillonellaceae	Selenomonas	Selenomonas_infelix	ZOTU_2352	4.34727e-07	5	0.671672	0.766397	NA	FALSE
Bacteria	Unassigned	Unassigned	Unassigned	Unassigned	Unassigned	Unassigned	ZOTU_2354	2.46067e-06	26	0.238704	0.992084	NA	FALSE
Bacteria	Unassigned	Unassigned	Unassigned	Unassigned	Unassigned	Unassigned	ZOTU_2355	0	0	NA	NA	NA	FALSE
Bacteria	Bacteroidetes	Bacteroidia	Bacteroidales	Prevotellaceae	Prevotella	Unassigned	ZOTU_2356	0	0	NA	NA	NA	FALSE
Bacteria	Bacteroidetes	Bacteroidia	Bacteroidales	Prevotellaceae	Prevotella	Unassigned	ZOTU_2357	5.07325e-07	5	0.509034	0.766397	NA	FALSE
Bacteria	Firmicutes	Clostridia	Clostridiales	Lachnospiraceae	Unassigned	Unassigned	ZOTU_2358	2.78981e-06	17	0.468014	0.964884	NA	FALSE
Bacteria	Firmicutes	Negativicutes	Selenomonadales	Veillonellaceae	Selenomonas	Selenomonas_infelix	ZOTU_2359	1.53357e-06	10	0.340614	0.892642	NA	FALSE
Bacteria	Proteobacteria	Gammaproteobacteria	Pseudomonadales	Pseudomonadaceae	Pseudomonas	Unassigned	ZOTU_2360	0	0	NA	NA	NA	FALSE
Bacteria	Proteobacteria	Gammaproteobacteria	Enterobacteriales	Enterobacteriaceae	Unassigned	Unassigned	ZOTU_2361	9.43718e-06	1	NA	NA	NA	FALSE
Bacteria	Firmicutes	Negativicutes	Selenomonadales	Veillonellaceae	Selenomonas	Selenomonas_infelix	ZOTU_2362	6.09575e-07	6	0.359293	0.799769	NA	FALSE
Bacteria	Bacteroidetes	Bacteroidia	Bacteroidales	Prevotellaceae	Prevotella	Prevotella_intermedia	ZOTU_2363	3.11005e-06	10	0.719492	0.892642	NA	FALSE
Bacteria	Bacteroidetes	Flavobacteriia	Flavobacteriales	Flavobacteriaceae	Capnocytophaga	Capnocytophaga_ochracea	ZOTU_2364	9.63783e-07	7	0.662195	0.828488	NA	FALSE
Bacteria	Bacteroidetes	Bacteroidia	Bacteroidales	Prevotellaceae	Prevotella	Prevotella_denticola	ZOTU_2366	5.63178e-08	1	NA	NA	NA	FALSE
Bacteria	Firmicutes	Clostridia	Clostridiales	Ruminococcaceae	Intestinimonas	Intestinimonas_butyriciproducens	ZOTU_2367	6.6587e-07	4	0.432464	0.727643	NA	FALSE
Bacteria	Unassigned	Unassigned	Unassigned	Unassigned	Unassigned	Unassigned	ZOTU_2368	1.03093e-06	22	0.514559	0.984534	NA	FALSE
Bacteria	Candidatus_Saccharibacteria	Unassigned	Unassigned	Unassigned	Saccharibacteria_genera_incertae_sedis	Unassigned	ZOTU_237	0.00062138	193	0.704266	1	NA	FALSE
Bacteria	Spirochaetes	Spirochaetia	Spirochaetales	Spirochaetaceae	Treponema	Unassigned	ZOTU_2370	2.01132e-06	5	0.348468	0.766397	NA	FALSE
Bacteria	Bacteroidetes	Flavobacteriia	Flavobacteriales	Flavobacteriaceae	Capnocytophaga	Capnocytophaga_ochracea	ZOTU_2371	1.63643e-06	7	0.288346	0.828488	NA	FALSE
Bacteria	Firmicutes	Negativicutes	Selenomonadales	Veillonellaceae	Selenomonas	Unassigned	ZOTU_2372	1.35042e-06	4	0.353353	0.727643	NA	FALSE
Bacteria	Bacteroidetes	Flavobacteriia	Flavobacteriales	Flavobacteriaceae	Capnocytophaga	Capnocytophaga_sputigena	ZOTU_2373	4.04923e-06	15	0.666033	0.951502	NA	FALSE
Bacteria	Proteobacteria	Gammaproteobacteria	Oceanospirillales	Halomonadaceae	Halomonas	Unassigned	ZOTU_2374	0	0	NA	NA	NA	FALSE
Bacteria	Proteobacteria	Gammaproteobacteria	Oceanospirillales	Halomonadaceae	Halomonas	Unassigned	ZOTU_2375	0	0	NA	NA	NA	FALSE
Bacteria	Bacteroidetes	Bacteroidia	Bacteroidales	Porphyromonadaceae	Porphyromonas	Porphyromonas_catoniae	ZOTU_2376	1.34123e-06	6	0.511424	0.799769	NA	FALSE
Bacteria	Proteobacteria	Betaproteobacteria	Burkholderiales	Oxalobacteraceae	Herbaspirillum	Unassigned	ZOTU_2377	0.000156209	23	0.516273	0.00428727	NA	FALSE
Bacteria	Bacteroidetes	Bacteroidia	Bacteroidales	Porphyromonadaceae	Porphyromonas	Porphyromonas_catoniae	ZOTU_2378	2.42751e-05	7	0.444681	0.157196	NA	FALSE
Bacteria	Bacteroidetes	Bacteroidia	Bacteroidales	Prevotellaceae	Unassigned	Unassigned	ZOTU_2379	2.43612e-06	5	0.805712	0.766397	NA	FALSE
Bacteria	Actinobacteria	Actinobacteria	Actinomycetales	Corynebacteriaceae	Corynebacterium	Corynebacterium_pilbarense	ZOTU_2380	0	0	NA	NA	NA	FALSE
Bacteria	Proteobacteria	Alphaproteobacteria	Sphingomonadales	Sphingomonadaceae	Sphingobium	Unassigned	ZOTU_2381	1.7668e-08	1	NA	NA	NA	FALSE
Bacteria	Firmicutes	Negativicutes	Selenomonadales	Veillonellaceae	Selenomonas	Selenomonas_sputigena	ZOTU_2382	7.03445e-07	9	0.707466	0.874412	NA	FALSE
Bacteria	Bacteroidetes	Bacteroidia	Bacteroidales	Prevotellaceae	Prevotella	Prevotella_oris	ZOTU_2384	7.10253e-08	1	NA	NA	NA	FALSE
Bacteria	Firmicutes	Clostridia	Clostridiales	Lachnospiraceae	Unassigned	Unassigned	ZOTU_2385	4.71941e-07	2	0.387945	0.630502	NA	FALSE
Bacteria	Bacteroidetes	Bacteroidia	Bacteroidales	Prevotellaceae	Prevotella	Prevotella_saccharolytica	ZOTU_2386	6.07152e-07	6	0.699925	0.799769	NA	FALSE
Bacteria	Proteobacteria	Betaproteobacteria	Neisseriales	Neisseriaceae	Eikenella	Eikenella_corrodens	ZOTU_2388	3.91817e-07	4	0.16071	0.727643	NA	FALSE
Bacteria	Bacteroidetes	Bacteroidia	Bacteroidales	Prevotellaceae	Prevotella	Unassigned	ZOTU_2389	5.75574e-07	2	0.255319	0.630502	NA	FALSE
Bacteria	Actinobacteria	Actinobacteria	Actinomycetales	Actinomycetaceae	Actinomyces	Unassigned	ZOTU_239	6.15346e-05	149	0.834139	1	NA	FALSE
Bacteria	Bacteroidetes	Bacteroidia	Bacteroidales	Prevotellaceae	Prevotella	Unassigned	ZOTU_2390	5.49057e-07	2	0.351897	0.630502	NA	FALSE
Bacteria	Bacteroidetes	Bacteroidia	Bacteroidales	Prevotellaceae	Prevotella	Unassigned	ZOTU_2391	3.54991e-07	2	0.299707	0.630502	NA	FALSE
Bacteria	Firmicutes	Negativicutes	Selenomonadales	Veillonellaceae	Selenomonas	Selenomonas_infelix	ZOTU_2392	4.4117e-06	6	0.602003	0.799769	NA	FALSE
Bacteria	Tenericutes	Mollicutes	Mycoplasmatales	Mycoplasmataceae	Mycoplasma	Unassigned	ZOTU_2394	7.89295e-07	5	0.5	0.766397	NA	FALSE
Bacteria	Bacteroidetes	Flavobacteriia	Flavobacteriales	Flavobacteriaceae	Capnocytophaga	Capnocytophaga_ochracea	ZOTU_2395	2.13583e-05	7	0.193355	0.455946	NA	FALSE
Bacteria	Bacteroidetes	Flavobacteriia	Flavobacteriales	Flavobacteriaceae	Capnocytophaga	Capnocytophaga_sputigena	ZOTU_2398	2.03178e-06	7	0.485488	0.828488	NA	FALSE
Bacteria	Actinobacteria	Actinobacteria	Actinomycetales	Actinomycetaceae	Actinomyces	Unassigned	ZOTU_2399	0	0	NA	NA	NA	FALSE
Bacteria	Firmicutes	Bacilli	Lactobacillales	Streptococcaceae	Streptococcus	Unassigned	ZOTU_24	0.0106357	232	0.833515	1	NA	FALSE
Bacteria	Actinobacteria	Actinobacteria	Actinomycetales	Actinomycetaceae	Actinomyces	Actinomyces_graevenitzii	ZOTU_240	0.0006516	139	0.829205	1	NA	FALSE
Bacteria	Actinobacteria	Actinobacteria	Actinomycetales	Intrasporangiaceae	Knoellia	Knoellia_sinensis	ZOTU_2400	1.67186e-07	2	0.257592	0.630502	NA	FALSE
Bacteria	Bacteroidetes	Bacteroidia	Bacteroidales	Prevotellaceae	Prevotella	Prevotella_oris	ZOTU_2401	4.93339e-06	13	0.565375	0.933214	NA	FALSE
Bacteria	Actinobacteria	Actinobacteria	Actinomycetales	Micrococcaceae	Kocuria	Kocuria_polaris	ZOTU_2402	4.41369e-05	4	0.411471	0.27538	NA	FALSE
Bacteria	Bacteroidetes	Bacteroidia	Bacteroidales	Prevotellaceae	Prevotella	Prevotella_oulorum	ZOTU_2403	3.65824e-07	5	0.690011	0.766397	NA	FALSE
Bacteria	Proteobacteria	Gammaproteobacteria	Xanthomonadales	Xanthomonadaceae	Stenotrophomonas	Stenotrophomonas_maltophilia	ZOTU_2404	0	0	NA	NA	NA	FALSE
Bacteria	Spirochaetes	Spirochaetia	Spirochaetales	Spirochaetaceae	Treponema	Treponema_maltophilum	ZOTU_2405	2.13569e-06	9	0.4612	0.874412	NA	FALSE
Bacteria	Bacteroidetes	Bacteroidia	Bacteroidales	Prevotellaceae	Prevotella	Prevotella_maculosa	ZOTU_2406	2.91088e-06	9	0.497597	0.874412	NA	FALSE
Bacteria	Bacteroidetes	Bacteroidia	Bacteroidales	Prevotellaceae	Unassigned	Unassigned	ZOTU_2407	1.45105e-06	10	0.434667	0.602978	NA	FALSE
Bacteria	Firmicutes	Bacilli	Bacillales	Staphylococcaceae	Staphylococcus	Staphylococcus_pettenkoferi	ZOTU_2408	0	0	NA	NA	NA	FALSE
Bacteria	Firmicutes	Clostridia	Clostridiales	Unassigned	Unassigned	Unassigned	ZOTU_2409	2.58746e-07	4	0.119785	0.727643	NA	FALSE
Bacteria	Bacteroidetes	Bacteroidia	Bacteroidales	Prevotellaceae	Prevotella	Unassigned	ZOTU_241	0.000480774	116	0.511789	1	NA	FALSE
Bacteria	Firmicutes	Negativicutes	Selenomonadales	Veillonellaceae	Schwartzia	Schwartzia_succinivorans	ZOTU_2410	6.29383e-07	13	0.763918	0.933214	NA	FALSE
Bacteria	Firmicutes	Clostridia	Clostridiales	Clostridiales_Incertae_Sedis_XI	Parvimonas	Parvimonas_micra	ZOTU_2411	2.60928e-06	5	0.448596	0.766397	NA	FALSE
Bacteria	Unassigned	Unassigned	Unassigned	Unassigned	Unassigned	Unassigned	ZOTU_2412	0	0	NA	NA	NA	FALSE
Bacteria	Proteobacteria	Alphaproteobacteria	Sphingomonadales	Sphingomonadaceae	Sphingomonas	Unassigned	ZOTU_2413	0.000185799	32	0.359414	0.0127527	NA	FALSE
Bacteria	Firmicutes	Negativicutes	Selenomonadales	Veillonellaceae	Schwartzia	Schwartzia_succinivorans	ZOTU_2414	5.97024e-07	3	0.889918	0.682667	NA	FALSE
Bacteria	Actinobacteria	Actinobacteria	Actinomycetales	Actinomycetaceae	Actinomyces	Actinomyces_israelii	ZOTU_2415	1.02262e-07	1	NA	NA	NA	FALSE
Bacteria	Bacteroidetes	Flavobacteriia	Flavobacteriales	Flavobacteriaceae	Capnocytophaga	Capnocytophaga_ochracea	ZOTU_2416	1.24687e-06	5	0.603989	0.766397	NA	FALSE
Bacteria	Fusobacteria	Fusobacteriia	Fusobacteriales	Leptotrichiaceae	Leptotrichia	Leptotrichia_hofstadii	ZOTU_2417	2.50461e-07	3	0.014213	0.682667	NA	FALSE
Bacteria	Bacteroidetes	Bacteroidia	Bacteroidales	Prevotellaceae	Prevotella	Unassigned	ZOTU_2418	1.23367e-06	8	0.656028	0.853185	NA	FALSE
Bacteria	Bacteroidetes	Flavobacteriia	Flavobacteriales	Flavobacteriaceae	Capnocytophaga	Unassigned	ZOTU_2419	1.20945e-06	9	0.394214	0.874412	NA	FALSE
Bacteria	Bacteroidetes	Bacteroidia	Bacteroidales	Prevotellaceae	Prevotella	Prevotella_pallens	ZOTU_242	0.000599782	120	0.408647	1	NA	FALSE
Bacteria	Bacteroidetes	Flavobacteriia	Flavobacteriales	Flavobacteriaceae	Chryseobacterium	Unassigned	ZOTU_2420	7.33226e-06	3	0.542678	0.682667	NA	FALSE
Bacteria	Proteobacteria	Alphaproteobacteria	Rhizobiales	Phyllobacteriaceae	Unassigned	Unassigned	ZOTU_2422	6.88939e-05	13	0.854117	0.0134459	NA	FALSE
Bacteria	Firmicutes	Negativicutes	Selenomonadales	Veillonellaceae	Selenomonas	Selenomonas_sputigena	ZOTU_2423	4.78548e-07	5	0.330091	0.766397	NA	FALSE
Bacteria	Firmicutes	Clostridia	Clostridiales	Peptococcaceae_1	Peptococcus	Peptococcus_niger	ZOTU_2425	1.1205e-05	23	0.396464	0.986904	NA	FALSE
Bacteria	Spirochaetes	Spirochaetia	Spirochaetales	Spirochaetaceae	Treponema	Unassigned	ZOTU_2426	8.34852e-07	6	0.276875	0.799769	NA	FALSE
Bacteria	Bacteroidetes	Flavobacteriia	Flavobacteriales	Flavobacteriaceae	Capnocytophaga	Capnocytophaga_ochracea	ZOTU_2427	4.84105e-07	4	0.872217	0.727643	NA	FALSE
Bacteria	Candidatus_Saccharibacteria	Unassigned	Unassigned	Unassigned	Saccharibacteria_genera_incertae_sedis	Unassigned	ZOTU_2428	9.07248e-07	4	0.326186	0.727643	NA	FALSE
Bacteria	Proteobacteria	Betaproteobacteria	Neisseriales	Neisseriaceae	Unassigned	Unassigned	ZOTU_2429	1.11645e-06	5	0.70098	0.766397	NA	FALSE
Bacteria	Proteobacteria	Epsilonproteobacteria	Campylobacterales	Campylobacteraceae	Campylobacter	Campylobacter_concisus	ZOTU_243	0.0004761	186	0.971822	1	NA	FALSE
Bacteria	Firmicutes	Bacilli	Lactobacillales	Lactobacillaceae	Lactobacillus	Lactobacillus_panis	ZOTU_2430	3.29876e-07	4	0.54237	0.727643	NA	FALSE
Bacteria	Firmicutes	Negativicutes	Selenomonadales	Veillonellaceae	Selenomonas	Selenomonas_infelix	ZOTU_2431	7.05736e-07	5	0.473634	0.766397	NA	FALSE
Bacteria	Bacteroidetes	Bacteroidia	Bacteroidales	Prevotellaceae	Prevotella	Unassigned	ZOTU_2432	2.91646e-06	5	0.646233	0.766397	NA	FALSE
Bacteria	Firmicutes	Clostridia	Clostridiales	Unassigned	Unassigned	Unassigned	ZOTU_2433	4.68013e-07	2	0.643257	0.630502	NA	FALSE
Bacteria	Firmicutes	Negativicutes	Selenomonadales	Veillonellaceae	Schwartzia	Schwartzia_succinivorans	ZOTU_2434	7.79601e-07	7	0.497851	0.828488	NA	FALSE
Bacteria	Bacteroidetes	Bacteroidia	Bacteroidales	Prevotellaceae	Prevotella	Unassigned	ZOTU_2435	2.04571e-06	6	0.579386	0.799769	NA	FALSE
Bacteria	Bacteroidetes	Bacteroidia	Bacteroidales	Prevotellaceae	Prevotella	Unassigned	ZOTU_2436	4.65305e-07	6	0.731296	0.799769	NA	FALSE
Bacteria	Bacteroidetes	Bacteroidia	Bacteroidales	Prevotellaceae	Prevotella	Prevotella_enoeca	ZOTU_2437	4.46177e-06	7	0.33208	0.828488	NA	FALSE
Bacteria	Bacteroidetes	Bacteroidia	Bacteroidales	Prevotellaceae	Prevotella	Unassigned	ZOTU_2438	2.19541e-06	13	0.802467	0.933214	NA	FALSE
Bacteria	Bacteroidetes	Bacteroidia	Bacteroidales	Porphyromonadaceae	Porphyromonas	Porphyromonas_catoniae	ZOTU_2439	8.33798e-07	7	0.396202	0.828488	NA	FALSE
Bacteria	Firmicutes	Negativicutes	Selenomonadales	Veillonellaceae	Selenomonas	Selenomonas_sputigena	ZOTU_244	0.000261231	188	0.829671	1	NA	FALSE
Bacteria	Actinobacteria	Actinobacteria	Actinomycetales	Unassigned	Unassigned	Unassigned	ZOTU_2440	1.04318e-06	10	0.632118	0.892642	NA	FALSE
Bacteria	Proteobacteria	Gammaproteobacteria	Pseudomonadales	Pseudomonadaceae	Pseudomonas	Unassigned	ZOTU_2441	0	0	NA	NA	NA	FALSE
Bacteria	Cyanobacteria	Chloroplast	Unassigned	Chloroplast	Streptophyta	Unassigned	ZOTU_2442	2.07793e-05	10	0.894704	0.602978	NA	FALSE
Bacteria	Firmicutes	Negativicutes	Selenomonadales	Veillonellaceae	Schwartzia	Schwartzia_succinivorans	ZOTU_2443	1.52451e-06	12	0.71296	0.92171	NA	FALSE
Bacteria	Actinobacteria	Actinobacteria	Actinomycetales	Propionibacteriaceae	Unassigned	Unassigned	ZOTU_2444	2.16917e-07	4	0.760756	0.727643	NA	FALSE
Bacteria	Bacteroidetes	Bacteroidia	Bacteroidales	Prevotellaceae	Prevotella	Unassigned	ZOTU_2445	4.22035e-07	4	0.816583	0.727643	NA	FALSE
Bacteria	Firmicutes	Clostridia	Clostridiales	Lachnospiraceae	Unassigned	Unassigned	ZOTU_2446	2.15251e-06	6	0.446453	0.799769	NA	FALSE
Bacteria	Spirochaetes	Spirochaetia	Spirochaetales	Spirochaetaceae	Treponema	Unassigned	ZOTU_2447	2.49499e-06	4	0.356216	0.727643	NA	FALSE
Bacteria	Bacteroidetes	Flavobacteriia	Flavobacteriales	Flavobacteriaceae	Unassigned	Unassigned	ZOTU_2448	5.07864e-07	4	0.772806	0.727643	NA	FALSE
Bacteria	Proteobacteria	Gammaproteobacteria	Enterobacteriales	Enterobacteriaceae	Unassigned	Unassigned	ZOTU_2449	7.45553e-06	7	0.363566	0.828488	NA	FALSE
Bacteria	Actinobacteria	Actinobacteria	Actinomycetales	Actinomycetaceae	Actinomyces	Actinomyces_naeslundii	ZOTU_245	9.18275e-05	163	0.571357	1	NA	FALSE
Bacteria	Bacteroidetes	Bacteroidia	Bacteroidales	Prevotellaceae	Prevotella	Unassigned	ZOTU_2450	3.12355e-06	7	0.561532	0.828488	NA	FALSE
Bacteria	Unassigned	Unassigned	Unassigned	Unassigned	Unassigned	Unassigned	ZOTU_2452	2.31086e-07	4	0.849481	0.727643	NA	FALSE
Bacteria	Bacteroidetes	Flavobacteriia	Flavobacteriales	Flavobacteriaceae	Capnocytophaga	Capnocytophaga_ochracea	ZOTU_2453	1.16381e-06	14	0.80785	0.748185	NA	FALSE
Bacteria	Bacteroidetes	Bacteroidia	Bacteroidales	Prevotellaceae	Prevotella	Unassigned	ZOTU_2454	1.30059e-06	3	0.490065	0.682667	NA	FALSE
Bacteria	Bacteroidetes	Bacteroidia	Bacteroidales	Prevotellaceae	Prevotella	Unassigned	ZOTU_2455	3.39807e-06	5	0.64156	0.766397	NA	FALSE
Bacteria	Unassigned	Unassigned	Unassigned	Unassigned	Unassigned	Unassigned	ZOTU_2456	1.30349e-06	20	0.5504	0.978482	NA	FALSE
Bacteria	Unassigned	Unassigned	Unassigned	Unassigned	Unassigned	Unassigned	ZOTU_2457	3.02521e-06	30	0.0760935	0.996	NA	FALSE
Bacteria	Unassigned	Unassigned	Unassigned	Unassigned	Unassigned	Unassigned	ZOTU_2458	4.25206e-06	44	0.369891	0.996556	NA	FALSE
Bacteria	Bacteroidetes	Bacteroidia	Bacteroidales	Prevotellaceae	Prevotella	Prevotella_buccae	ZOTU_2459	6.16244e-07	6	0.638074	0.799769	NA	FALSE
Bacteria	Proteobacteria	Betaproteobacteria	Neisseriales	Neisseriaceae	Neisseria	Unassigned	ZOTU_246	0.000624606	58	0.515581	0.999477	NA	FALSE
Bacteria	Fusobacteria	Fusobacteriia	Fusobacteriales	Leptotrichiaceae	Leptotrichia	Leptotrichia_goodfellowii	ZOTU_2460	2.05054e-07	3	0.566044	0.682667	NA	FALSE
Bacteria	Firmicutes	Negativicutes	Selenomonadales	Veillonellaceae	Schwartzia	Schwartzia_succinivorans	ZOTU_2461	5.96497e-07	3	0.739384	0.682667	NA	FALSE
Bacteria	Bacteroidetes	Flavobacteriia	Flavobacteriales	Flavobacteriaceae	Capnocytophaga	Capnocytophaga_ochracea	ZOTU_2462	3.78235e-07	3	0.82978	0.682667	NA	FALSE
Bacteria	Bacteroidetes	Bacteroidia	Bacteroidales	Prevotellaceae	Prevotella	Unassigned	ZOTU_2464	3.37158e-06	4	0.475074	0.727643	NA	FALSE
Bacteria	Bacteroidetes	Bacteroidia	Bacteroidales	Prevotellaceae	Prevotella	Prevotella_fusca	ZOTU_2465	3.65778e-06	7	0.508417	0.828488	NA	FALSE
Bacteria	Proteobacteria	Alphaproteobacteria	Rhizobiales	Methylobacteriaceae	Methylobacterium	Unassigned	ZOTU_2466	1.22515e-05	3	NA	0.0274501	NA	FALSE
Bacteria	Spirochaetes	Spirochaetia	Spirochaetales	Spirochaetaceae	Treponema	Unassigned	ZOTU_2467	5.55729e-07	3	0.0985236	0.682667	NA	FALSE
Bacteria	Proteobacteria	Unassigned	Unassigned	Unassigned	Unassigned	Unassigned	ZOTU_2468	2.69288e-07	3	0.238742	0.682667	NA	FALSE
Bacteria	Bacteroidetes	Bacteroidia	Bacteroidales	Prevotellaceae	Prevotella	Prevotella_marshii	ZOTU_2469	2.95876e-07	2	0.560967	0.630502	NA	FALSE
Bacteria	Firmicutes	Clostridia	Clostridiales	Eubacteriaceae	Eubacterium	Eubacterium_infirmum	ZOTU_247	0.000183011	169	0.817029	1	NA	FALSE
Bacteria	Bacteroidetes	Flavobacteriia	Flavobacteriales	Flavobacteriaceae	Capnocytophaga	Capnocytophaga_ochracea	ZOTU_2470	6.84412e-07	4	0.643075	0.727643	NA	FALSE
Bacteria	Bacteroidetes	Flavobacteriia	Flavobacteriales	Flavobacteriaceae	Capnocytophaga	Capnocytophaga_ochracea	ZOTU_2471	0	0	NA	NA	NA	FALSE
Bacteria	Firmicutes	Negativicutes	Selenomonadales	Veillonellaceae	Selenomonas	Selenomonas_infelix	ZOTU_2472	8.34009e-07	4	0.395719	0.727643	NA	FALSE
Bacteria	Actinobacteria	Actinobacteria	Actinomycetales	Actinomycetaceae	Actinomyces	Actinomyces_israelii	ZOTU_2473	0	0	NA	NA	NA	FALSE
Bacteria	Bacteroidetes	Flavobacteriia	Flavobacteriales	Flavobacteriaceae	Capnocytophaga	Capnocytophaga_ochracea	ZOTU_2474	8.69736e-07	7	0.47247	0.828488	NA	FALSE
Bacteria	Firmicutes	Clostridia	Clostridiales	Ruminococcaceae	Saccharofermentans	Saccharofermentans_acetigenes	ZOTU_2475	4.48991e-07	4	0.766584	0.727643	NA	FALSE
Bacteria	Firmicutes	Negativicutes	Selenomonadales	Veillonellaceae	Schwartzia	Schwartzia_succinivorans	ZOTU_2476	5.68311e-07	7	0.788702	0.828488	NA	FALSE
Bacteria	Actinobacteria	Actinobacteria	Coriobacteriales	Coriobacteriaceae	Unassigned	Unassigned	ZOTU_2477	9.97158e-07	13	0.722166	0.933214	NA	FALSE
Bacteria	Firmicutes	Clostridia	Clostridiales	Lachnospiraceae	Lachnoanaerobaculum	Lachnoanaerobaculum_umeaense	ZOTU_2478	1.85234e-07	3	0.486392	0.682667	NA	FALSE
Bacteria	Bacteroidetes	Bacteroidia	Bacteroidales	Prevotellaceae	Prevotella	Unassigned	ZOTU_2479	9.64521e-07	5	0.378299	0.766397	NA	FALSE
Bacteria	Firmicutes	Negativicutes	Selenomonadales	Veillonellaceae	Veillonella	Unassigned	ZOTU_248	0.000465638	154	0.829459	1	NA	FALSE
Bacteria	Firmicutes	Negativicutes	Selenomonadales	Veillonellaceae	Selenomonas	Unassigned	ZOTU_2480	7.25349e-07	4	0.70359	0.727643	NA	FALSE
Bacteria	Bacteroidetes	Bacteroidia	Bacteroidales	Prevotellaceae	Prevotella	Unassigned	ZOTU_2482	1.06756e-06	3	0.191861	0.682667	NA	FALSE
Bacteria	Bacteroidetes	Unassigned	Unassigned	Unassigned	Unassigned	Unassigned	ZOTU_2483	2.91236e-07	3	0.0308785	0.682667	NA	FALSE
Bacteria	Spirochaetes	Spirochaetia	Spirochaetales	Spirochaetaceae	Treponema	Unassigned	ZOTU_2485	3.8843e-07	2	0.536291	0.630502	NA	FALSE
Bacteria	Bacteroidetes	Flavobacteriia	Flavobacteriales	Flavobacteriaceae	Capnocytophaga	Capnocytophaga_ochracea	ZOTU_2487	4.60572e-07	4	0.877016	0.727643	NA	FALSE
Bacteria	Unassigned	Unassigned	Unassigned	Unassigned	Unassigned	Unassigned	ZOTU_2489	0	0	NA	NA	NA	FALSE
Bacteria	Bacteroidetes	Bacteroidia	Bacteroidales	Prevotellaceae	Prevotella	Prevotella_intermedia	ZOTU_249	0.000408148	56	0.732654	0.997129	NA	FALSE
Bacteria	Bacteroidetes	Bacteroidia	Bacteroidales	Prevotellaceae	Prevotella	Prevotella_buccae	ZOTU_2490	6.66678e-07	11	0.423696	0.908289	NA	FALSE
Bacteria	Unassigned	Unassigned	Unassigned	Unassigned	Unassigned	Unassigned	ZOTU_2491	0	0	NA	NA	NA	FALSE
Bacteria	Bacteroidetes	Bacteroidia	Bacteroidales	Prevotellaceae	Prevotella	Prevotella_loescheii	ZOTU_2492	0	0	NA	NA	NA	FALSE
Bacteria	Bacteroidetes	Flavobacteriia	Flavobacteriales	Flavobacteriaceae	Chryseobacterium	Unassigned	ZOTU_2493	7.16917e-07	2	0.469101	0.630502	NA	FALSE
Bacteria	Firmicutes	Negativicutes	Selenomonadales	Veillonellaceae	Selenomonas	Selenomonas_infelix	ZOTU_2494	6.68812e-07	4	0.214729	0.727643	NA	FALSE
Bacteria	Proteobacteria	Alphaproteobacteria	Sphingomonadales	Sphingomonadaceae	Sphingomonas	Unassigned	ZOTU_2495	2.767e-07	2	0.171908	0.630502	NA	FALSE
Bacteria	Firmicutes	Bacilli	Lactobacillales	Lactobacillaceae	Lactobacillus	Lactobacillus_paracasei_subsp._paracasei	ZOTU_2496	3.24104e-06	4	0.500664	0.727643	NA	FALSE
Bacteria	Firmicutes	Negativicutes	Selenomonadales	Veillonellaceae	Unassigned	Unassigned	ZOTU_2497	8.31227e-07	5	0.414639	0.766397	NA	FALSE
Bacteria	Firmicutes	Clostridia	Clostridiales	Lachnospiraceae	Oribacterium	Oribacterium_parvum	ZOTU_2498	3.8979e-06	6	0.710928	0.799769	NA	FALSE
Bacteria	Spirochaetes	Spirochaetia	Spirochaetales	Spirochaetaceae	Treponema	Treponema_medium	ZOTU_2499	2.01694e-07	3	0.0602769	0.682667	NA	FALSE
Bacteria	Firmicutes	Negativicutes	Selenomonadales	Veillonellaceae	Veillonella	Veillonella_tobetsuensis	ZOTU_25	0.011999	231	0.670177	1	NA	FALSE
Bacteria	Actinobacteria	Actinobacteria	Actinomycetales	Propionibacteriaceae	Unassigned	Unassigned	ZOTU_250	0.000136369	164	0.510155	1	NA	FALSE
Bacteria	Fusobacteria	Fusobacteriia	Fusobacteriales	Leptotrichiaceae	Leptotrichia	Leptotrichia_shahii	ZOTU_2501	1.48976e-06	6	0.556648	0.799769	NA	FALSE
Bacteria	Fusobacteria	Fusobacteriia	Fusobacteriales	Leptotrichiaceae	Leptotrichia	Leptotrichia_hofstadii	ZOTU_2502	6.18116e-07	5	0.512317	0.766397	NA	FALSE
Bacteria	Bacteroidetes	Bacteroidia	Bacteroidales	Prevotellaceae	Prevotella	Prevotella_jejuni	ZOTU_2503	2.87533e-06	8	0.5711	0.853185	NA	FALSE
Bacteria	Bacteroidetes	Bacteroidia	Bacteroidales	Prevotellaceae	Prevotella	Prevotella_oris	ZOTU_2504	3.05757e-07	4	0.698698	0.727643	NA	FALSE
Bacteria	Firmicutes	Negativicutes	Selenomonadales	Veillonellaceae	Selenomonas	Selenomonas_infelix	ZOTU_2505	7.44795e-07	7	0.814705	0.828488	NA	FALSE
Bacteria	Firmicutes	Bacilli	Lactobacillales	Lactobacillaceae	Lactobacillus	Unassigned	ZOTU_2506	5.49273e-07	2	0.439347	0.630502	NA	FALSE
Bacteria	Spirochaetes	Spirochaetia	Spirochaetales	Spirochaetaceae	Treponema	Unassigned	ZOTU_2507	1.33968e-06	7	0.804048	0.828488	NA	FALSE
Bacteria	Proteobacteria	Gammaproteobacteria	Pseudomonadales	Pseudomonadaceae	Pseudomonas	Unassigned	ZOTU_2508	0	0	NA	NA	NA	FALSE
Bacteria	Actinobacteria	Actinobacteria	Actinomycetales	Propionibacteriaceae	Unassigned	Unassigned	ZOTU_2509	3.60274e-06	7	0.127141	0.828488	NA	FALSE
Bacteria	Firmicutes	Bacilli	Lactobacillales	Streptococcaceae	Streptococcus	Unassigned	ZOTU_251	0.000719042	220	0.996142	1	NA	FALSE
Bacteria	Unassigned	Unassigned	Unassigned	Unassigned	Unassigned	Unassigned	ZOTU_2510	9.82222e-07	13	0.45078	0.933214	NA	FALSE
Bacteria	Bacteroidetes	Bacteroidia	Bacteroidales	Prevotellaceae	Prevotella	Prevotella_oulorum	ZOTU_2511	4.01567e-07	6	0.604116	0.799769	NA	FALSE
Bacteria	Firmicutes	Negativicutes	Selenomonadales	Veillonellaceae	Selenomonas	Unassigned	ZOTU_2512	1.4389e-06	7	0.633964	0.828488	NA	FALSE
Bacteria	Proteobacteria	Unassigned	Unassigned	Unassigned	Unassigned	Unassigned	ZOTU_2513	2.04716e-06	4	0.508645	0.727643	NA	FALSE
Bacteria	Bacteroidetes	Bacteroidia	Bacteroidales	Prevotellaceae	Prevotella	Unassigned	ZOTU_2514	3.27439e-07	4	0.738691	0.727643	NA	FALSE
Bacteria	Bacteroidetes	Bacteroidia	Bacteroidales	Prevotellaceae	Prevotella	Unassigned	ZOTU_2515	1.80045e-07	3	0.898364	0.682667	NA	FALSE
Bacteria	Bacteroidetes	Bacteroidia	Bacteroidales	Prevotellaceae	Prevotella	Prevotella_oris	ZOTU_2516	4.57647e-06	14	0.538395	0.943068	NA	FALSE
Bacteria	Proteobacteria	Alphaproteobacteria	Rhodobacterales	Rhodobacteraceae	Paracoccus	Unassigned	ZOTU_2517	0.000155545	15	0.320696	8.3572e-07	NA	FALSE
Bacteria	Bacteroidetes	Unassigned	Unassigned	Unassigned	Unassigned	Unassigned	ZOTU_2518	6.11709e-06	5	0.272605	0.766397	NA	FALSE
Bacteria	Actinobacteria	Actinobacteria	Actinomycetales	Actinomycetaceae	Actinomyces	Actinomyces_graevenitzii	ZOTU_252	0.00086841	135	0.782675	1	NA	FALSE
Bacteria	Bacteroidetes	Bacteroidia	Bacteroidales	Prevotellaceae	Prevotella	Prevotella_oris	ZOTU_2520	7.9617e-07	6	0.60237	0.799769	NA	FALSE
Bacteria	Unassigned	Unassigned	Unassigned	Unassigned	Unassigned	Unassigned	ZOTU_2521	3.31961e-07	8	0.834413	0.853185	NA	FALSE
Bacteria	Bacteroidetes	Flavobacteriia	Flavobacteriales	Flavobacteriaceae	Chryseobacterium	Unassigned	ZOTU_2522	8.83264e-07	3	0.667737	0.682667	NA	FALSE
Bacteria	Bacteroidetes	Flavobacteriia	Flavobacteriales	Flavobacteriaceae	Capnocytophaga	Capnocytophaga_ochracea	ZOTU_2523	9.0796e-07	5	0.972662	0.766397	NA	FALSE
Bacteria	Bacteroidetes	Bacteroidia	Bacteroidales	Prevotellaceae	Unassigned	Unassigned	ZOTU_2524	1.92995e-06	7	0.385281	0.828488	NA	FALSE
Bacteria	Bacteroidetes	Bacteroidia	Bacteroidales	Prevotellaceae	Prevotella	Prevotella_multisaccharivorax	ZOTU_2525	3.25265e-07	3	0.718841	0.682667	NA	FALSE
Bacteria	Spirochaetes	Spirochaetia	Spirochaetales	Spirochaetaceae	Treponema	Unassigned	ZOTU_2526	3.03021e-07	4	0.830046	0.727643	NA	FALSE
Bacteria	Firmicutes	Negativicutes	Selenomonadales	Veillonellaceae	Selenomonas	Selenomonas_infelix	ZOTU_2527	1.18717e-06	3	0.482922	0.682667	NA	FALSE
Bacteria	Bacteroidetes	Bacteroidia	Bacteroidales	Prevotellaceae	Prevotella	Prevotella_oulorum	ZOTU_2528	4.04598e-06	5	0.321197	0.339023	NA	FALSE
Bacteria	Bacteroidetes	Bacteroidia	Bacteroidales	Prevotellaceae	Prevotella	Unassigned	ZOTU_2529	1.56651e-05	40	0.745157	0.938034	NA	FALSE
Bacteria	Bacteroidetes	Bacteroidia	Bacteroidales	Porphyromonadaceae	Unassigned	Unassigned	ZOTU_253	0.000530955	181	0.782	1	NA	FALSE
Bacteria	Firmicutes	Negativicutes	Selenomonadales	Veillonellaceae	Unassigned	Unassigned	ZOTU_2530	5.34488e-07	3	0.585608	0.682667	NA	FALSE
Bacteria	Unassigned	Unassigned	Unassigned	Unassigned	Unassigned	Unassigned	ZOTU_2531	0	0	NA	NA	NA	FALSE
Bacteria	Unassigned	Unassigned	Unassigned	Unassigned	Unassigned	Unassigned	ZOTU_2532	2.34232e-07	4	0.770699	0.727643	NA	FALSE
Bacteria	Unassigned	Unassigned	Unassigned	Unassigned	Unassigned	Unassigned	ZOTU_2533	1.22701e-06	18	0.157003	0.970151	NA	FALSE
Bacteria	Unassigned	Unassigned	Unassigned	Unassigned	Unassigned	Unassigned	ZOTU_2535	2.56371e-07	7	0.161086	0.828488	NA	FALSE
Bacteria	Proteobacteria	Betaproteobacteria	Neisseriales	Neisseriaceae	Unassigned	Unassigned	ZOTU_2536	5.32027e-07	2	0.407671	0.630502	NA	FALSE
Bacteria	Bacteroidetes	Bacteroidia	Bacteroidales	Prevotellaceae	Unassigned	Unassigned	ZOTU_2537	1.54657e-06	4	0.314945	0.727643	NA	FALSE
Bacteria	Proteobacteria	Gammaproteobacteria	Pasteurellales	Pasteurellaceae	Unassigned	Unassigned	ZOTU_2538	6.8564e-07	9	0.728228	0.874412	NA	FALSE
Bacteria	Unassigned	Unassigned	Unassigned	Unassigned	Unassigned	Unassigned	ZOTU_2539	0	0	NA	NA	NA	FALSE
Bacteria	Actinobacteria	Actinobacteria	Actinomycetales	Actinomycetaceae	Actinomyces	Actinomyces_graevenitzii	ZOTU_254	0.000322736	90	0.83987	0.999997	NA	FALSE
Bacteria	Bacteroidetes	Bacteroidia	Bacteroidales	Prevotellaceae	Prevotella	Prevotella_oris	ZOTU_2540	5.44971e-06	5	0.60351	0.766397	NA	FALSE
Bacteria	Bacteroidetes	Bacteroidia	Bacteroidales	Prevotellaceae	Prevotella	Prevotella_maculosa	ZOTU_2541	1.64075e-06	12	0.424953	0.92171	NA	FALSE
Bacteria	Bacteroidetes	Bacteroidia	Bacteroidales	Prevotellaceae	Prevotella	Unassigned	ZOTU_2542	1.24474e-06	12	0.499128	0.92171	NA	FALSE
Bacteria	Firmicutes	Negativicutes	Selenomonadales	Veillonellaceae	Selenomonas	Selenomonas_sputigena	ZOTU_2543	1.26282e-08	1	NA	NA	NA	FALSE
Bacteria	Unassigned	Unassigned	Unassigned	Unassigned	Unassigned	Unassigned	ZOTU_2544	1.05819e-06	20	0.547134	0.978482	NA	FALSE
Bacteria	Spirochaetes	Spirochaetia	Spirochaetales	Spirochaetaceae	Treponema	Unassigned	ZOTU_2545	1.01001e-06	8	0.898846	0.853185	NA	FALSE
Bacteria	Actinobacteria	Actinobacteria	Bifidobacteriales	Bifidobacteriaceae	Scardovia	Scardovia_inopinata	ZOTU_2546	2.74613e-07	2	0.58746	0.630502	NA	FALSE
Bacteria	Actinobacteria	Actinobacteria	Actinomycetales	Nocardioidaceae	Nocardioides	Nocardioides_furvisabuli	ZOTU_2547	0	0	NA	NA	NA	FALSE
Bacteria	Spirochaetes	Spirochaetia	Spirochaetales	Spirochaetaceae	Treponema	Treponema_amylovorum	ZOTU_2548	8.65444e-07	5	0.745197	0.766397	NA	FALSE
Bacteria	Bacteroidetes	Bacteroidia	Bacteroidales	Prevotellaceae	Prevotella	Unassigned	ZOTU_2549	1.19557e-06	3	0.592536	0.682667	NA	FALSE
Bacteria	Bacteroidetes	Flavobacteriia	Flavobacteriales	Flavobacteriaceae	Capnocytophaga	Capnocytophaga_granulosa	ZOTU_255	0.000281851	84	0.835225	0.999992	NA	FALSE
Bacteria	Firmicutes	Erysipelotrichia	Erysipelotrichales	Erysipelotrichaceae	Erysipelothrix	Unassigned	ZOTU_2550	0	0	NA	NA	NA	FALSE
Bacteria	Proteobacteria	Alphaproteobacteria	Sphingomonadales	Sphingomonadaceae	Novosphingobium	Unassigned	ZOTU_2551	0	0	NA	NA	NA	FALSE
Bacteria	Bacteroidetes	Bacteroidia	Bacteroidales	Prevotellaceae	Prevotella	Prevotella_oulorum	ZOTU_2552	1.31463e-06	6	0.428337	0.799769	NA	FALSE
Bacteria	Bacteroidetes	Flavobacteriia	Flavobacteriales	Flavobacteriaceae	Chryseobacterium	Unassigned	ZOTU_2553	5.28165e-07	4	0.361093	0.727643	NA	FALSE
Bacteria	Firmicutes	Clostridia	Clostridiales	Lachnospiraceae	Unassigned	Unassigned	ZOTU_2554	4.29535e-07	8	0.96954	0.853185	NA	FALSE
Bacteria	Spirochaetes	Spirochaetia	Spirochaetales	Spirochaetaceae	Treponema	Unassigned	ZOTU_2555	2.78863e-06	6	0.448183	0.799769	NA	FALSE
Bacteria	Firmicutes	Bacilli	Lactobacillales	Lactobacillaceae	Lactobacillus	Lactobacillus_panis	ZOTU_2556	8.56972e-08	1	NA	NA	NA	FALSE
Bacteria	Proteobacteria	Gammaproteobacteria	Enterobacteriales	Enterobacteriaceae	Klebsiella	Unassigned	ZOTU_2557	3.10948e-06	11	0.501057	0.908289	NA	FALSE
Bacteria	Firmicutes	Bacilli	Bacillales	Staphylococcaceae	Staphylococcus	Staphylococcus_pettenkoferi	ZOTU_2558	6.9189e-08	1	NA	NA	NA	FALSE
Bacteria	Actinobacteria	Actinobacteria	Coriobacteriales	Coriobacteriaceae	Olsenella	Olsenella_scatoligenes	ZOTU_2559	0	0	NA	NA	NA	FALSE
Bacteria	SR1	Unassigned	Unassigned	Unassigned	SR1_genera_incertae_sedis	Unassigned	ZOTU_256	0.000477868	168	0.796292	1	NA	FALSE
Bacteria	Firmicutes	Clostridia	Clostridiales	Eubacteriaceae	Eubacterium	Eubacterium_infirmum	ZOTU_2560	7.02128e-07	5	0.613115	0.766397	NA	FALSE
Bacteria	Firmicutes	Negativicutes	Selenomonadales	Veillonellaceae	Selenomonas	Unassigned	ZOTU_2561	5.9899e-07	6	0.112004	0.799769	NA	FALSE
Bacteria	Proteobacteria	Gammaproteobacteria	Pasteurellales	Pasteurellaceae	Haemophilus	Unassigned	ZOTU_2562	5.28439e-07	3	0.644721	0.682667	NA	FALSE
Bacteria	Bacteroidetes	Bacteroidia	Bacteroidales	Porphyromonadaceae	Porphyromonas	Porphyromonas_catoniae	ZOTU_2563	9.54959e-07	4	0.397331	0.727643	NA	FALSE
Bacteria	Bacteroidetes	Bacteroidia	Bacteroidales	Prevotellaceae	Prevotella	Prevotella_fusca	ZOTU_2564	5.73987e-06	5	0.423218	0.766397	NA	FALSE
Bacteria	Bacteroidetes	Flavobacteriia	Flavobacteriales	Flavobacteriaceae	Capnocytophaga	Unassigned	ZOTU_2565	1.97358e-07	3	0.525124	0.682667	NA	FALSE
Bacteria	Unassigned	Unassigned	Unassigned	Unassigned	Unassigned	Unassigned	ZOTU_2566	0	0	NA	NA	NA	FALSE
Bacteria	Actinobacteria	Actinobacteria	Actinomycetales	Micrococcaceae	Kocuria	Kocuria_salsicia	ZOTU_2567	1.99147e-07	3	0.956251	0.682667	NA	FALSE
Bacteria	Actinobacteria	Actinobacteria	Actinomycetales	Micrococcaceae	Kocuria	Unassigned	ZOTU_2568	1.63237e-07	2	0.941144	0.630502	NA	FALSE
Bacteria	Unassigned	Unassigned	Unassigned	Unassigned	Unassigned	Unassigned	ZOTU_2569	1.84207e-06	22	0.523503	0.984534	NA	FALSE
Bacteria	Actinobacteria	Actinobacteria	Actinomycetales	Micrococcaceae	Rothia	Rothia_mucilaginosa	ZOTU_257	0.000231602	19	0.457044	0.974647	NA	FALSE
Bacteria	Bacteroidetes	Bacteroidia	Bacteroidales	Prevotellaceae	Unassigned	Unassigned	ZOTU_2570	9.27277e-07	2	0.0948412	0.630502	NA	FALSE
Bacteria	Bacteroidetes	Bacteroidia	Bacteroidales	Prevotellaceae	Prevotella	Unassigned	ZOTU_2571	3.47169e-07	4	0.622443	0.727643	NA	FALSE
Bacteria	Firmicutes	Clostridia	Clostridiales	Peptococcaceae_1	Peptococcus	Peptococcus_niger	ZOTU_2572	1.95963e-06	5	0.536913	0.766397	NA	FALSE
Bacteria	Firmicutes	Negativicutes	Selenomonadales	Veillonellaceae	Schwartzia	Schwartzia_succinivorans	ZOTU_2573	1.42638e-06	13	0.651989	0.933214	NA	FALSE
Bacteria	Spirochaetes	Spirochaetia	Spirochaetales	Spirochaetaceae	Treponema	Treponema_pectinovorum	ZOTU_2574	2.49278e-06	15	0.783221	0.951502	NA	FALSE
Bacteria	Firmicutes	Clostridia	Clostridiales	Lachnospiraceae	Lachnoanaerobaculum	Lachnoanaerobaculum_umeaense	ZOTU_2575	4.99658e-07	2	0.414501	0.630502	NA	FALSE
Bacteria	Proteobacteria	Alphaproteobacteria	Rhizobiales	Bradyrhizobiaceae	Bradyrhizobium	Unassigned	ZOTU_2577	0	0	NA	NA	NA	FALSE
Bacteria	Bacteroidetes	Bacteroidia	Bacteroidales	Prevotellaceae	Prevotella	Prevotella_oris	ZOTU_2578	1.50715e-07	2	0.712364	0.630502	NA	FALSE
Bacteria	Unassigned	Unassigned	Unassigned	Unassigned	Unassigned	Unassigned	ZOTU_2579	3.57187e-06	38	0.625105	0.992698	NA	FALSE
Bacteria	Fusobacteria	Fusobacteriia	Fusobacteriales	Fusobacteriaceae	Fusobacterium	Fusobacterium_nucleatum_subsp._animalis	ZOTU_258	0.000269677	92	0.249124	0.999998	NA	FALSE
Bacteria	Firmicutes	Bacilli	Lactobacillales	Lactobacillaceae	Lactobacillus	Unassigned	ZOTU_2580	0	0	NA	NA	NA	FALSE
Bacteria	Bacteroidetes	Bacteroidia	Bacteroidales	Prevotellaceae	Prevotella	Prevotella_oris	ZOTU_2581	4.36473e-07	5	0.401359	0.766397	NA	FALSE
Bacteria	Bacteroidetes	Bacteroidia	Bacteroidales	Prevotellaceae	Prevotella	Prevotella_loescheii	ZOTU_2582	5.78718e-07	1	NA	NA	NA	FALSE
Bacteria	Bacteroidetes	Bacteroidia	Bacteroidales	Prevotellaceae	Unassigned	Unassigned	ZOTU_2583	1.60244e-06	3	0.553914	0.682667	NA	FALSE
Bacteria	Bacteroidetes	Flavobacteriia	Flavobacteriales	Flavobacteriaceae	Capnocytophaga	Capnocytophaga_ochracea	ZOTU_2584	3.71125e-08	2	0.995855	0.630502	NA	FALSE
Bacteria	Unassigned	Unassigned	Unassigned	Unassigned	Unassigned	Unassigned	ZOTU_2585	0	0	NA	NA	NA	FALSE
Bacteria	Spirochaetes	Spirochaetia	Spirochaetales	Spirochaetaceae	Treponema	Treponema_putidum	ZOTU_2586	1.1007e-06	6	0.699064	0.799769	NA	FALSE
Bacteria	Unassigned	Unassigned	Unassigned	Unassigned	Unassigned	Unassigned	ZOTU_2587	0	0	NA	NA	NA	FALSE
Bacteria	Bacteroidetes	Flavobacteriia	Flavobacteriales	Flavobacteriaceae	Chryseobacterium	Unassigned	ZOTU_2588	2.39649e-07	3	0.679983	0.682667	NA	FALSE
Bacteria	Bacteroidetes	Bacteroidia	Bacteroidales	Prevotellaceae	Prevotella	Prevotella_oulorum	ZOTU_2589	2.64017e-06	4	0.677815	0.727643	NA	FALSE
Bacteria	Bacteroidetes	Flavobacteriia	Flavobacteriales	Flavobacteriaceae	Capnocytophaga	Capnocytophaga_gingivalis	ZOTU_259	0.000487331	129	0.883905	1	NA	FALSE
Bacteria	Bacteroidetes	Flavobacteriia	Flavobacteriales	Flavobacteriaceae	Chryseobacterium	Unassigned	ZOTU_2590	8.46292e-07	5	0.782415	0.766397	NA	FALSE
Bacteria	Proteobacteria	Betaproteobacteria	Burkholderiales	Comamonadaceae	Comamonas	Comamonas_aquatica	ZOTU_2591	9.23565e-06	1	NA	NA	NA	FALSE
Bacteria	Spirochaetes	Spirochaetia	Spirochaetales	Spirochaetaceae	Treponema	Treponema_amylovorum	ZOTU_2592	2.14491e-06	4	0.288711	0.727643	NA	FALSE
Bacteria	Unassigned	Unassigned	Unassigned	Unassigned	Unassigned	Unassigned	ZOTU_2593	2.69296e-06	27	0.255435	0.993318	NA	FALSE
Bacteria	Proteobacteria	Alphaproteobacteria	Rhodobacterales	Rhodobacteraceae	Unassigned	Unassigned	ZOTU_2594	0	0	NA	NA	NA	FALSE
Bacteria	Unassigned	Unassigned	Unassigned	Unassigned	Unassigned	Unassigned	ZOTU_2595	1.04174e-06	15	0.444193	0.951502	NA	FALSE
Bacteria	Unassigned	Unassigned	Unassigned	Unassigned	Unassigned	Unassigned	ZOTU_2596	0	0	NA	NA	NA	FALSE
Bacteria	Bacteroidetes	Bacteroidia	Bacteroidales	Prevotellaceae	Prevotella	Prevotella_oris	ZOTU_2597	4.84637e-07	6	0.575291	0.799769	NA	FALSE
Bacteria	Spirochaetes	Spirochaetia	Spirochaetales	Spirochaetaceae	Treponema	Treponema_medium	ZOTU_2598	3.23901e-07	4	0.654399	0.727643	NA	FALSE
Bacteria	Bacteroidetes	Bacteroidia	Bacteroidales	Prevotellaceae	Prevotella	Prevotella_multiformis	ZOTU_2599	3.78337e-07	3	0.894054	0.682667	NA	FALSE
Bacteria	Firmicutes	Bacilli	Bacillales	Bacillales_Incertae_Sedis_XI	Gemella	Unassigned	ZOTU_26	0.0121673	231	0.994044	1	NA	FALSE
Bacteria	SR1	Unassigned	Unassigned	Unassigned	SR1_genera_incertae_sedis	Unassigned	ZOTU_260	0.000429175	76	0.661701	0.999968	NA	FALSE
Bacteria	Firmicutes	Negativicutes	Selenomonadales	Veillonellaceae	Unassigned	Unassigned	ZOTU_2600	3.09676e-06	4	0.334734	0.727643	NA	FALSE
Bacteria	Bacteroidetes	Flavobacteriia	Flavobacteriales	Flavobacteriaceae	Capnocytophaga	Capnocytophaga_haemolytica	ZOTU_2602	6.1001e-07	4	0.753219	0.727643	NA	FALSE
Bacteria	Proteobacteria	Gammaproteobacteria	Enterobacteriales	Enterobacteriaceae	Serratia	Unassigned	ZOTU_2603	3.41249e-05	4	NA	0.00477525	NA	FALSE
Bacteria	Proteobacteria	Gammaproteobacteria	Pseudomonadales	Moraxellaceae	Acinetobacter	Acinetobacter_gyllenbergii	ZOTU_2604	0	0	NA	NA	NA	FALSE
Bacteria	Firmicutes	Negativicutes	Selenomonadales	Veillonellaceae	Schwartzia	Schwartzia_succinivorans	ZOTU_2605	7.27823e-07	8	0.729595	0.853185	NA	FALSE
Bacteria	Fusobacteria	Fusobacteriia	Fusobacteriales	Leptotrichiaceae	Streptobacillus	Streptobacillus_hongkongensis	ZOTU_2606	3.37582e-06	5	0.614323	0.766397	NA	FALSE
Bacteria	Bacteroidetes	Bacteroidia	Bacteroidales	Prevotellaceae	Prevotella	Unassigned	ZOTU_2607	1.75839e-06	11	0.543157	0.908289	NA	FALSE
Bacteria	Bacteroidetes	Bacteroidia	Bacteroidales	Prevotellaceae	Unassigned	Unassigned	ZOTU_2608	1.59179e-06	8	0.871014	0.853185	NA	FALSE
Bacteria	Proteobacteria	Gammaproteobacteria	Pseudomonadales	Pseudomonadaceae	Pseudomonas	Unassigned	ZOTU_2609	0	0	NA	NA	NA	FALSE
Bacteria	Bacteroidetes	Bacteroidia	Bacteroidales	Prevotellaceae	Prevotella	Prevotella_nigrescens	ZOTU_261	0.000408403	168	0.437304	1	NA	FALSE
Bacteria	Proteobacteria	Alphaproteobacteria	Rhizobiales	Methylobacteriaceae	Methylobacterium	Unassigned	ZOTU_2610	0	0	NA	NA	NA	FALSE
Bacteria	Firmicutes	Negativicutes	Selenomonadales	Veillonellaceae	Selenomonas	Selenomonas_infelix	ZOTU_2612	1.24588e-06	2	0.429841	0.630502	NA	FALSE
Bacteria	Bacteroidetes	Bacteroidia	Bacteroidales	Prevotellaceae	Prevotella	Prevotella_multiformis	ZOTU_2613	1.64309e-07	2	0.052059	0.630502	NA	FALSE
Bacteria	Bacteroidetes	Flavobacteriia	Flavobacteriales	Flavobacteriaceae	Chryseobacterium	Unassigned	ZOTU_2614	1.62283e-06	10	0.86142	0.892642	NA	FALSE
Bacteria	Unassigned	Unassigned	Unassigned	Unassigned	Unassigned	Unassigned	ZOTU_2615	3.39846e-07	5	0.195163	0.766397	NA	FALSE
Bacteria	Spirochaetes	Spirochaetia	Spirochaetales	Spirochaetaceae	Treponema	Treponema_maltophilum	ZOTU_2616	3.37244e-07	4	0.130206	0.727643	NA	FALSE
Bacteria	Spirochaetes	Spirochaetia	Spirochaetales	Spirochaetaceae	Treponema	Treponema_putidum	ZOTU_2617	9.05589e-07	7	0.865086	0.828488	NA	FALSE
Bacteria	Bacteroidetes	Bacteroidia	Bacteroidales	Prevotellaceae	Prevotella	Prevotella_fusca	ZOTU_2618	5.78151e-06	14	0.44031	0.943068	NA	FALSE
Bacteria	Bacteroidetes	Bacteroidia	Bacteroidales	Prevotellaceae	Unassigned	Unassigned	ZOTU_2619	1.22999e-06	10	0.9026	0.892642	NA	FALSE
Bacteria	Bacteroidetes	Bacteroidia	Bacteroidales	Prevotellaceae	Unassigned	Unassigned	ZOTU_262	0.00039663	131	0.608466	1	NA	FALSE
Bacteria	Bacteroidetes	Bacteroidia	Bacteroidales	Prevotellaceae	Prevotella	Prevotella_saccharolytica	ZOTU_2620	1.33193e-06	9	0.397188	0.874412	NA	FALSE
Bacteria	Unassigned	Unassigned	Unassigned	Unassigned	Unassigned	Unassigned	ZOTU_2621	0	0	NA	NA	NA	FALSE
Bacteria	Firmicutes	Negativicutes	Selenomonadales	Veillonellaceae	Selenomonas	Selenomonas_sputigena	ZOTU_2622	3.04688e-07	4	0.511408	0.727643	NA	FALSE
Bacteria	Cyanobacteria	Chloroplast	Unassigned	Chloroplast	Streptophyta	Unassigned	ZOTU_2623	2.06853e-06	9	0.907359	0.557787	NA	FALSE
Bacteria	Proteobacteria	Betaproteobacteria	Burkholderiales	Burkholderiaceae	Ralstonia	Ralstonia_pickettii	ZOTU_2624	0	0	NA	NA	NA	FALSE
Bacteria	Bacteroidetes	Bacteroidia	Bacteroidales	Prevotellaceae	Prevotella	Prevotella_oulorum	ZOTU_2625	7.44959e-07	4	0.505104	0.727643	NA	FALSE
Bacteria	Firmicutes	Negativicutes	Selenomonadales	Veillonellaceae	Selenomonas	Unassigned	ZOTU_2626	4.49378e-07	2	0.871486	0.630502	NA	FALSE
Bacteria	Firmicutes	Negativicutes	Selenomonadales	Veillonellaceae	Selenomonas	Selenomonas_infelix	ZOTU_2627	2.01421e-06	15	0.364224	0.951502	NA	FALSE
Bacteria	Unassigned	Unassigned	Unassigned	Unassigned	Unassigned	Unassigned	ZOTU_2628	0	0	NA	NA	NA	FALSE
Bacteria	Proteobacteria	Betaproteobacteria	Neisseriales	Neisseriaceae	Neisseria	Neisseria_lactamica	ZOTU_2629	6.89334e-07	9	0.834607	0.874412	NA	FALSE
Bacteria	Fusobacteria	Fusobacteriia	Fusobacteriales	Leptotrichiaceae	Leptotrichia	Leptotrichia_shahii	ZOTU_263	0.000357439	160	0.577675	1	NA	FALSE
Bacteria	Spirochaetes	Spirochaetia	Spirochaetales	Spirochaetaceae	Treponema	Treponema_medium	ZOTU_2630	3.69573e-07	2	0.464953	0.630502	NA	FALSE
Bacteria	Bacteroidetes	Bacteroidia	Bacteroidales	Prevotellaceae	Prevotella	Prevotella_intermedia	ZOTU_2633	1.0137e-06	3	0.61595	0.682667	NA	FALSE
Bacteria	Spirochaetes	Spirochaetia	Spirochaetales	Spirochaetaceae	Treponema	Treponema_maltophilum	ZOTU_2634	1.25325e-06	7	0.768587	0.828488	NA	FALSE
Bacteria	Firmicutes	Negativicutes	Selenomonadales	Veillonellaceae	Selenomonas	Selenomonas_infelix	ZOTU_2635	3.23365e-08	1	NA	NA	NA	FALSE
Bacteria	Unassigned	Unassigned	Unassigned	Unassigned	Unassigned	Unassigned	ZOTU_2636	1.43003e-06	17	0.373182	0.964884	NA	FALSE
Bacteria	Unassigned	Unassigned	Unassigned	Unassigned	Unassigned	Unassigned	ZOTU_2637	9.57596e-07	20	0.877634	0.978482	NA	FALSE
Bacteria	Bacteroidetes	Bacteroidia	Bacteroidales	Porphyromonadaceae	Odoribacter	Odoribacter_denticanis	ZOTU_2638	7.58223e-07	4	0.552866	0.727643	NA	FALSE
Bacteria	Fusobacteria	Fusobacteriia	Fusobacteriales	Leptotrichiaceae	Leptotrichia	Unassigned	ZOTU_264	0.000161169	116	0.594842	1	NA	FALSE
Bacteria	Firmicutes	Clostridia	Clostridiales	Peptoniphilaceae	Peptoniphilus	Unassigned	ZOTU_2640	2.53003e-06	6	0.218758	0.799769	NA	FALSE
Bacteria	Bacteroidetes	Unassigned	Unassigned	Unassigned	Unassigned	Unassigned	ZOTU_2641	5.19158e-07	5	0.768397	0.766397	NA	FALSE
Bacteria	Bacteroidetes	Bacteroidia	Bacteroidales	Prevotellaceae	Alloprevotella	Alloprevotella_rava	ZOTU_2642	3.88558e-07	6	0.288426	0.799769	NA	FALSE
Bacteria	Spirochaetes	Spirochaetia	Spirochaetales	Spirochaetaceae	Treponema	Treponema_socranskii_subsp._paredis	ZOTU_2643	6.3484e-08	2	0.420246	0.630502	NA	FALSE
Bacteria	Bacteroidetes	Bacteroidia	Bacteroidales	Prevotellaceae	Prevotella	Unassigned	ZOTU_2644	6.65583e-07	5	0.229085	0.766397	NA	FALSE
Bacteria	Firmicutes	Bacilli	Bacillales	Bacillaceae_1	Bacillus	Unassigned	ZOTU_2645	0	0	NA	NA	NA	FALSE
Bacteria	Firmicutes	Erysipelotrichia	Erysipelotrichales	Erysipelotrichaceae	Unassigned	Unassigned	ZOTU_2646	3.14842e-06	8	0.287179	0.853185	NA	FALSE
Bacteria	Spirochaetes	Spirochaetia	Spirochaetales	Spirochaetaceae	Treponema	Treponema_medium	ZOTU_2647	2.18221e-06	3	0.457619	0.682667	NA	FALSE
Bacteria	Bacteroidetes	Bacteroidia	Bacteroidales	Prevotellaceae	Prevotella	Prevotella_oulorum	ZOTU_2648	1.76382e-06	5	0.442732	0.766397	NA	FALSE
Bacteria	Firmicutes	Negativicutes	Selenomonadales	Veillonellaceae	Unassigned	Unassigned	ZOTU_2649	8.83005e-07	12	0.290121	0.92171	NA	FALSE
Bacteria	Candidatus_Saccharibacteria	Unassigned	Unassigned	Unassigned	Saccharibacteria_genera_incertae_sedis	Unassigned	ZOTU_265	0.00015468	147	0.722621	1	NA	FALSE
Bacteria	Unassigned	Unassigned	Unassigned	Unassigned	Unassigned	Unassigned	ZOTU_2650	7.04734e-07	13	0.680331	0.933214	NA	FALSE
Bacteria	Firmicutes	Negativicutes	Selenomonadales	Veillonellaceae	Schwartzia	Schwartzia_succinivorans	ZOTU_2652	1.02237e-06	5	0.597665	0.766397	NA	FALSE
Bacteria	Bacteroidetes	Flavobacteriia	Flavobacteriales	Flavobacteriaceae	Capnocytophaga	Unassigned	ZOTU_2653	1.30239e-07	2	0.393266	0.630502	NA	FALSE
Bacteria	Bacteroidetes	Flavobacteriia	Flavobacteriales	Flavobacteriaceae	Chryseobacterium	Unassigned	ZOTU_2654	4.18477e-07	3	0.423162	0.682667	NA	FALSE
Bacteria	Proteobacteria	Gammaproteobacteria	Pseudomonadales	Pseudomonadaceae	Pseudomonas	Pseudomonas_alcaliphila	ZOTU_2655	0	0	NA	NA	NA	FALSE
Bacteria	Firmicutes	Negativicutes	Selenomonadales	Veillonellaceae	Selenomonas	Unassigned	ZOTU_2656	5.5253e-07	2	0.475817	0.630502	NA	FALSE
Bacteria	Firmicutes	Negativicutes	Selenomonadales	Veillonellaceae	Selenomonas	Unassigned	ZOTU_2657	1.77139e-06	3	0.651686	0.682667	NA	FALSE
Bacteria	Bacteroidetes	Flavobacteriia	Flavobacteriales	Flavobacteriaceae	Capnocytophaga	Capnocytophaga_ochracea	ZOTU_2658	8.2674e-08	1	NA	NA	NA	FALSE
Bacteria	Bacteroidetes	Bacteroidia	Bacteroidales	Prevotellaceae	Prevotella	Prevotella_oris	ZOTU_2659	5.60896e-06	10	0.688118	0.892642	NA	FALSE
Bacteria	Unassigned	Unassigned	Unassigned	Unassigned	Unassigned	Unassigned	ZOTU_2661	1.25444e-06	23	0.698825	0.986904	NA	FALSE
Bacteria	Firmicutes	Negativicutes	Selenomonadales	Veillonellaceae	Selenomonas	Selenomonas_infelix	ZOTU_2663	2.05248e-06	6	0.755993	0.799769	NA	FALSE
Bacteria	Bacteroidetes	Bacteroidia	Bacteroidales	Prevotellaceae	Prevotella	Unassigned	ZOTU_2664	4.59395e-07	4	0.931603	0.727643	NA	FALSE
Bacteria	Proteobacteria	Betaproteobacteria	Neisseriales	Neisseriaceae	Snodgrassella	Snodgrassella_alvi	ZOTU_2665	2.3237e-06	3	0.427368	0.682667	NA	FALSE
Bacteria	Bacteroidetes	Bacteroidia	Bacteroidales	Prevotellaceae	Prevotella	Prevotella_enoeca	ZOTU_2666	8.2674e-08	1	NA	NA	NA	FALSE
Bacteria	Proteobacteria	Unassigned	Unassigned	Unassigned	Unassigned	Unassigned	ZOTU_2667	7.28747e-07	3	0.645136	0.682667	NA	FALSE
Bacteria	Actinobacteria	Actinobacteria	Actinomycetales	Geodermatophilaceae	Unassigned	Unassigned	ZOTU_2669	1.83357e-05	2	NA	0.140078	NA	FALSE
Bacteria	Firmicutes	Clostridia	Clostridiales	Lachnospiraceae	Catonella	Catonella_morbi	ZOTU_267	0.000474397	200	0.992611	1	NA	FALSE
Bacteria	Spirochaetes	Spirochaetia	Spirochaetales	Spirochaetaceae	Treponema	Treponema_socranskii_subsp._paredis	ZOTU_2670	3.76889e-07	6	0.315123	0.799769	NA	FALSE
Bacteria	Proteobacteria	Gammaproteobacteria	Pasteurellales	Pasteurellaceae	Unassigned	Unassigned	ZOTU_2671	3.16069e-07	5	0.628197	0.766397	NA	FALSE
Bacteria	Bacteroidetes	Bacteroidia	Bacteroidales	Prevotellaceae	Prevotella	Prevotella_shahii	ZOTU_2672	2.21745e-07	6	0.468113	0.799769	NA	FALSE
Bacteria	Firmicutes	Negativicutes	Selenomonadales	Veillonellaceae	Selenomonas	Selenomonas_infelix	ZOTU_2673	1.25985e-06	2	0.545373	0.630502	NA	FALSE
Bacteria	Actinobacteria	Actinobacteria	Actinomycetales	Pseudonocardiaceae	Saccharothrix	Unassigned	ZOTU_2674	0	0	NA	NA	NA	FALSE
Bacteria	Firmicutes	Negativicutes	Selenomonadales	Veillonellaceae	Dialister	Dialister_propionicifaciens	ZOTU_2675	4.72158e-07	4	0.261133	0.727643	NA	FALSE
Bacteria	Unassigned	Unassigned	Unassigned	Unassigned	Unassigned	Unassigned	ZOTU_2676	0	0	NA	NA	NA	FALSE
Bacteria	Unassigned	Unassigned	Unassigned	Unassigned	Unassigned	Unassigned	ZOTU_2677	0	0	NA	NA	NA	FALSE
Bacteria	Proteobacteria	Gammaproteobacteria	Pseudomonadales	Pseudomonadaceae	Pseudomonas	Unassigned	ZOTU_2678	9.78881e-05	1	NA	NA	NA	FALSE
Bacteria	Unassigned	Unassigned	Unassigned	Unassigned	Unassigned	Unassigned	ZOTU_2679	6.96523e-07	15	0.585279	0.951502	NA	FALSE
Bacteria	Fusobacteria	Fusobacteriia	Fusobacteriales	Fusobacteriaceae	Fusobacterium	Unassigned	ZOTU_268	0.000516388	167	0.727293	1	NA	FALSE
Bacteria	Unassigned	Unassigned	Unassigned	Unassigned	Unassigned	Unassigned	ZOTU_2680	6.87532e-07	10	0.190675	0.892642	NA	FALSE
Bacteria	Proteobacteria	Betaproteobacteria	Burkholderiales	Alcaligenaceae	Achromobacter	Unassigned	ZOTU_2682	0	0	NA	NA	NA	FALSE
Bacteria	Unassigned	Unassigned	Unassigned	Unassigned	Unassigned	Unassigned	ZOTU_2683	0	0	NA	NA	NA	FALSE
Bacteria	Actinobacteria	Actinobacteria	Actinomycetales	Corynebacteriaceae	Corynebacterium	Unassigned	ZOTU_2684	1.12184e-07	2	0.366409	0.630502	NA	FALSE
Bacteria	Proteobacteria	Gammaproteobacteria	Pasteurellales	Pasteurellaceae	Unassigned	Unassigned	ZOTU_2685	1.17481e-06	9	0.391231	0.874412	NA	FALSE
Bacteria	Proteobacteria	Gammaproteobacteria	Cardiobacteriales	Cardiobacteriaceae	Unassigned	Unassigned	ZOTU_2686	2.76756e-07	1	NA	NA	NA	FALSE
Bacteria	Bacteroidetes	Cytophagia	Cytophagales	Cytophagaceae	Adhaeribacter	Unassigned	ZOTU_2687	0	0	NA	NA	NA	FALSE
Bacteria	Proteobacteria	Alphaproteobacteria	Sphingomonadales	Sphingomonadaceae	Sphingomonas	Sphingomonas_panni	ZOTU_2688	3.3162e-06	2	NA	0.140078	NA	FALSE
Bacteria	Unassigned	Unassigned	Unassigned	Unassigned	Unassigned	Unassigned	ZOTU_2689	5.85426e-07	11	0.844003	0.908289	NA	FALSE
Bacteria	Firmicutes	Clostridia	Clostridiales	Lachnospiraceae	Lachnoanaerobaculum	Unassigned	ZOTU_269	0.000106907	167	0.787445	1	NA	FALSE
Bacteria	Bacteroidetes	Bacteroidia	Bacteroidales	Porphyromonadaceae	Porphyromonas	Porphyromonas_catoniae	ZOTU_2690	4.66919e-07	2	0.538985	0.630502	NA	FALSE
Bacteria	Firmicutes	Negativicutes	Selenomonadales	Veillonellaceae	Unassigned	Unassigned	ZOTU_2691	1.3177e-07	3	0.617183	0.682667	NA	FALSE
Bacteria	Firmicutes	Bacilli	Lactobacillales	Unassigned	Unassigned	Unassigned	ZOTU_2692	8.33122e-05	193	0.999701	1	NA	FALSE
Bacteria	Firmicutes	Negativicutes	Selenomonadales	Veillonellaceae	Selenomonas	Unassigned	ZOTU_2693	5.71947e-07	2	0.464276	0.630502	NA	FALSE
Bacteria	Firmicutes	Negativicutes	Selenomonadales	Veillonellaceae	Schwartzia	Schwartzia_succinivorans	ZOTU_2694	7.72885e-07	7	0.647105	0.828488	NA	FALSE
Bacteria	Bacteroidetes	Bacteroidia	Bacteroidales	Prevotellaceae	Alloprevotella	Alloprevotella_rava	ZOTU_2695	3.1019e-07	2	0.328889	0.630502	NA	FALSE
Bacteria	Bacteroidetes	Bacteroidia	Bacteroidales	Prevotellaceae	Prevotella	Prevotella_oris	ZOTU_2697	4.58392e-07	2	0.0649348	0.630502	NA	FALSE
Bacteria	Bacteroidetes	Bacteroidia	Bacteroidales	Prevotellaceae	Prevotella	Unassigned	ZOTU_2698	5.32736e-08	1	NA	NA	NA	FALSE
Bacteria	Actinobacteria	Actinobacteria	Actinomycetales	Micrococcaceae	Rothia	Rothia_mucilaginosa	ZOTU_27	0.00588293	218	0.482904	1	NA	FALSE
Bacteria	Firmicutes	Clostridia	Clostridiales	Clostridiales_Incertae_Sedis_XIII	Unassigned	Unassigned	ZOTU_270	0.000142182	118	0.549443	1	NA	FALSE
Bacteria	Proteobacteria	Alphaproteobacteria	Rhodobacterales	Rhodobacteraceae	Paracoccus	Paracoccus_yeei	ZOTU_2700	6.05935e-06	2	NA	0.140078	NA	FALSE
Bacteria	Bacteroidetes	Bacteroidia	Bacteroidales	Prevotellaceae	Prevotella	Prevotella_oris	ZOTU_2701	2.00759e-07	1	NA	NA	NA	FALSE
Bacteria	Firmicutes	Clostridia	Clostridiales	Lachnospiraceae	Unassigned	Unassigned	ZOTU_2702	2.6443e-06	2	0.58746	0.630502	NA	FALSE
Bacteria	Proteobacteria	Gammaproteobacteria	Pseudomonadales	Moraxellaceae	Acinetobacter	Acinetobacter_johnsonii	ZOTU_2703	3.19777e-05	2	NA	0.00957563	NA	FALSE
Bacteria	Unassigned	Unassigned	Unassigned	Unassigned	Unassigned	Unassigned	ZOTU_2704	7.07116e-07	12	0.451537	0.92171	NA	FALSE
Bacteria	Firmicutes	Clostridia	Clostridiales	Clostridiales_Incertae_Sedis_XIII	Mogibacterium	Unassigned	ZOTU_2705	1.8954e-07	4	0.936028	0.727643	NA	FALSE
Bacteria	Firmicutes	Negativicutes	Selenomonadales	Veillonellaceae	Schwartzia	Schwartzia_succinivorans	ZOTU_2707	1.01598e-06	8	0.785012	0.853185	NA	FALSE
Bacteria	Spirochaetes	Spirochaetia	Spirochaetales	Spirochaetaceae	Treponema	Unassigned	ZOTU_2708	1.6418e-06	7	0.596088	0.828488	NA	FALSE
Bacteria	Unassigned	Unassigned	Unassigned	Unassigned	Unassigned	Unassigned	ZOTU_2709	1.07915e-06	12	0.684224	0.92171	NA	FALSE
Bacteria	Candidatus_Saccharibacteria	Unassigned	Unassigned	Unassigned	Saccharibacteria_genera_incertae_sedis	Unassigned	ZOTU_271	0.000338044	119	0.85722	1	NA	FALSE
Bacteria	Firmicutes	Clostridia	Clostridiales	Lachnospiraceae	Lachnoanaerobaculum	Lachnoanaerobaculum_umeaense	ZOTU_2710	1.04456e-07	2	0.652683	0.630502	NA	FALSE
Bacteria	Bacteroidetes	Unassigned	Unassigned	Unassigned	Unassigned	Unassigned	ZOTU_2711	3.56146e-07	6	0.601927	0.799769	NA	FALSE
Bacteria	Unassigned	Unassigned	Unassigned	Unassigned	Unassigned	Unassigned	ZOTU_2712	2.88147e-08	1	NA	NA	NA	FALSE
Bacteria	Bacteroidetes	Bacteroidia	Bacteroidales	Porphyromonadaceae	Porphyromonas	Porphyromonas_catoniae	ZOTU_2713	1.58604e-06	2	0.555283	0.630502	NA	FALSE
Bacteria	Unassigned	Unassigned	Unassigned	Unassigned	Unassigned	Unassigned	ZOTU_2714	8.55708e-07	4	0.391473	0.727643	NA	FALSE
Bacteria	Bacteroidetes	Bacteroidia	Bacteroidales	Prevotellaceae	Prevotella	Prevotella_oris	ZOTU_2715	4.73709e-07	7	0.581838	0.828488	NA	FALSE
Bacteria	Firmicutes	Bacilli	Lactobacillales	Lactobacillaceae	Lactobacillus	Lactobacillus_panis	ZOTU_2716	3.4243e-07	3	0.814732	0.682667	NA	FALSE
Bacteria	Bacteroidetes	Bacteroidia	Bacteroidales	Prevotellaceae	Prevotella	Prevotella_buccae	ZOTU_2717	1.83528e-07	4	0.225253	0.727643	NA	FALSE
Bacteria	Unassigned	Unassigned	Unassigned	Unassigned	Unassigned	Unassigned	ZOTU_2719	4.90506e-07	8	0.918209	0.853185	NA	FALSE
Bacteria	Fusobacteria	Fusobacteriia	Fusobacteriales	Leptotrichiaceae	Leptotrichia	Unassigned	ZOTU_272	0.0001796	143	0.565667	1	NA	FALSE
Bacteria	Unassigned	Unassigned	Unassigned	Unassigned	Unassigned	Unassigned	ZOTU_2722	0	0	NA	NA	NA	FALSE
Bacteria	Firmicutes	Negativicutes	Selenomonadales	Veillonellaceae	Schwartzia	Schwartzia_succinivorans	ZOTU_2723	1.34004e-06	5	0.547764	0.766397	NA	FALSE
Bacteria	Spirochaetes	Spirochaetia	Spirochaetales	Spirochaetaceae	Treponema	Treponema_medium	ZOTU_2724	4.62918e-07	4	0.657159	0.727643	NA	FALSE
Bacteria	Firmicutes	Clostridia	Clostridiales	Unassigned	Unassigned	Unassigned	ZOTU_2725	5.07979e-07	3	0.568074	0.682667	NA	FALSE
Bacteria	Unassigned	Unassigned	Unassigned	Unassigned	Unassigned	Unassigned	ZOTU_2726	7.61852e-07	10	0.56574	0.892642	NA	FALSE
Bacteria	Bacteroidetes	Unassigned	Unassigned	Unassigned	Unassigned	Unassigned	ZOTU_2727	3.22496e-07	5	0.368356	0.766397	NA	FALSE
Bacteria	Bacteroidetes	Bacteroidia	Bacteroidales	Prevotellaceae	Prevotella	Unassigned	ZOTU_2728	7.75464e-07	3	0.424685	0.682667	NA	FALSE
Bacteria	Unassigned	Unassigned	Unassigned	Unassigned	Unassigned	Unassigned	ZOTU_2729	1.10317e-06	3	0.963536	0.682667	NA	FALSE
Bacteria	Synergistetes	Synergistia	Synergistales	Synergistaceae	Fretibacterium	Fretibacterium_fastidiosum	ZOTU_273	0.000306696	174	0.348338	1	NA	FALSE
Bacteria	Firmicutes	Negativicutes	Selenomonadales	Veillonellaceae	Schwartzia	Schwartzia_succinivorans	ZOTU_2730	2.79702e-07	3	0.484875	0.682667	NA	FALSE
Bacteria	Unassigned	Unassigned	Unassigned	Unassigned	Unassigned	Unassigned	ZOTU_2731	0	0	NA	NA	NA	FALSE
Bacteria	Proteobacteria	Unassigned	Unassigned	Unassigned	Unassigned	Unassigned	ZOTU_2732	2.31725e-06	6	0.385729	0.799769	NA	FALSE
Bacteria	Actinobacteria	Actinobacteria	Actinomycetales	Actinomycetaceae	Actinomyces	Actinomyces_turicensis	ZOTU_2733	5.85343e-06	16	0.385949	0.958717	NA	FALSE
Bacteria	Firmicutes	Negativicutes	Selenomonadales	Veillonellaceae	Schwartzia	Schwartzia_succinivorans	ZOTU_2734	2.02289e-07	3	0.779384	0.682667	NA	FALSE
Bacteria	Actinobacteria	Actinobacteria	Actinomycetales	Corynebacteriaceae	Corynebacterium	Corynebacterium_pilbarense	ZOTU_2735	2.33587e-08	1	NA	NA	NA	FALSE
Bacteria	Unassigned	Unassigned	Unassigned	Unassigned	Unassigned	Unassigned	ZOTU_2736	5.47499e-07	6	0.696728	0.799769	NA	FALSE
Bacteria	Firmicutes	Clostridia	Clostridiales	Lachnospiraceae	Unassigned	Unassigned	ZOTU_2737	9.11281e-08	2	0.273639	0.630502	NA	FALSE
Bacteria	Bacteroidetes	Bacteroidia	Bacteroidales	Prevotellaceae	Prevotella	Unassigned	ZOTU_2738	0	0	NA	NA	NA	FALSE
Bacteria	Proteobacteria	Gammaproteobacteria	Pasteurellales	Pasteurellaceae	Unassigned	Unassigned	ZOTU_2739	7.99643e-07	5	0.747471	0.766397	NA	FALSE
Bacteria	Firmicutes	Negativicutes	Selenomonadales	Veillonellaceae	Selenomonas	Selenomonas_noxia	ZOTU_274	0.000314696	149	0.89487	1	NA	FALSE
Bacteria	Firmicutes	Negativicutes	Selenomonadales	Veillonellaceae	Unassigned	Unassigned	ZOTU_2740	9.71093e-07	9	0.631721	0.874412	NA	FALSE
Bacteria	Proteobacteria	Gammaproteobacteria	Pseudomonadales	Pseudomonadaceae	Pseudomonas	Unassigned	ZOTU_2741	2.40932e-05	1	NA	NA	NA	FALSE
Bacteria	Unassigned	Unassigned	Unassigned	Unassigned	Unassigned	Unassigned	ZOTU_2742	0	0	NA	NA	NA	FALSE
Bacteria	Unassigned	Unassigned	Unassigned	Unassigned	Unassigned	Unassigned	ZOTU_2743	4.30225e-07	6	0.365993	0.799769	NA	FALSE
Bacteria	Proteobacteria	Gammaproteobacteria	Pseudomonadales	Moraxellaceae	Acinetobacter	Acinetobacter_johnsonii	ZOTU_2744	1.24199e-05	2	NA	0.140078	NA	FALSE
Bacteria	Unassigned	Unassigned	Unassigned	Unassigned	Unassigned	Unassigned	ZOTU_2745	0	0	NA	NA	NA	FALSE
Bacteria	Firmicutes	Negativicutes	Selenomonadales	Veillonellaceae	Dialister	Dialister_invisus	ZOTU_2746	3.23621e-07	5	0.310687	0.766397	NA	FALSE
Bacteria	Unassigned	Unassigned	Unassigned	Unassigned	Unassigned	Unassigned	ZOTU_2747	0	0	NA	NA	NA	FALSE
Bacteria	Bacteroidetes	Bacteroidia	Bacteroidales	Prevotellaceae	Prevotella	Prevotella_oris	ZOTU_2748	3.15222e-06	4	0.734269	0.727643	NA	FALSE
Bacteria	Bacteroidetes	Bacteroidia	Bacteroidales	Prevotellaceae	Prevotella	Prevotella_marshii	ZOTU_2749	4.06591e-07	3	0.94899	0.682667	NA	FALSE
Bacteria	Firmicutes	Clostridia	Clostridiales	Clostridiales_Incertae_Sedis_XIII	Anaerovorax	Anaerovorax_odorimutans	ZOTU_275	0.000332522	192	0.897724	1	NA	FALSE
Bacteria	Proteobacteria	Gammaproteobacteria	Pseudomonadales	Pseudomonadaceae	Pseudomonas	Unassigned	ZOTU_2750	0	0	NA	NA	NA	FALSE
Bacteria	Actinobacteria	Actinobacteria	Actinomycetales	Microbacteriaceae	Microbacterium	Unassigned	ZOTU_2751	5.36252e-08	2	0.517808	0.630502	NA	FALSE
Bacteria	Bacteroidetes	Unassigned	Unassigned	Unassigned	Unassigned	Unassigned	ZOTU_2752	2.163e-07	3	0.352471	0.682667	NA	FALSE
Bacteria	Bacteroidetes	Bacteroidia	Bacteroidales	Prevotellaceae	Prevotella	Unassigned	ZOTU_2753	1.39115e-06	5	0.41929	0.766397	NA	FALSE
Bacteria	Firmicutes	Negativicutes	Selenomonadales	Veillonellaceae	Schwartzia	Schwartzia_succinivorans	ZOTU_2754	2.6671e-06	4	0.645762	0.727643	NA	FALSE
Bacteria	Proteobacteria	Betaproteobacteria	Neisseriales	Neisseriaceae	Unassigned	Unassigned	ZOTU_2755	1.07183e-06	3	0.660716	0.682667	NA	FALSE
Bacteria	Proteobacteria	Gammaproteobacteria	Pseudomonadales	Pseudomonadaceae	Pseudomonas	Unassigned	ZOTU_2756	0	0	NA	NA	NA	FALSE
Bacteria	Unassigned	Unassigned	Unassigned	Unassigned	Unassigned	Unassigned	ZOTU_2757	7.87486e-07	12	0.571122	0.92171	NA	FALSE
Bacteria	Unassigned	Unassigned	Unassigned	Unassigned	Unassigned	Unassigned	ZOTU_2758	1.61769e-06	21	0.457658	0.981751	NA	FALSE
Bacteria	Unassigned	Unassigned	Unassigned	Unassigned	Unassigned	Unassigned	ZOTU_2759	1.0219e-06	17	0.58526	0.964884	NA	FALSE
Bacteria	Actinobacteria	Actinobacteria	Actinomycetales	Corynebacteriaceae	Corynebacterium	Unassigned	ZOTU_276	0.000619325	21	0.497861	0.981751	NA	FALSE
Bacteria	Bacteroidetes	Bacteroidia	Bacteroidales	Prevotellaceae	Unassigned	Unassigned	ZOTU_2760	1.97964e-06	5	0.473867	0.766397	NA	FALSE
Bacteria	Unassigned	Unassigned	Unassigned	Unassigned	Unassigned	Unassigned	ZOTU_2761	0	0	NA	NA	NA	FALSE
Bacteria	Bacteroidetes	Flavobacteriia	Flavobacteriales	Flavobacteriaceae	Chryseobacterium	Unassigned	ZOTU_2762	1.05278e-06	5	0.747982	0.766397	NA	FALSE
Bacteria	Bacteroidetes	Bacteroidia	Bacteroidales	Porphyromonadaceae	Porphyromonas	Porphyromonas_catoniae	ZOTU_2763	2.47784e-07	4	0.147962	0.727643	NA	FALSE
Bacteria	Planctomycetes	Planctomycetia	Planctomycetales	Planctomycetaceae	Rhodopirellula	Unassigned	ZOTU_2764	0	0	NA	NA	NA	FALSE
Bacteria	Spirochaetes	Spirochaetia	Spirochaetales	Spirochaetaceae	Treponema	Treponema_medium	ZOTU_2765	1.31048e-06	9	0.305578	0.874412	NA	FALSE
Bacteria	Bacteroidetes	Flavobacteriia	Flavobacteriales	Flavobacteriaceae	Capnocytophaga	Capnocytophaga_ochracea	ZOTU_2766	8.19485e-07	4	0.136571	0.727643	NA	FALSE
Bacteria	Bacteroidetes	Bacteroidia	Bacteroidales	Prevotellaceae	Prevotella	Prevotella_oulorum	ZOTU_2767	7.09692e-07	4	0.250648	0.727643	NA	FALSE
Bacteria	Bacteroidetes	Bacteroidia	Bacteroidales	Prevotellaceae	Prevotella	Unassigned	ZOTU_2768	2.39925e-06	5	0.441287	0.766397	NA	FALSE
Bacteria	Firmicutes	Negativicutes	Selenomonadales	Veillonellaceae	Selenomonas	Unassigned	ZOTU_2769	3.32643e-07	1	NA	NA	NA	FALSE
Bacteria	Firmicutes	Clostridia	Clostridiales	Lachnospiraceae	Unassigned	Unassigned	ZOTU_277	0.000194714	165	0.792535	1	NA	FALSE
Bacteria	Bacteroidetes	Bacteroidia	Bacteroidales	Prevotellaceae	Prevotella	Unassigned	ZOTU_2770	6.89845e-07	11	0.660982	0.908289	NA	FALSE
Bacteria	Unassigned	Unassigned	Unassigned	Unassigned	Unassigned	Unassigned	ZOTU_2772	5.98064e-07	8	0.0293057	0.853185	NA	FALSE
Bacteria	Unassigned	Unassigned	Unassigned	Unassigned	Unassigned	Unassigned	ZOTU_2773	3.51604e-07	7	0.629286	0.828488	NA	FALSE
Bacteria	Firmicutes	Clostridia	Clostridiales	Lachnospiraceae	Unassigned	Unassigned	ZOTU_2774	0	0	NA	NA	NA	FALSE
Bacteria	Unassigned	Unassigned	Unassigned	Unassigned	Unassigned	Unassigned	ZOTU_2775	6.94508e-07	9	0.815429	0.874412	NA	FALSE
Bacteria	Firmicutes	Clostridia	Clostridiales	Unassigned	Unassigned	Unassigned	ZOTU_2776	9.58361e-08	3	0.838265	0.682667	NA	FALSE
Bacteria	Actinobacteria	Actinobacteria	Actinomycetales	Propionibacteriaceae	Tessaracoccus	Unassigned	ZOTU_2777	8.02781e-07	2	0.168415	0.630502	NA	FALSE
Bacteria	Firmicutes	Bacilli	Lactobacillales	Lactobacillaceae	Lactobacillus	Unassigned	ZOTU_2778	0	0	NA	NA	NA	FALSE
Bacteria	Actinobacteria	Actinobacteria	Actinomycetales	Actinomycetaceae	Actinomyces	Actinomyces_graevenitzii	ZOTU_278	0.00050945	100	0.689186	0.999998	NA	FALSE
Bacteria	Bacteroidetes	Bacteroidia	Bacteroidales	Prevotellaceae	Prevotella	Unassigned	ZOTU_2780	1.21043e-06	6	0.615378	0.799769	NA	FALSE
Bacteria	Proteobacteria	Alphaproteobacteria	Unassigned	Unassigned	Unassigned	Unassigned	ZOTU_2781	0	0	NA	NA	NA	FALSE
Bacteria	Firmicutes	Negativicutes	Selenomonadales	Veillonellaceae	Selenomonas	Selenomonas_sputigena	ZOTU_2782	2.27857e-06	11	0.255051	0.908289	NA	FALSE
Bacteria	Unassigned	Unassigned	Unassigned	Unassigned	Unassigned	Unassigned	ZOTU_2783	0	0	NA	NA	NA	FALSE
Bacteria	Unassigned	Unassigned	Unassigned	Unassigned	Unassigned	Unassigned	ZOTU_2784	0	0	NA	NA	NA	FALSE
Bacteria	Deinococcus-Thermus	Deinococci	Deinococcales	Deinococcaceae	Deinococcus	Unassigned	ZOTU_2785	0	0	NA	NA	NA	FALSE
Bacteria	Firmicutes	Bacilli	Lactobacillales	Lactobacillaceae	Lactobacillus	Lactobacillus_paracasei_subsp._paracasei	ZOTU_2786	0	0	NA	NA	NA	FALSE
Bacteria	Bacteroidetes	Flavobacteriia	Flavobacteriales	Flavobacteriaceae	Capnocytophaga	Capnocytophaga_ochracea	ZOTU_2787	5.20444e-08	1	NA	NA	NA	FALSE
Bacteria	Firmicutes	Negativicutes	Selenomonadales	Veillonellaceae	Veillonella	Unassigned	ZOTU_279	0.000102552	109	0.548256	1	NA	FALSE
Bacteria	Proteobacteria	Gammaproteobacteria	Enterobacteriales	Enterobacteriaceae	Serratia	Unassigned	ZOTU_2790	0.000128741	6	NA	0.000115559	NA	FALSE
Bacteria	Firmicutes	Clostridia	Clostridiales	Clostridiales_Incertae_Sedis_XI	Finegoldia	Finegoldia_magna	ZOTU_2791	4.04516e-07	6	0.486246	0.799769	NA	FALSE
Bacteria	Proteobacteria	Gammaproteobacteria	Pasteurellales	Pasteurellaceae	Unassigned	Unassigned	ZOTU_2792	2.5848e-07	3	0.242839	0.682667	NA	FALSE
Bacteria	Bacteroidetes	Bacteroidia	Bacteroidales	Prevotellaceae	Prevotella	Unassigned	ZOTU_2793	3.95303e-07	2	0.718315	0.630502	NA	FALSE
Bacteria	Bacteroidetes	Bacteroidia	Bacteroidales	Unassigned	Unassigned	Unassigned	ZOTU_2794	2.29103e-06	4	0.601107	0.727643	NA	FALSE
Bacteria	Unassigned	Unassigned	Unassigned	Unassigned	Unassigned	Unassigned	ZOTU_2796	6.72161e-07	10	0.689847	0.892642	NA	FALSE
Bacteria	Firmicutes	Negativicutes	Selenomonadales	Veillonellaceae	Schwartzia	Schwartzia_succinivorans	ZOTU_2797	2.33015e-06	17	0.906847	0.964884	NA	FALSE
Bacteria	Spirochaetes	Spirochaetia	Spirochaetales	Spirochaetaceae	Treponema	Treponema_socranskii_subsp._paredis	ZOTU_2798	5.99791e-07	3	0.423264	0.682667	NA	FALSE
Bacteria	Actinobacteria	Actinobacteria	Actinomycetales	Actinomycetaceae	Actinomyces	Unassigned	ZOTU_2799	8.29001e-08	2	0.19768	0.630502	NA	FALSE
Bacteria	Firmicutes	Negativicutes	Selenomonadales	Veillonellaceae	Veillonella	Unassigned	ZOTU_28	0.0100856	220	0.720859	1	NA	FALSE
Bacteria	Fusobacteria	Fusobacteriia	Fusobacteriales	Leptotrichiaceae	Leptotrichia	Unassigned	ZOTU_280	0.000149324	144	0.904496	1	NA	FALSE
Bacteria	Firmicutes	Negativicutes	Selenomonadales	Veillonellaceae	Veillonella	Unassigned	ZOTU_2800	2.86809e-06	8	0.383188	0.853185	NA	FALSE
Bacteria	Bacteroidetes	Bacteroidia	Bacteroidales	Prevotellaceae	Prevotella	Prevotella_oris	ZOTU_2801	1.86626e-07	2	0.494691	0.630502	NA	FALSE
Bacteria	Deinococcus-Thermus	Deinococci	Deinococcales	Deinococcaceae	Deinococcus	Unassigned	ZOTU_2802	2.26178e-07	1	NA	NA	NA	FALSE
Bacteria	Firmicutes	Negativicutes	Selenomonadales	Veillonellaceae	Selenomonas	Selenomonas_sputigena	ZOTU_2804	2.01695e-07	3	0.690418	0.682667	NA	FALSE
Bacteria	Bacteroidetes	Bacteroidia	Bacteroidales	Porphyromonadaceae	Porphyromonas	Porphyromonas_catoniae	ZOTU_2805	8.82404e-07	2	0.559719	0.630502	NA	FALSE
Bacteria	Bacteroidetes	Bacteroidia	Bacteroidales	Prevotellaceae	Prevotella	Prevotella_oris	ZOTU_2806	0	0	NA	NA	NA	FALSE
Bacteria	Unassigned	Unassigned	Unassigned	Unassigned	Unassigned	Unassigned	ZOTU_2807	1.76257e-06	25	0.884762	0.938457	NA	FALSE
Bacteria	Proteobacteria	Gammaproteobacteria	Pseudomonadales	Moraxellaceae	Acinetobacter	Acinetobacter_johnsonii	ZOTU_2808	3.62887e-06	1	NA	NA	NA	FALSE
Bacteria	Proteobacteria	Alphaproteobacteria	Rhizobiales	Beijerinckiaceae	Chelatococcus	Chelatococcus_asaccharovorans	ZOTU_2809	5.4433e-06	1	NA	NA	NA	FALSE
Bacteria	Proteobacteria	Betaproteobacteria	Burkholderiales	Burkholderiaceae	Lautropia	Lautropia_mirabilis	ZOTU_281	0.000202132	101	0.51205	0.999991	NA	FALSE
Bacteria	Proteobacteria	Gammaproteobacteria	Pseudomonadales	Moraxellaceae	Acinetobacter	Acinetobacter_johnsonii	ZOTU_2810	0.000116027	6	0.809914	0.00212341	NA	FALSE
Bacteria	Proteobacteria	Gammaproteobacteria	Pseudomonadales	Moraxellaceae	Acinetobacter	Unassigned	ZOTU_2811	0	0	NA	NA	NA	FALSE
Bacteria	Actinobacteria	Actinobacteria	Actinomycetales	Microbacteriaceae	Microbacterium	Unassigned	ZOTU_2812	0	0	NA	NA	NA	FALSE
Bacteria	Unassigned	Unassigned	Unassigned	Unassigned	Unassigned	Unassigned	ZOTU_2813	1.63769e-06	20	0.427238	0.978482	NA	FALSE
Bacteria	Unassigned	Unassigned	Unassigned	Unassigned	Unassigned	Unassigned	ZOTU_2814	0	0	NA	NA	NA	FALSE
Bacteria	Spirochaetes	Spirochaetia	Spirochaetales	Spirochaetaceae	Treponema	Unassigned	ZOTU_2815	1.32861e-07	2	0.32677	0.630502	NA	FALSE
Bacteria	Spirochaetes	Spirochaetia	Spirochaetales	Spirochaetaceae	Treponema	Treponema_putidum	ZOTU_2816	5.18295e-06	17	0.256286	0.964884	NA	FALSE
Bacteria	Proteobacteria	Betaproteobacteria	Burkholderiales	Burkholderiaceae	Cupriavidus	Unassigned	ZOTU_2817	1.16074e-07	3	0.240297	0.682667	NA	FALSE
Bacteria	Bacteroidetes	Bacteroidia	Bacteroidales	Prevotellaceae	Prevotella	Unassigned	ZOTU_2819	2.42112e-07	3	0.340467	0.682667	NA	FALSE
Bacteria	Actinobacteria	Actinobacteria	Actinomycetales	Actinomycetaceae	Actinomyces	Actinomyces_odontolyticus	ZOTU_282	0.000392152	127	0.821674	1	NA	FALSE
Bacteria	Proteobacteria	Gammaproteobacteria	Pseudomonadales	Moraxellaceae	Acinetobacter	Acinetobacter_radioresistens	ZOTU_2820	8.2381e-08	2	0.446665	0.630502	NA	FALSE
Bacteria	Bacteroidetes	Bacteroidia	Bacteroidales	Prevotellaceae	Prevotella	Prevotella_oris	ZOTU_2821	4.25791e-08	1	NA	NA	NA	FALSE
Bacteria	Bacteroidetes	Bacteroidia	Bacteroidales	Prevotellaceae	Prevotella	Prevotella_saccharolytica	ZOTU_2822	2.10917e-07	4	0.270462	0.727643	NA	FALSE
Bacteria	Unassigned	Unassigned	Unassigned	Unassigned	Unassigned	Unassigned	ZOTU_2823	0	0	NA	NA	NA	FALSE
Bacteria	Proteobacteria	Gammaproteobacteria	Enterobacteriales	Enterobacteriaceae	Unassigned	Unassigned	ZOTU_2824	2.27813e-06	11	0.605138	0.908289	NA	FALSE
Bacteria	Actinobacteria	Actinobacteria	Actinomycetales	Micrococcaceae	Micrococcus	Unassigned	ZOTU_2827	1.63571e-07	3	0.553002	0.682667	NA	FALSE
Bacteria	Proteobacteria	Gammaproteobacteria	Pseudomonadales	Moraxellaceae	Acinetobacter	Acinetobacter_johnsonii	ZOTU_2828	0	0	NA	NA	NA	FALSE
Bacteria	Actinobacteria	Actinobacteria	Actinomycetales	Nocardioidaceae	Nocardioides	Nocardioides_caricicola	ZOTU_2829	0	0	NA	NA	NA	FALSE
Bacteria	Firmicutes	Clostridia	Clostridiales	Peptostreptococcaceae	Filifactor	Unassigned	ZOTU_283	0.000463043	145	0.868778	1	NA	FALSE
Bacteria	Synergistetes	Synergistia	Synergistales	Synergistaceae	Unassigned	Unassigned	ZOTU_2830	1.70025e-07	2	0.319108	0.630502	NA	FALSE
Bacteria	Unassigned	Unassigned	Unassigned	Unassigned	Unassigned	Unassigned	ZOTU_2831	0	0	NA	NA	NA	FALSE
Bacteria	Bacteroidetes	Bacteroidia	Bacteroidales	Prevotellaceae	Prevotella	Prevotella_jejuni	ZOTU_2832	2.62343e-06	7	0.451777	0.828488	NA	FALSE
Bacteria	Spirochaetes	Spirochaetia	Spirochaetales	Spirochaetaceae	Treponema	Treponema_putidum	ZOTU_2833	5.18108e-07	5	0.143827	0.766397	NA	FALSE
Bacteria	Firmicutes	Negativicutes	Selenomonadales	Veillonellaceae	Selenomonas	Selenomonas_sputigena	ZOTU_2834	2.35398e-07	6	0.444034	0.799769	NA	FALSE
Bacteria	Actinobacteria	Actinobacteria	Actinomycetales	Micrococcaceae	Nesterenkonia	Unassigned	ZOTU_2835	0	0	NA	NA	NA	FALSE
Bacteria	Firmicutes	Negativicutes	Selenomonadales	Veillonellaceae	Selenomonas	Selenomonas_noxia	ZOTU_2836	3.62967e-06	12	0.631212	0.92171	NA	FALSE
Bacteria	Bacteroidetes	Bacteroidia	Bacteroidales	Prevotellaceae	Prevotella	Prevotella_oris	ZOTU_2837	0	0	NA	NA	NA	FALSE
Bacteria	Proteobacteria	Betaproteobacteria	Neisseriales	Neisseriaceae	Unassigned	Unassigned	ZOTU_2838	1.29623e-06	5	0.690454	0.766397	NA	FALSE
Bacteria	Deinococcus-Thermus	Deinococci	Deinococcales	Deinococcaceae	Deinococcus	Unassigned	ZOTU_2839	1.93438e-07	3	0.380196	0.682667	NA	FALSE
Bacteria	Actinobacteria	Actinobacteria	Actinomycetales	Corynebacteriaceae	Corynebacterium	Corynebacterium_matruchotii	ZOTU_284	0.000298246	147	0.553463	1	NA	FALSE
Bacteria	Unassigned	Unassigned	Unassigned	Unassigned	Unassigned	Unassigned	ZOTU_2840	3.00462e-07	4	0.27398	0.727643	NA	FALSE
Bacteria	Proteobacteria	Betaproteobacteria	Neisseriales	Neisseriaceae	Neisseria	Unassigned	ZOTU_2841	1.69475e-06	10	0.550193	0.892642	NA	FALSE
Bacteria	Proteobacteria	Gammaproteobacteria	Xanthomonadales	Xanthomonadaceae	Stenotrophomonas	Stenotrophomonas_rhizophila	ZOTU_2842	0	0	NA	NA	NA	FALSE
Bacteria	Proteobacteria	Alphaproteobacteria	Rhodobacterales	Rhodobacteraceae	Paracoccus	Paracoccus_caeni	ZOTU_2843	1.40405e-06	4	0.872033	0.27538	NA	FALSE
Bacteria	Unassigned	Unassigned	Unassigned	Unassigned	Unassigned	Unassigned	ZOTU_2844	4.63777e-07	9	0.644262	0.874412	NA	FALSE
Bacteria	Bacteroidetes	Flavobacteriia	Flavobacteriales	Flavobacteriaceae	Capnocytophaga	Capnocytophaga_ochracea	ZOTU_2845	1.65023e-07	3	0.942866	0.682667	NA	FALSE
Bacteria	Firmicutes	Clostridia	Clostridiales	Unassigned	Unassigned	Unassigned	ZOTU_2847	5.67982e-07	6	0.668184	0.799769	NA	FALSE
Bacteria	Firmicutes	Negativicutes	Selenomonadales	Veillonellaceae	Selenomonas	Selenomonas_infelix	ZOTU_2848	1.15385e-06	10	0.607244	0.892642	NA	FALSE
Bacteria	Bacteroidetes	Bacteroidia	Bacteroidales	Prevotellaceae	Prevotella	Unassigned	ZOTU_2849	1.16585e-07	2	0.949097	0.630502	NA	FALSE
Bacteria	Fusobacteria	Fusobacteriia	Fusobacteriales	Fusobacteriaceae	Fusobacterium	Unassigned	ZOTU_285	0.000201429	147	0.653821	1	NA	FALSE
Bacteria	Bacteroidetes	Bacteroidia	Bacteroidales	Prevotellaceae	Prevotella	Unassigned	ZOTU_2850	4.31809e-07	4	0.384806	0.727643	NA	FALSE
Bacteria	Proteobacteria	Gammaproteobacteria	Pseudomonadales	Pseudomonadaceae	Pseudomonas	Unassigned	ZOTU_2851	0	0	NA	NA	NA	FALSE
Bacteria	Firmicutes	Bacilli	Lactobacillales	Lactobacillaceae	Lactobacillus	Unassigned	ZOTU_2852	0	0	NA	NA	NA	FALSE
Bacteria	Firmicutes	Bacilli	Lactobacillales	Lactobacillaceae	Lactobacillus	Unassigned	ZOTU_2853	2.04151e-07	2	0.557585	0.630502	NA	FALSE
Bacteria	Bacteroidetes	Bacteroidia	Bacteroidales	Prevotellaceae	Prevotella	Unassigned	ZOTU_2855	2.49467e-07	4	0.583428	0.727643	NA	FALSE
Bacteria	Bacteroidetes	Bacteroidia	Bacteroidales	Prevotellaceae	Prevotella	Unassigned	ZOTU_2856	2.00759e-07	1	NA	NA	NA	FALSE
Bacteria	Firmicutes	Bacilli	Bacillales	Staphylococcaceae	Staphylococcus	Staphylococcus_pettenkoferi	ZOTU_2859	0	0	NA	NA	NA	FALSE
Bacteria	Firmicutes	Negativicutes	Selenomonadales	Veillonellaceae	Megasphaera	Megasphaera_micronuciformis	ZOTU_286	0.000370673	121	0.74437	1	NA	FALSE
Bacteria	Firmicutes	Clostridia	Clostridiales	Lachnospiraceae	Unassigned	Unassigned	ZOTU_2861	2.50169e-06	5	0.573373	0.766397	NA	FALSE
Bacteria	Unassigned	Unassigned	Unassigned	Unassigned	Unassigned	Unassigned	ZOTU_2862	2.0576e-07	4	0.942858	0.727643	NA	FALSE
Bacteria	Unassigned	Unassigned	Unassigned	Unassigned	Unassigned	Unassigned	ZOTU_2863	9.54878e-07	13	0.773872	0.933214	NA	FALSE
Bacteria	Unassigned	Unassigned	Unassigned	Unassigned	Unassigned	Unassigned	ZOTU_2864	4.67482e-07	6	0.659474	0.799769	NA	FALSE
Bacteria	Firmicutes	Negativicutes	Selenomonadales	Veillonellaceae	Schwartzia	Schwartzia_succinivorans	ZOTU_2865	1.00489e-06	4	0.255061	0.727643	NA	FALSE
Bacteria	Bacteroidetes	Bacteroidia	Bacteroidales	Prevotellaceae	Prevotella	Prevotella_oris	ZOTU_2866	1.2366e-06	7	0.502016	0.828488	NA	FALSE
Bacteria	Bacteroidetes	Bacteroidia	Bacteroidales	Prevotellaceae	Prevotella	Prevotella_oulorum	ZOTU_2867	4.01643e-07	6	0.722285	0.799769	NA	FALSE
Bacteria	Actinobacteria	Actinobacteria	Actinomycetales	Tsukamurellaceae	Tsukamurella	Tsukamurella_pseudospumae	ZOTU_2868	0	0	NA	NA	NA	FALSE
Bacteria	Proteobacteria	Gammaproteobacteria	Enterobacteriales	Enterobacteriaceae	Unassigned	Unassigned	ZOTU_2869	0	0	NA	NA	NA	FALSE
Bacteria	Actinobacteria	Actinobacteria	Actinomycetales	Actinomycetaceae	Actinomyces	Actinomyces_georgiae	ZOTU_287	4.68185e-05	131	0.489095	1	NA	FALSE
Bacteria	Bacteroidetes	Bacteroidia	Bacteroidales	Prevotellaceae	Prevotella	Unassigned	ZOTU_2870	0	0	NA	NA	NA	FALSE
Bacteria	Firmicutes	Bacilli	Lactobacillales	Streptococcaceae	Streptococcus	Streptococcus_dentisani	ZOTU_2871	1.61006e-05	149	0.999234	1	NA	FALSE
Bacteria	Actinobacteria	Actinobacteria	Actinomycetales	Nocardiaceae	Gordonia	Gordonia_sputi	ZOTU_2872	3.91866e-07	5	0.254024	0.766397	NA	FALSE
Bacteria	Unassigned	Unassigned	Unassigned	Unassigned	Unassigned	Unassigned	ZOTU_2873	3.9513e-07	7	0.760922	0.828488	NA	FALSE
Bacteria	Unassigned	Unassigned	Unassigned	Unassigned	Unassigned	Unassigned	ZOTU_2875	0	0	NA	NA	NA	FALSE
Bacteria	Unassigned	Unassigned	Unassigned	Unassigned	Unassigned	Unassigned	ZOTU_2876	9.33264e-07	12	0.218626	0.92171	NA	FALSE
Bacteria	Firmicutes	Negativicutes	Selenomonadales	Veillonellaceae	Selenomonas	Selenomonas_sputigena	ZOTU_2877	5.96266e-08	1	NA	NA	NA	FALSE
Bacteria	Spirochaetes	Spirochaetia	Spirochaetales	Spirochaetaceae	Treponema	Treponema_maltophilum	ZOTU_2878	1.44828e-06	7	0.69536	0.828488	NA	FALSE
Bacteria	Bacteroidetes	Bacteroidia	Bacteroidales	Prevotellaceae	Prevotella	Prevotella_maculosa	ZOTU_2879	1.46048e-07	4	0.498132	0.727643	NA	FALSE
Bacteria	Actinobacteria	Actinobacteria	Actinomycetales	Unassigned	Unassigned	Unassigned	ZOTU_288	3.2184e-05	100	0.870815	1	NA	FALSE
Bacteria	Bacteroidetes	Bacteroidia	Bacteroidales	Prevotellaceae	Prevotella	Prevotella_oris	ZOTU_2880	4.69521e-07	4	0.606872	0.727643	NA	FALSE
Bacteria	Unassigned	Unassigned	Unassigned	Unassigned	Unassigned	Unassigned	ZOTU_2881	9.80388e-09	1	NA	NA	NA	FALSE
Bacteria	Firmicutes	Negativicutes	Selenomonadales	Veillonellaceae	Selenomonas	Selenomonas_sputigena	ZOTU_2882	6.35539e-07	6	0.610132	0.799769	NA	FALSE
Bacteria	Firmicutes	Negativicutes	Selenomonadales	Veillonellaceae	Selenomonas	Selenomonas_sputigena	ZOTU_2883	2.77829e-07	4	0.759451	0.727643	NA	FALSE
Bacteria	Bacteroidetes	Bacteroidia	Bacteroidales	Prevotellaceae	Prevotella	Prevotella_oris	ZOTU_2884	4.42252e-07	4	0.543512	0.727643	NA	FALSE
Bacteria	Bacteroidetes	Bacteroidia	Bacteroidales	Prevotellaceae	Prevotella	Prevotella_dentalis	ZOTU_2885	1.79292e-06	18	0.951484	0.970151	NA	FALSE
Bacteria	Firmicutes	Bacilli	Lactobacillales	Lactobacillaceae	Lactobacillus	Lactobacillus_paraplantarum	ZOTU_2886	0	0	NA	NA	NA	FALSE
Bacteria	Firmicutes	Negativicutes	Selenomonadales	Veillonellaceae	Centipeda	Centipeda_periodontii	ZOTU_2887	8.21711e-07	7	0.386535	0.828488	NA	FALSE
Bacteria	Unassigned	Unassigned	Unassigned	Unassigned	Unassigned	Unassigned	ZOTU_2889	0	0	NA	NA	NA	FALSE
Bacteria	Firmicutes	Bacilli	Lactobacillales	Lactobacillaceae	Lactobacillus	Unassigned	ZOTU_2890	4.90985e-07	2	0.388684	0.630502	NA	FALSE
Bacteria	Firmicutes	Bacilli	Lactobacillales	Lactobacillaceae	Lactobacillus	Lactobacillus_panis	ZOTU_2891	3.23792e-07	5	0.268489	0.766397	NA	FALSE
Bacteria	Proteobacteria	Gammaproteobacteria	Pseudomonadales	Pseudomonadaceae	Pseudomonas	Unassigned	ZOTU_2892	1.0921e-07	1	NA	NA	NA	FALSE
Bacteria	Cyanobacteria	Chloroplast	Unassigned	Chloroplast	Streptophyta	Unassigned	ZOTU_2893	1.25126e-07	1	NA	NA	NA	FALSE
Bacteria	Proteobacteria	Alphaproteobacteria	Rhizobiales	Unassigned	Unassigned	Unassigned	ZOTU_2895	0	0	NA	NA	NA	FALSE
Bacteria	Firmicutes	Negativicutes	Selenomonadales	Veillonellaceae	Selenomonas	Selenomonas_sputigena	ZOTU_2896	0	0	NA	NA	NA	FALSE
Bacteria	Unassigned	Unassigned	Unassigned	Unassigned	Unassigned	Unassigned	ZOTU_2897	4.83909e-07	11	0.378288	0.908289	NA	FALSE
Bacteria	Proteobacteria	Betaproteobacteria	Neisseriales	Neisseriaceae	Neisseria	Unassigned	ZOTU_2898	1.99388e-07	1	NA	NA	NA	FALSE
Bacteria	Bacteroidetes	Bacteroidia	Bacteroidales	Porphyromonadaceae	Porphyromonas	Porphyromonas_catoniae	ZOTU_29	0.0105037	232	0.972993	1	NA	FALSE
Bacteria	Firmicutes	Clostridia	Clostridiales	Lachnospiraceae	Lachnoanaerobaculum	Unassigned	ZOTU_290	9.1322e-05	155	0.922906	1	NA	FALSE
Bacteria	Spirochaetes	Spirochaetia	Spirochaetales	Spirochaetaceae	Treponema	Unassigned	ZOTU_2900	7.42472e-07	6	0.273494	0.799769	NA	FALSE
Bacteria	Unassigned	Unassigned	Unassigned	Unassigned	Unassigned	Unassigned	ZOTU_2901	1.14603e-06	16	0.527743	0.958717	NA	FALSE
Bacteria	Bacteroidetes	Bacteroidia	Bacteroidales	Prevotellaceae	Prevotella	Prevotella_oris	ZOTU_2902	1.06755e-06	6	0.261203	0.799769	NA	FALSE
Bacteria	Bacteroidetes	Bacteroidia	Bacteroidales	Prevotellaceae	Prevotella	Unassigned	ZOTU_2903	1.52532e-07	3	0.431851	0.682667	NA	FALSE
Bacteria	Proteobacteria	Alphaproteobacteria	Rhizobiales	Hyphomicrobiaceae	Devosia	Unassigned	ZOTU_2904	2.67679e-07	1	NA	NA	NA	FALSE
Bacteria	Proteobacteria	Gammaproteobacteria	Cardiobacteriales	Cardiobacteriaceae	Cardiobacterium	Cardiobacterium_hominis	ZOTU_2905	2.79684e-07	1	NA	NA	NA	FALSE
Bacteria	Bacteroidetes	Flavobacteriia	Flavobacteriales	Flavobacteriaceae	Capnocytophaga	Capnocytophaga_ochracea	ZOTU_2906	1.87391e-07	3	0.882863	0.682667	NA	FALSE
Bacteria	Bacteroidetes	Bacteroidia	Bacteroidales	Prevotellaceae	Prevotella	Unassigned	ZOTU_2907	4.31134e-07	4	0.723961	0.727643	NA	FALSE
Bacteria	Unassigned	Unassigned	Unassigned	Unassigned	Unassigned	Unassigned	ZOTU_2908	0	0	NA	NA	NA	FALSE
Bacteria	Bacteroidetes	Bacteroidia	Bacteroidales	Prevotellaceae	Prevotella	Prevotella_fusca	ZOTU_2909	2.62545e-06	4	0.356089	0.727643	NA	FALSE
Bacteria	Firmicutes	Clostridia	Clostridiales	Clostridiales_Incertae_Sedis_XI	Parvimonas	Parvimonas_micra	ZOTU_291	0.000175185	111	0.604443	1	NA	FALSE
Bacteria	Firmicutes	Bacilli	Bacillales	Bacillaceae_2	Compostibacillus	Compostibacillus_humi	ZOTU_2910	1.45444e-05	1	NA	NA	NA	FALSE
Bacteria	Cyanobacteria	Chloroplast	Unassigned	Chloroplast	Streptophyta	Unassigned	ZOTU_2911	7.05905e-07	7	0.850255	0.828488	NA	FALSE
Bacteria	Bacteroidetes	Flavobacteriia	Flavobacteriales	Flavobacteriaceae	Flavobacterium	Unassigned	ZOTU_2912	0	0	NA	NA	NA	FALSE
Bacteria	Unassigned	Unassigned	Unassigned	Unassigned	Unassigned	Unassigned	ZOTU_2913	3.88056e-07	5	0.989219	0.766397	NA	FALSE
Bacteria	Firmicutes	Negativicutes	Selenomonadales	Veillonellaceae	Schwartzia	Schwartzia_succinivorans	ZOTU_2914	4.05381e-07	6	0.593288	0.799769	NA	FALSE
Bacteria	Firmicutes	Clostridia	Clostridiales	Lachnospiraceae	Lachnoanaerobaculum	Lachnoanaerobaculum_umeaense	ZOTU_2915	3.63575e-08	1	NA	NA	NA	FALSE
Bacteria	Actinobacteria	Actinobacteria	Coriobacteriales	Coriobacteriaceae	Unassigned	Unassigned	ZOTU_2916	3.23365e-08	1	NA	NA	NA	FALSE
Bacteria	Firmicutes	Negativicutes	Selenomonadales	Veillonellaceae	Selenomonas	Selenomonas_sputigena	ZOTU_2917	6.89352e-08	2	0.876667	0.630502	NA	FALSE
Bacteria	Bacteroidetes	Unassigned	Unassigned	Unassigned	Unassigned	Unassigned	ZOTU_2918	1.75911e-07	4	0.447459	0.727643	NA	FALSE
Bacteria	Spirochaetes	Spirochaetia	Spirochaetales	Spirochaetaceae	Treponema	Treponema_socranskii_subsp._socranskii	ZOTU_2919	3.355e-07	5	0.8843	0.766397	NA	FALSE
Bacteria	Actinobacteria	Actinobacteria	Actinomycetales	Corynebacteriaceae	Corynebacterium	Corynebacterium_matruchotii	ZOTU_292	0.000200769	99	0.575808	1	NA	FALSE
Bacteria	Tenericutes	Mollicutes	Mycoplasmatales	Mycoplasmataceae	Mycoplasma	Mycoplasma_spermatophilum	ZOTU_2920	1.6434e-06	14	0.809006	0.943068	NA	FALSE
[truncated: 1,468 more rows]

## Sheet: Oral wash 
Table S1. Procedural contaminations on oral wash samples sequencing analysis.
Kingdom	Phylum	Class	Order	Family	Genus	Species	ZOTU ID	freq	prev	p.freq	p.prev	p	contaminant
Bacteria	Firmicutes	Bacilli	Lactobacillales	Streptococcaceae	Streptococcus	Streptococcus_dentisani	ZOTU_1	0.10725	240	1	0.5	NA	FALSE
Bacteria	Firmicutes	Bacilli	Bacillales	Bacillales_Incertae_Sedis_XI	Gemella	Gemella_haemolysans	ZOTU_10	0.0201055	236	0.999754	0.999973	NA	FALSE
Bacteria	Bacteroidetes	Bacteroidia	Bacteroidales	Prevotellaceae	Prevotella	Prevotella_nanceiensis	ZOTU_100	0.00151346	224	0.97802	1	NA	FALSE
Bacteria	Firmicutes	Negativicutes	Selenomonadales	Veillonellaceae	Selenomonas	Selenomonas_sputigena	ZOTU_1001	1.50247e-05	92	0.641328	0.988391	NA	FALSE
Bacteria	Firmicutes	Negativicutes	Selenomonadales	Veillonellaceae	Selenomonas	Selenomonas_sputigena	ZOTU_1002	4.28329e-05	84	0.768741	0.99818	NA	FALSE
Bacteria	Proteobacteria	Betaproteobacteria	Neisseriales	Neisseriaceae	Unassigned	Unassigned	ZOTU_1003	4.73765e-05	69	0.921352	0.816478	NA	FALSE
Bacteria	Firmicutes	Clostridia	Clostridiales	Clostridiales_Incertae_Sedis_XI	Unassigned	Unassigned	ZOTU_1004	2.45557e-05	30	0.691895	0.666506	NA	FALSE
Bacteria	Proteobacteria	Gammaproteobacteria	Pseudomonadales	Pseudomonadaceae	Pseudomonas	Pseudomonas_azotoformans	ZOTU_1005	8.75431e-05	83	0.685695	1.50748e-07	NA	FALSE
Bacteria	Firmicutes	Bacilli	Lactobacillales	Streptococcaceae	Streptococcus	Streptococcus_agalactiae	ZOTU_1006	1.10831e-06	6	0.604292	0.720966	NA	FALSE
Bacteria	Bacteroidetes	Bacteroidia	Bacteroidales	Prevotellaceae	Prevotella	Unassigned	ZOTU_1007	4.77085e-05	94	0.929933	0.99747	NA	FALSE
Bacteria	Bacteroidetes	Bacteroidia	Bacteroidales	Prevotellaceae	Prevotella	Prevotella_oulorum	ZOTU_1008	3.54632e-05	94	0.849404	0.9999	NA	FALSE
Bacteria	Candidatus_Saccharibacteria	Unassigned	Unassigned	Unassigned	Saccharibacteria_genera_incertae_sedis	Unassigned	ZOTU_1009	3.13589e-05	44	0.844813	0.705686	NA	FALSE
Bacteria	Bacteroidetes	Bacteroidia	Bacteroidales	Prevotellaceae	Prevotella	Prevotella_salivae	ZOTU_101	0.00112386	216	0.997128	1	NA	FALSE
Bacteria	Bacteroidetes	Bacteroidia	Bacteroidales	Prevotellaceae	Prevotella	Prevotella_oralis	ZOTU_1010	3.59957e-05	115	0.943987	0.999974	NA	FALSE
Bacteria	Bacteroidetes	Flavobacteriia	Flavobacteriales	Flavobacteriaceae	Capnocytophaga	Capnocytophaga_ochracea	ZOTU_1011	4.84847e-05	98	0.873054	0.998414	NA	FALSE
Bacteria	Firmicutes	Bacilli	Lactobacillales	Streptococcaceae	Streptococcus	Streptococcus_anginosus_subsp._whileyi	ZOTU_1012	1.56547e-05	42	0.777558	0.447721	NA	FALSE
Bacteria	Tenericutes	Mollicutes	Acholeplasmatales	Acholeplasmataceae	Acholeplasma	Unassigned	ZOTU_1013	3.74886e-05	45	0.81718	0.968553	NA	FALSE
Bacteria	Actinobacteria	Actinobacteria	Actinomycetales	Actinomycetaceae	Actinomyces	Actinomyces_odontolyticus	ZOTU_1014	2.98304e-05	82	0.726778	0.991015	NA	FALSE
Bacteria	Spirochaetes	Spirochaetia	Spirochaetales	Spirochaetaceae	Treponema	Treponema_maltophilum	ZOTU_1015	4.53685e-05	99	0.977543	0.999711	NA	FALSE
Bacteria	Firmicutes	Clostridia	Clostridiales	Lachnospiraceae	Lachnoanaerobaculum	Lachnoanaerobaculum_umeaense	ZOTU_1016	4.34628e-05	109	0.93288	0.998231	NA	FALSE
Bacteria	Bacteroidetes	Bacteroidia	Bacteroidales	Prevotellaceae	Prevotella	Unassigned	ZOTU_1017	2.66211e-05	36	0.744217	0.988325	NA	FALSE
Bacteria	Bacteroidetes	Bacteroidia	Bacteroidales	Prevotellaceae	Prevotella	Prevotella_oulorum	ZOTU_1019	4.44302e-05	137	0.924996	1	NA	FALSE
Bacteria	Bacteroidetes	Flavobacteriia	Flavobacteriales	Flavobacteriaceae	Unassigned	Unassigned	ZOTU_102	0.00217789	230	1	1	NA	FALSE
Bacteria	Candidatus_Saccharibacteria	Unassigned	Unassigned	Unassigned	Saccharibacteria_genera_incertae_sedis	Unassigned	ZOTU_1020	6.30593e-05	26	0.738427	0.964586	NA	FALSE
Bacteria	Firmicutes	Negativicutes	Selenomonadales	Veillonellaceae	Selenomonas	Selenomonas_sputigena	ZOTU_1021	3.60182e-05	98	0.544388	0.750189	NA	FALSE
Bacteria	Bacteroidetes	Bacteroidia	Bacteroidales	Prevotellaceae	Alloprevotella	Alloprevotella_rava	ZOTU_1022	3.65008e-05	56	0.885939	0.992869	NA	FALSE
Bacteria	Bacteroidetes	Bacteroidia	Bacteroidales	Porphyromonadaceae	Porphyromonas	Porphyromonas_catoniae	ZOTU_1023	4.30781e-05	28	0.768783	0.851128	NA	FALSE
Bacteria	Bacteroidetes	Flavobacteriia	Flavobacteriales	Flavobacteriaceae	Capnocytophaga	Capnocytophaga_ochracea	ZOTU_1024	7.1912e-05	30	0.698233	0.977128	NA	FALSE
Bacteria	Bacteroidetes	Bacteroidia	Bacteroidales	Prevotellaceae	Prevotella	Prevotella_maculosa	ZOTU_1025	7.7157e-05	172	0.985203	1	NA	FALSE
Bacteria	Firmicutes	Negativicutes	Selenomonadales	Veillonellaceae	Selenomonas	Selenomonas_infelix	ZOTU_1026	3.40368e-05	75	0.843664	0.948327	NA	FALSE
Bacteria	Actinobacteria	Actinobacteria	Actinomycetales	Propionibacteriaceae	Unassigned	Unassigned	ZOTU_1027	2.39055e-05	69	0.853929	0.970657	NA	FALSE
Bacteria	Bacteroidetes	Bacteroidia	Bacteroidales	Prevotellaceae	Prevotella	Unassigned	ZOTU_1028	4.21243e-06	23	0.356459	0.776049	NA	FALSE
Bacteria	Spirochaetes	Spirochaetia	Spirochaetales	Spirochaetaceae	Treponema	Treponema_medium	ZOTU_1029	3.04196e-05	82	0.545666	0.991015	NA	FALSE
Bacteria	Actinobacteria	Actinobacteria	Actinomycetales	Corynebacteriaceae	Corynebacterium	Corynebacterium_durum	ZOTU_103	0.00249614	227	0.949917	0.99982	NA	FALSE
Bacteria	Firmicutes	Negativicutes	Selenomonadales	Veillonellaceae	Dialister	Dialister_pneumosintes	ZOTU_1030	2.70117e-05	53	0.608938	0.832946	NA	FALSE
Bacteria	Bacteroidetes	Bacteroidia	Bacteroidales	Prevotellaceae	Prevotella	Unassigned	ZOTU_1031	6.23265e-05	112	0.981349	0.998794	NA	FALSE
Bacteria	Proteobacteria	Alphaproteobacteria	Unassigned	Unassigned	Unassigned	Unassigned	ZOTU_1032	2.03911e-05	56	0.753608	0.806171	NA	FALSE
Bacteria	Firmicutes	Clostridia	Clostridiales	Lachnospiraceae	Catonella	Catonella_morbi	ZOTU_1033	2.50707e-05	63	0.954355	0.876292	NA	FALSE
Bacteria	Fusobacteria	Fusobacteriia	Fusobacteriales	Fusobacteriaceae	Fusobacterium	Unassigned	ZOTU_1034	3.09565e-05	69	0.616095	0.991456	NA	FALSE
Bacteria	Firmicutes	Clostridia	Clostridiales	Lachnospiraceae	Unassigned	Unassigned	ZOTU_1035	4.63309e-05	67	0.840728	0.997549	NA	FALSE
Bacteria	Firmicutes	Negativicutes	Selenomonadales	Veillonellaceae	Anaeroglobus	Anaeroglobus_geminatus	ZOTU_1036	3.52353e-05	38	0.591997	0.938532	NA	FALSE
Bacteria	Spirochaetes	Spirochaetia	Spirochaetales	Spirochaetaceae	Treponema	Treponema_socranskii_subsp._socranskii	ZOTU_1037	4.38045e-05	145	0.991438	0.999996	NA	FALSE
Bacteria	Bacteroidetes	Bacteroidia	Bacteroidales	Prevotellaceae	Prevotella	Prevotella_histicola	ZOTU_1038	2.23083e-05	71	0.865929	0.99295	NA	FALSE
Bacteria	Fusobacteria	Fusobacteriia	Fusobacteriales	Leptotrichiaceae	Leptotrichia	Leptotrichia_goodfellowii	ZOTU_1039	3.76129e-05	104	0.869029	0.999977	NA	FALSE
Bacteria	Bacteroidetes	Bacteroidia	Bacteroidales	Prevotellaceae	Prevotella	Prevotella_histicola	ZOTU_104	0.00141068	189	0.958788	0.999819	NA	FALSE
Bacteria	Fusobacteria	Fusobacteriia	Fusobacteriales	Leptotrichiaceae	Leptotrichia	Unassigned	ZOTU_1040	2.40888e-05	60	0.862051	0.5	NA	FALSE
Bacteria	Firmicutes	Negativicutes	Selenomonadales	Veillonellaceae	Veillonella	Unassigned	ZOTU_1041	3.55501e-05	46	0.621904	0.529716	NA	FALSE
Bacteria	Spirochaetes	Spirochaetia	Spirochaetales	Spirochaetaceae	Treponema	Treponema_amylovorum	ZOTU_1042	3.2921e-05	25	0.549041	0.809254	NA	FALSE
Bacteria	Proteobacteria	Gammaproteobacteria	Cardiobacteriales	Cardiobacteriaceae	Cardiobacterium	Cardiobacterium_valvarum	ZOTU_1043	8.13788e-05	60	0.863334	0.93941	NA	FALSE
Bacteria	Firmicutes	Negativicutes	Selenomonadales	Veillonellaceae	Selenomonas	Selenomonas_sputigena	ZOTU_1044	2.93118e-05	79	0.798528	0.988004	NA	FALSE
Bacteria	Bacteroidetes	Bacteroidia	Bacteroidales	Prevotellaceae	Prevotella	Unassigned	ZOTU_1045	1.45746e-05	57	0.93	0.974892	NA	FALSE
Bacteria	Bacteroidetes	Bacteroidia	Bacteroidales	Prevotellaceae	Prevotella	Prevotella_oulorum	ZOTU_1046	1.7094e-05	41	0.87667	0.993441	NA	FALSE
Bacteria	Bacteroidetes	Flavobacteriia	Flavobacteriales	Flavobacteriaceae	Chryseobacterium	Unassigned	ZOTU_1047	3.30425e-05	95	0.885607	0.999913	NA	FALSE
Bacteria	Actinobacteria	Actinobacteria	Coriobacteriales	Coriobacteriaceae	Cryptobacterium	Cryptobacterium_curtum	ZOTU_1048	3.43155e-05	134	0.9628	0.999995	NA	FALSE
Bacteria	Bacteroidetes	Bacteroidia	Bacteroidales	Porphyromonadaceae	Porphyromonas	Porphyromonas_catoniae	ZOTU_1049	3.94519e-05	46	0.802392	0.996372	NA	FALSE
Bacteria	Bacteroidetes	Bacteroidia	Bacteroidales	Prevotellaceae	Prevotella	Prevotella_pallens	ZOTU_105	0.00141697	179	0.960041	0.999807	NA	FALSE
Bacteria	Actinobacteria	Actinobacteria	Actinomycetales	Actinomycetaceae	Actinomyces	Actinomyces_georgiae	ZOTU_1050	6.33563e-05	132	0.743063	0.980699	NA	FALSE
Bacteria	Bacteroidetes	Flavobacteriia	Flavobacteriales	Flavobacteriaceae	Capnocytophaga	Capnocytophaga_granulosa	ZOTU_1051	2.77222e-05	62	0.889424	0.983739	NA	FALSE
Bacteria	Firmicutes	Clostridia	Clostridiales	Lachnospiraceae	Lachnoanaerobaculum	Unassigned	ZOTU_1052	3.27928e-05	42	0.682253	0.994166	NA	FALSE
Bacteria	Bacteroidetes	Bacteroidia	Bacteroidales	Prevotellaceae	Prevotella	Unassigned	ZOTU_1053	1.02986e-05	29	0.83309	0.974465	NA	FALSE
Bacteria	Firmicutes	Bacilli	Lactobacillales	Lactobacillaceae	Lactobacillus	Unassigned	ZOTU_1054	2.08043e-05	32	0.754059	0.981679	NA	FALSE
Bacteria	Bacteroidetes	Bacteroidia	Bacteroidales	Porphyromonadaceae	Tannerella	Tannerella_forsythia	ZOTU_1055	4.02902e-05	24	0.421482	0.793217	NA	FALSE
Bacteria	Bacteroidetes	Bacteroidia	Bacteroidales	Prevotellaceae	Prevotella	Unassigned	ZOTU_1056	4.13083e-06	11	0.48897	0.830447	NA	FALSE
Bacteria	Proteobacteria	Gammaproteobacteria	Cardiobacteriales	Cardiobacteriaceae	Cardiobacterium	Cardiobacterium_valvarum	ZOTU_1057	7.01112e-05	52	0.644887	0.998256	NA	FALSE
Bacteria	Bacteroidetes	Bacteroidia	Bacteroidales	Prevotellaceae	Prevotella	Prevotella_maculosa	ZOTU_1058	3.73493e-05	160	0.999318	1	NA	FALSE
Bacteria	Firmicutes	Clostridia	Clostridiales	Lachnospiraceae	Lachnoanaerobaculum	Lachnoanaerobaculum_umeaense	ZOTU_1059	8.14996e-06	13	0.901163	0.861525	NA	FALSE
Bacteria	Fusobacteria	Fusobacteriia	Fusobacteriales	Leptotrichiaceae	Leptotrichia	Unassigned	ZOTU_106	0.000804078	165	0.820508	0.999883	NA	FALSE
Bacteria	Spirochaetes	Spirochaetia	Spirochaetales	Spirochaetaceae	Treponema	Treponema_amylovorum	ZOTU_1060	2.19761e-05	36	0.861851	0.774682	NA	FALSE
Bacteria	Bacteroidetes	Bacteroidia	Bacteroidales	Prevotellaceae	Prevotella	Prevotella_loescheii	ZOTU_1061	3.55073e-05	74	0.852444	0.998831	NA	FALSE
Bacteria	Bacteroidetes	Bacteroidia	Bacteroidales	Prevotellaceae	Alloprevotella	Alloprevotella_rava	ZOTU_1062	2.12466e-05	43	0.868147	0.864437	NA	FALSE
Bacteria	Proteobacteria	Betaproteobacteria	Neisseriales	Neisseriaceae	Neisseria	Unassigned	ZOTU_1063	4.00404e-05	62	0.973378	0.727329	NA	FALSE
Bacteria	Firmicutes	Clostridia	Clostridiales	Peptococcaceae_1	Peptococcus	Peptococcus_niger	ZOTU_1064	2.10141e-05	73	0.842585	0.856719	NA	FALSE
Bacteria	Bacteroidetes	Bacteroidia	Bacteroidales	Prevotellaceae	Prevotella	Prevotella_pleuritidis	ZOTU_1065	3.70758e-05	49	0.821567	0.915787	NA	FALSE
Bacteria	Bacteroidetes	Bacteroidia	Bacteroidales	Prevotellaceae	Prevotella	Unassigned	ZOTU_1066	2.12926e-05	36	0.78819	0.926124	NA	FALSE
Bacteria	Bacteroidetes	Bacteroidia	Bacteroidales	Prevotellaceae	Prevotella	Prevotella_oulorum	ZOTU_1067	4.30907e-05	113	0.936161	0.998943	NA	FALSE
Bacteria	Firmicutes	Negativicutes	Selenomonadales	Veillonellaceae	Selenomonas	Selenomonas_sputigena	ZOTU_1068	3.85613e-05	82	0.936385	0.970924	NA	FALSE
Bacteria	Spirochaetes	Spirochaetia	Spirochaetales	Spirochaetaceae	Treponema	Treponema_maltophilum	ZOTU_1069	2.26638e-05	88	0.744353	0.995118	NA	FALSE
Bacteria	Actinobacteria	Actinobacteria	Actinomycetales	Microbacteriaceae	Leifsonia	Leifsonia_xyli_subsp._cynodontis	ZOTU_107	0.00181049	164	0.00471151	0.000936148	NA	TRUE
Bacteria	Firmicutes	Bacilli	Lactobacillales	Lactobacillaceae	Lactobacillus	Unassigned	ZOTU_1070	4.70802e-05	43	0.761378	0.126222	NA	FALSE
Bacteria	Actinobacteria	Actinobacteria	Coriobacteriales	Coriobacteriaceae	Atopobium	Atopobium_rimae	ZOTU_1071	1.02183e-05	50	0.938398	0.922485	NA	FALSE
Bacteria	Firmicutes	Clostridia	Clostridiales	Lachnospiraceae	Unassigned	Unassigned	ZOTU_1072	1.88389e-05	93	0.958172	0.999372	NA	FALSE
Bacteria	Actinobacteria	Actinobacteria	Actinomycetales	Actinomycetaceae	Actinomyces	Actinomyces_odontolyticus	ZOTU_1073	3.66198e-05	81	0.953291	0.997469	NA	FALSE
Bacteria	Firmicutes	Negativicutes	Selenomonadales	Veillonellaceae	Selenomonas	Unassigned	ZOTU_1074	6.2799e-05	54	0.904276	0.284929	NA	FALSE
Bacteria	Bacteroidetes	Bacteroidia	Bacteroidales	Porphyromonadaceae	Porphyromonas	Porphyromonas_catoniae	ZOTU_1075	1.95514e-05	56	0.802171	0.972677	NA	FALSE
Bacteria	Proteobacteria	Epsilonproteobacteria	Campylobacterales	Helicobacteraceae	Wolinella	Wolinella_succinogenes	ZOTU_1076	2.26184e-05	74	0.800119	0.981	NA	FALSE
Bacteria	Firmicutes	Clostridia	Clostridiales	Lachnospiraceae	Lachnoanaerobaculum	Lachnoanaerobaculum_umeaense	ZOTU_1077	3.74513e-05	74	0.773914	0.554582	NA	FALSE
Bacteria	Proteobacteria	Betaproteobacteria	Neisseriales	Neisseriaceae	Neisseria	Unassigned	ZOTU_1078	3.21471e-05	83	0.781024	0.520318	NA	FALSE
Bacteria	Tenericutes	Mollicutes	Mycoplasmatales	Mycoplasmataceae	Mycoplasma	Unassigned	ZOTU_1079	1.8602e-05	114	0.998663	0.99997	NA	FALSE
Bacteria	Bacteroidetes	Flavobacteriia	Flavobacteriales	Flavobacteriaceae	Capnocytophaga	Capnocytophaga_leadbetteri	ZOTU_108	0.00132897	226	0.999457	0.999999	NA	FALSE
Bacteria	Firmicutes	Negativicutes	Selenomonadales	Veillonellaceae	Selenomonas	Selenomonas_infelix	ZOTU_1080	3.95851e-05	85	0.878995	0.858117	NA	FALSE
Bacteria	Spirochaetes	Spirochaetia	Spirochaetales	Spirochaetaceae	Treponema	Treponema_socranskii_subsp._paredis	ZOTU_1081	3.08409e-05	117	0.982892	0.999884	NA	FALSE
Bacteria	Bacteroidetes	Bacteroidia	Bacteroidales	Porphyromonadaceae	Porphyromonas	Porphyromonas_endodontalis	ZOTU_1082	3.42756e-05	47	0.77557	0.900903	NA	FALSE
Bacteria	Bacteroidetes	Unassigned	Unassigned	Unassigned	Unassigned	Unassigned	ZOTU_1083	6.51644e-06	24	0.778393	0.793217	NA	FALSE
Bacteria	Firmicutes	Clostridia	Clostridiales	Lachnospiraceae	Shuttleworthia	Shuttleworthia_satelles	ZOTU_1085	2.71801e-05	128	0.998236	0.999983	NA	FALSE
Bacteria	Firmicutes	Negativicutes	Selenomonadales	Veillonellaceae	Selenomonas	Selenomonas_dianae	ZOTU_1086	3.55489e-05	87	0.527623	0.981347	NA	FALSE
Bacteria	Proteobacteria	Gammaproteobacteria	Oceanospirillales	Halomonadaceae	Halomonas	Unassigned	ZOTU_1087	2.10819e-05	44	0.000175949	0.00504219	NA	TRUE
Bacteria	Proteobacteria	Gammaproteobacteria	Pasteurellales	Pasteurellaceae	Haemophilus	Unassigned	ZOTU_1088	2.9271e-05	18	0.51106	0.917219	NA	FALSE
Bacteria	Bacteroidetes	Bacteroidia	Bacteroidales	Prevotellaceae	Unassigned	Unassigned	ZOTU_1089	1.62616e-05	50	0.859658	0.981001	NA	FALSE
Bacteria	Actinobacteria	Actinobacteria	Actinomycetales	Micrococcaceae	Rothia	Rothia_mucilaginosa	ZOTU_109	0.000943089	167	0.985907	0.967972	NA	FALSE
Bacteria	Bacteroidetes	Bacteroidia	Bacteroidales	Porphyromonadaceae	Porphyromonas	Porphyromonas_catoniae	ZOTU_1090	3.11785e-05	74	0.830189	0.998831	NA	FALSE
Bacteria	Bacteroidetes	Bacteroidia	Bacteroidales	Prevotellaceae	Prevotella	Prevotella_intermedia	ZOTU_1091	8.58108e-07	14	0.759982	0.874945	NA	FALSE
Bacteria	Bacteroidetes	Bacteroidia	Bacteroidales	Prevotellaceae	Prevotella	Unassigned	ZOTU_1092	1.2135e-05	39	0.784013	0.991725	NA	FALSE
Bacteria	Bacteroidetes	Bacteroidia	Bacteroidales	Prevotellaceae	Prevotella	Prevotella_loescheii	ZOTU_1093	3.64458e-05	109	0.791387	0.993194	NA	FALSE
Bacteria	Proteobacteria	Betaproteobacteria	Neisseriales	Neisseriaceae	Unassigned	Unassigned	ZOTU_1094	1.89752e-05	90	0.699629	0.999093	NA	FALSE
Bacteria	SR1	Unassigned	Unassigned	Unassigned	SR1_genera_incertae_sedis	Unassigned	ZOTU_1095	1.44675e-05	31	0.60732	0.884767	NA	FALSE
Bacteria	Bacteroidetes	Bacteroidia	Bacteroidales	Prevotellaceae	Prevotella	Prevotella_intermedia	ZOTU_1096	4.47295e-05	47	0.855054	0.996783	NA	FALSE
Bacteria	Firmicutes	Negativicutes	Selenomonadales	Veillonellaceae	Schwartzia	Schwartzia_succinivorans	ZOTU_1097	3.04618e-05	121	0.920163	0.999939	NA	FALSE
Bacteria	Bacteroidetes	Bacteroidia	Bacteroidales	Prevotellaceae	Prevotella	Unassigned	ZOTU_1098	2.50147e-05	68	0.930405	0.968083	NA	FALSE
Bacteria	Actinobacteria	Actinobacteria	Actinomycetales	Actinomycetaceae	Actinomyces	Actinomyces_odontolyticus	ZOTU_1099	3.03219e-05	102	0.983094	0.959263	NA	FALSE
Bacteria	Firmicutes	Bacilli	Lactobacillales	Carnobacteriaceae	Granulicatella	Granulicatella_adiacens	ZOTU_11	0.0169095	236	1	0.999973	NA	FALSE
Bacteria	Fusobacteria	Fusobacteriia	Fusobacteriales	Fusobacteriaceae	Fusobacterium	Unassigned	ZOTU_110	0.00119608	176	0.298058	0.990456	NA	FALSE
Bacteria	Actinobacteria	Actinobacteria	Coriobacteriales	Coriobacteriaceae	Olsenella	Olsenella_profusa	ZOTU_1100	2.85427e-05	97	0.858714	0.977355	NA	FALSE
Bacteria	Bacteroidetes	Bacteroidia	Bacteroidales	Porphyromonadaceae	Tannerella	Tannerella_forsythia	ZOTU_1101	2.78919e-05	39	0.663874	0.817601	NA	FALSE
Bacteria	Actinobacteria	Actinobacteria	Bifidobacteriales	Bifidobacteriaceae	Bifidobacterium	Bifidobacterium_dentium	ZOTU_1102	2.21918e-05	49	0.940087	0.978951	NA	FALSE
Bacteria	Proteobacteria	Alphaproteobacteria	Sphingomonadales	Sphingomonadaceae	Sphingomonas	Unassigned	ZOTU_1103	2.01147e-05	36	0.793858	0.00483688	NA	FALSE
Bacteria	Fusobacteria	Fusobacteriia	Fusobacteriales	Leptotrichiaceae	Leptotrichia	Leptotrichia_hofstadii	ZOTU_1104	0.000102047	132	0.938089	0.980699	NA	FALSE
Bacteria	Bacteroidetes	Bacteroidia	Bacteroidales	Prevotellaceae	Prevotella	Prevotella_enoeca	ZOTU_1105	4.2833e-05	52	0.887211	0.998256	NA	FALSE
Bacteria	Tenericutes	Mollicutes	Acholeplasmatales	Acholeplasmataceae	Acholeplasma	Unassigned	ZOTU_1106	2.71997e-05	43	0.649159	0.864437	NA	FALSE
Bacteria	Firmicutes	Clostridia	Clostridiales	Lachnospiraceae	Unassigned	Unassigned	ZOTU_1107	2.52246e-05	41	0.761091	0.993441	NA	FALSE
Bacteria	Bacteroidetes	Bacteroidia	Bacteroidales	Prevotellaceae	Unassigned	Unassigned	ZOTU_1108	1.19351e-05	51	0.820989	0.625403	NA	FALSE
Bacteria	Firmicutes	Negativicutes	Selenomonadales	Veillonellaceae	Selenomonas	Selenomonas_infelix	ZOTU_1109	3.40875e-05	71	0.546867	0.975268	NA	FALSE
Bacteria	Firmicutes	Clostridia	Clostridiales	Unassigned	Unassigned	Unassigned	ZOTU_111	0.00132066	214	0.969266	1	NA	FALSE
Bacteria	Bacteroidetes	Bacteroidia	Bacteroidales	Prevotellaceae	Prevotella	Unassigned	ZOTU_1110	2.57361e-05	53	0.587438	0.9861	NA	FALSE
Bacteria	Actinobacteria	Actinobacteria	Coriobacteriales	Coriobacteriaceae	Slackia	Slackia_exigua	ZOTU_1111	3.50499e-05	128	0.846735	0.999889	NA	FALSE
Bacteria	Fusobacteria	Fusobacteriia	Fusobacteriales	Leptotrichiaceae	Leptotrichia	Leptotrichia_goodfellowii	ZOTU_1112	3.02229e-05	70	0.764191	0.992235	NA	FALSE
Bacteria	Proteobacteria	Betaproteobacteria	Neisseriales	Neisseriaceae	Unassigned	Unassigned	ZOTU_1113	2.42087e-05	32	0.70192	0.894386	NA	FALSE
Bacteria	Bacteroidetes	Bacteroidia	Bacteroidales	Prevotellaceae	Prevotella	Prevotella_saccharolytica	ZOTU_1114	3.88295e-05	126	0.896648	0.999997	NA	FALSE
Bacteria	Firmicutes	Clostridia	Clostridiales	Peptostreptococcaceae	Peptostreptococcaceae_incertae_sedis	Eubacterium_yurii_subsp._margaretiae	ZOTU_1115	1.85173e-05	106	0.930853	0.999425	NA	FALSE
Bacteria	Actinobacteria	Actinobacteria	Actinomycetales	Actinomycetaceae	Actinomyces	Actinomyces_timonensis	ZOTU_1116	4.42768e-05	89	0.955703	0.778759	NA	FALSE
Bacteria	Firmicutes	Bacilli	Lactobacillales	Streptococcaceae	Streptococcus	Streptococcus_sobrinus	ZOTU_1117	3.50789e-05	34	0.816947	0.0460503	NA	FALSE
Bacteria	Unassigned	Unassigned	Unassigned	Unassigned	Unassigned	Unassigned	ZOTU_1118	2.23202e-05	78	0.522811	0.999254	NA	FALSE
Bacteria	Actinobacteria	Actinobacteria	Coriobacteriales	Coriobacteriaceae	Olsenella	Unassigned	ZOTU_1119	2.6176e-05	57	0.691926	0.817739	NA	FALSE
Bacteria	Firmicutes	Clostridia	Clostridiales	Clostridiales_Incertae_Sedis_XI	Parvimonas	Parvimonas_micra	ZOTU_112	0.000912182	200	0.917396	0.999923	NA	FALSE
Bacteria	Firmicutes	Clostridia	Clostridiales	Lachnospiraceae	Oribacterium	Oribacterium_asaccharolyticum	ZOTU_1120	9.75711e-06	45	0.936299	0.883858	NA	FALSE
Bacteria	Actinobacteria	Actinobacteria	Actinomycetales	Actinomycetaceae	Actinomyces	Actinomyces_timonensis	ZOTU_1121	2.59513e-05	93	0.981047	0.989482	NA	FALSE
Bacteria	Bacteroidetes	Bacteroidia	Bacteroidales	Porphyromonadaceae	Tannerella	Tannerella_forsythia	ZOTU_1122	7.24793e-05	28	0.842399	0.971509	NA	FALSE
Bacteria	Bacteroidetes	Bacteroidia	Bacteroidales	Porphyromonadaceae	Porphyromonas	Porphyromonas_catoniae	ZOTU_1123	6.38997e-05	21	0.593435	0.939562	NA	FALSE
Bacteria	Bacteroidetes	Bacteroidia	Bacteroidales	Prevotellaceae	Prevotella	Prevotella_amnii	ZOTU_1124	1.42517e-05	38	0.637886	0.938532	NA	FALSE
Bacteria	Bacteroidetes	Bacteroidia	Bacteroidales	Prevotellaceae	Prevotella	Prevotella_denticola	ZOTU_1125	3.09413e-05	28	0.757832	0.971509	NA	FALSE
Bacteria	Actinobacteria	Actinobacteria	Actinomycetales	Actinomycetaceae	Actinomyces	Unassigned	ZOTU_1126	2.14074e-05	12	0.354192	0.846736	NA	FALSE
Bacteria	Bacteroidetes	Bacteroidia	Bacteroidales	Prevotellaceae	Alloprevotella	Alloprevotella_tannerae	ZOTU_1127	7.68663e-06	19	0.764686	0.925423	NA	FALSE
Bacteria	Actinobacteria	Actinobacteria	Actinomycetales	Actinomycetaceae	Actinomyces	Actinomyces_georgiae	ZOTU_1128	2.96238e-05	64	0.659444	0.955722	NA	FALSE
Bacteria	Proteobacteria	Gammaproteobacteria	Cardiobacteriales	Cardiobacteriaceae	Cardiobacterium	Cardiobacterium_hominis	ZOTU_1129	6.47859e-05	89	0.807358	0.778759	NA	FALSE
Bacteria	SR1	Unassigned	Unassigned	Unassigned	SR1_genera_incertae_sedis	Unassigned	ZOTU_113	0.000791971	142	0.843265	0.754983	NA	FALSE
Bacteria	Spirochaetes	Spirochaetia	Spirochaetales	Spirochaetaceae	Treponema	Treponema_medium	ZOTU_1130	2.11768e-05	28	0.652502	0.851128	NA	FALSE
Bacteria	Fusobacteria	Fusobacteriia	Fusobacteriales	Leptotrichiaceae	Leptotrichia	Leptotrichia_shahii	ZOTU_1131	1.68964e-05	30	0.682906	0.874383	NA	FALSE
Bacteria	Spirochaetes	Spirochaetia	Spirochaetales	Spirochaetaceae	Treponema	Unassigned	ZOTU_1132	2.0573e-05	74	0.921759	0.994755	NA	FALSE
Bacteria	Firmicutes	Negativicutes	Selenomonadales	Veillonellaceae	Selenomonas	Selenomonas_infelix	ZOTU_1133	3.27692e-05	63	0.803046	0.741583	NA	FALSE
Bacteria	Firmicutes	Clostridia	Clostridiales	Lachnospiraceae	Shuttleworthia	Shuttleworthia_satelles	ZOTU_1134	4.31124e-05	125	0.98853	0.999083	NA	FALSE
Bacteria	Fusobacteria	Fusobacteriia	Fusobacteriales	Leptotrichiaceae	Leptotrichia	Leptotrichia_hofstadii	ZOTU_1135	5.31884e-05	37	0.724789	0.989584	NA	FALSE
Bacteria	Spirochaetes	Spirochaetia	Spirochaetales	Spirochaetaceae	Treponema	Treponema_medium	ZOTU_1136	2.70914e-05	60	0.745173	0.980607	NA	FALSE
Bacteria	Proteobacteria	Betaproteobacteria	Burkholderiales	Comamonadaceae	Unassigned	Unassigned	ZOTU_1137	1.32159e-05	56	0.83089	0.918156	NA	FALSE
Bacteria	Bacteroidetes	Bacteroidia	Bacteroidales	Porphyromonadaceae	Porphyromonas	Unassigned	ZOTU_1138	3.00929e-05	67	0.874539	0.5	NA	FALSE
Bacteria	Firmicutes	Unassigned	Unassigned	Unassigned	Unassigned	Unassigned	ZOTU_1139	1.39242e-05	99	0.983251	0.998595	NA	FALSE
Bacteria	Firmicutes	Negativicutes	Selenomonadales	Veillonellaceae	Veillonella	Unassigned	ZOTU_114	0.00172866	192	0.904731	0.997538	NA	FALSE
Bacteria	Bacteroidetes	Bacteroidia	Bacteroidales	Prevotellaceae	Alloprevotella	Alloprevotella_tannerae	ZOTU_1140	4.67076e-05	71	0.919883	0.92982	NA	FALSE
Bacteria	Fusobacteria	Fusobacteriia	Fusobacteriales	Leptotrichiaceae	Streptobacillus	Unassigned	ZOTU_1141	2.05978e-05	57	0.700886	0.251355	NA	FALSE
Bacteria	Firmicutes	Bacilli	Lactobacillales	Lactobacillaceae	Lactobacillus	Lactobacillus_paracasei_subsp._paracasei	ZOTU_1142	3.00615e-05	54	0.838622	0.284929	NA	FALSE
Bacteria	Firmicutes	Clostridia	Clostridiales	Clostridiales_Incertae_Sedis_XI	Unassigned	Unassigned	ZOTU_1143	2.01355e-05	43	0.566536	0.994814	NA	FALSE
Bacteria	Actinobacteria	Actinobacteria	Coriobacteriales	Coriobacteriaceae	Atopobium	Atopobium_rimae	ZOTU_1144	2.83183e-05	89	0.939268	0.998977	NA	FALSE
Bacteria	Bacteroidetes	Flavobacteriia	Flavobacteriales	Flavobacteriaceae	Unassigned	Unassigned	ZOTU_1145	1.85455e-05	49	0.821672	0.978951	NA	FALSE
Bacteria	Spirochaetes	Spirochaetia	Spirochaetales	Spirochaetaceae	Treponema	Treponema_medium	ZOTU_1146	2.07452e-05	86	0.965071	0.993988	NA	FALSE
Bacteria	Fusobacteria	Fusobacteriia	Fusobacteriales	Fusobacteriaceae	Fusobacterium	Unassigned	ZOTU_1147	4.2767e-05	36	0.874158	0.774682	NA	FALSE
Bacteria	Firmicutes	Negativicutes	Selenomonadales	Veillonellaceae	Unassigned	Unassigned	ZOTU_1148	2.59675e-05	88	0.915175	0.982992	NA	FALSE
Bacteria	Firmicutes	Clostridia	Clostridiales	Peptostreptococcaceae	Peptostreptococcaceae_incertae_sedis	Unassigned	ZOTU_1149	2.98407e-05	92	0.952952	0.988391	NA	FALSE
Bacteria	Firmicutes	Bacilli	Lactobacillales	Aerococcaceae	Abiotrophia	Abiotrophia_defectiva	ZOTU_115	0.00173941	219	0.729165	0.999993	NA	FALSE
Bacteria	Bacteroidetes	Bacteroidia	Bacteroidales	Prevotellaceae	Prevotella	Unassigned	ZOTU_1150	3.31181e-05	68	0.770535	0.968083	NA	FALSE
Bacteria	Firmicutes	Negativicutes	Selenomonadales	Veillonellaceae	Selenomonas	Selenomonas_sputigena	ZOTU_1151	2.6074e-05	65	0.821779	0.987592	NA	FALSE
Bacteria	Spirochaetes	Spirochaetia	Spirochaetales	Spirochaetaceae	Treponema	Unassigned	ZOTU_1152	1.86247e-05	102	0.913833	0.999969	NA	FALSE
Bacteria	Firmicutes	Clostridia	Clostridiales	Lachnospiraceae	Lachnoanaerobaculum	Lachnoanaerobaculum_umeaense	ZOTU_1153	2.64765e-05	48	0.725291	0.99715	NA	FALSE
Bacteria	Bacteroidetes	Flavobacteriia	Flavobacteriales	Flavobacteriaceae	Capnocytophaga	Unassigned	ZOTU_1154	6.37574e-05	19	0.619987	0.925423	NA	FALSE
Bacteria	Firmicutes	Negativicutes	Selenomonadales	Veillonellaceae	Selenomonas	Selenomonas_sputigena	ZOTU_1155	2.73918e-05	78	0.753647	0.959357	NA	FALSE
Bacteria	Bacteroidetes	Bacteroidia	Bacteroidales	Porphyromonadaceae	Tannerella	Tannerella_forsythia	ZOTU_1156	2.70218e-05	87	0.888557	0.981347	NA	FALSE
Bacteria	Bacteroidetes	Bacteroidia	Bacteroidales	Prevotellaceae	Prevotella	Unassigned	ZOTU_1157	1.57086e-06	6	0.214863	0.720966	NA	FALSE
Bacteria	Fusobacteria	Fusobacteriia	Fusobacteriales	Leptotrichiaceae	Leptotrichia	Leptotrichia_goodfellowii	ZOTU_1158	2.47373e-05	40	0.824166	0.830375	NA	FALSE
Bacteria	Firmicutes	Clostridia	Clostridiales	Lachnospiraceae	Butyrivibrio	Butyrivibrio_hungatei	ZOTU_116	0.001298	210	0.958078	1	NA	FALSE
Bacteria	Spirochaetes	Spirochaetia	Spirochaetales	Spirochaetaceae	Treponema	Treponema_amylovorum	ZOTU_1161	1.63824e-05	33	0.707946	0.903287	NA	FALSE
Bacteria	Spirochaetes	Spirochaetia	Spirochaetales	Spirochaetaceae	Treponema	Treponema_maltophilum	ZOTU_1162	5.50841e-06	61	0.943123	0.995552	NA	FALSE
Bacteria	Firmicutes	Negativicutes	Selenomonadales	Veillonellaceae	Selenomonas	Selenomonas_infelix	ZOTU_1163	2.59016e-05	53	0.699407	0.939908	NA	FALSE
Bacteria	Spirochaetes	Spirochaetia	Spirochaetales	Spirochaetaceae	Treponema	Treponema_medium	ZOTU_1164	2.41353e-05	30	0.790931	0.874383	NA	FALSE
Bacteria	Bacteroidetes	Bacteroidia	Bacteroidales	Prevotellaceae	Prevotella	Prevotella_oris	ZOTU_1165	7.35813e-06	29	0.585712	0.863187	NA	FALSE
Bacteria	Spirochaetes	Spirochaetia	Spirochaetales	Spirochaetaceae	Treponema	Treponema_medium	ZOTU_1166	1.53964e-05	85	0.721836	0.99334	NA	FALSE
Bacteria	Proteobacteria	Deltaproteobacteria	Desulfovibrionales	Desulfovibrionaceae	Desulfovibrio	Desulfovibrio_simplex	ZOTU_1167	2.77891e-05	35	0.557695	0.52824	NA	FALSE
Bacteria	Firmicutes	Negativicutes	Selenomonadales	Veillonellaceae	Selenomonas	Selenomonas_infelix	ZOTU_1168	2.70844e-05	69	0.874937	0.991456	NA	FALSE
Bacteria	Firmicutes	Clostridia	Clostridiales	Unassigned	Unassigned	Unassigned	ZOTU_1169	1.90335e-05	53	0.754443	0.939908	NA	FALSE
Bacteria	Actinobacteria	Actinobacteria	Actinomycetales	Actinomycetaceae	Actinomyces	Unassigned	ZOTU_117	0.001814	221	0.75096	0.999998	NA	FALSE
Bacteria	Actinobacteria	Actinobacteria	Coriobacteriales	Coriobacteriaceae	Slackia	Slackia_exigua	ZOTU_1170	3.10811e-05	78	0.905699	0.999254	NA	FALSE
Bacteria	Firmicutes	Clostridia	Clostridiales	Lachnospiraceae	Stomatobaculum	Stomatobaculum_longum	ZOTU_1171	6.5426e-06	53	0.888009	0.939908	NA	FALSE
Bacteria	Firmicutes	Negativicutes	Selenomonadales	Veillonellaceae	Selenomonas	Selenomonas_sputigena	ZOTU_1172	2.91195e-05	98	0.969495	0.993712	NA	FALSE
Bacteria	Spirochaetes	Spirochaetia	Spirochaetales	Spirochaetaceae	Treponema	Treponema_maltophilum	ZOTU_1173	2.96735e-05	93	0.859366	0.999372	NA	FALSE
Bacteria	Bacteroidetes	Bacteroidia	Bacteroidales	Prevotellaceae	Prevotella	Unassigned	ZOTU_1174	2.62257e-05	59	0.753074	0.978847	NA	FALSE
Bacteria	Bacteroidetes	Bacteroidia	Bacteroidales	Prevotellaceae	Unassigned	Unassigned	ZOTU_1175	1.62919e-05	28	0.537337	0.851128	NA	FALSE
Bacteria	Firmicutes	Negativicutes	Selenomonadales	Veillonellaceae	Selenomonas	Unassigned	ZOTU_1176	3.39196e-05	65	0.901498	0.5	NA	FALSE
Bacteria	Bacteroidetes	Bacteroidia	Bacteroidales	Prevotellaceae	Prevotella	Unassigned	ZOTU_1177	2.53917e-05	39	0.95412	0.817601	NA	FALSE
Bacteria	Bacteroidetes	Flavobacteriia	Flavobacteriales	Flavobacteriaceae	Chryseobacterium	Unassigned	ZOTU_1178	4.31092e-05	47	0.79101	0.974229	NA	FALSE
Bacteria	Bacteroidetes	Flavobacteriia	Flavobacteriales	Flavobacteriaceae	Capnocytophaga	Capnocytophaga_haemolytica	ZOTU_1179	3.07062e-05	70	0.943395	0.973049	NA	FALSE
Bacteria	Fusobacteria	Fusobacteriia	Fusobacteriales	Leptotrichiaceae	Leptotrichia	Unassigned	ZOTU_118	0.0019896	201	0.830787	0.999941	NA	FALSE
Bacteria	Bacteroidetes	Bacteroidia	Bacteroidales	Unassigned	Unassigned	Unassigned	ZOTU_1180	9.17652e-06	18	0.590665	0.364139	NA	FALSE
Bacteria	Bacteroidetes	Bacteroidia	Bacteroidales	Prevotellaceae	Prevotella	Prevotella_veroralis	ZOTU_1181	1.97549e-05	50	0.926637	0.997767	NA	FALSE
Bacteria	Bacteroidetes	Bacteroidia	Bacteroidales	Prevotellaceae	Prevotella	Unassigned	ZOTU_1183	9.91112e-06	38	0.895821	0.938532	NA	FALSE
Bacteria	Bacteroidetes	Bacteroidia	Bacteroidales	Porphyromonadaceae	Porphyromonas	Porphyromonas_catoniae	ZOTU_1184	1.44451e-05	40	0.822158	0.830375	NA	FALSE
Bacteria	Bacteroidetes	Bacteroidia	Bacteroidales	Prevotellaceae	Prevotella	Prevotella_oulorum	ZOTU_1185	6.33437e-06	17	0.775969	0.646274	NA	FALSE
Bacteria	Bacteroidetes	Bacteroidia	Bacteroidales	Prevotellaceae	Prevotella	Prevotella_shahii	ZOTU_1186	2.57939e-05	110	0.997693	0.999669	NA	FALSE
Bacteria	Bacteroidetes	Bacteroidia	Bacteroidales	Prevotellaceae	Prevotella	Prevotella_shahii	ZOTU_1187	3.00326e-05	85	0.907327	0.99334	NA	FALSE
Bacteria	Actinobacteria	Actinobacteria	Bifidobacteriales	Bifidobacteriaceae	Bifidobacterium	Bifidobacterium_dentium	ZOTU_1188	2.9945e-05	56	0.738084	0.972677	NA	FALSE
Bacteria	Spirochaetes	Spirochaetia	Spirochaetales	Spirochaetaceae	Treponema	Treponema_putidum	ZOTU_1189	2.07153e-05	43	0.673412	0.961756	NA	FALSE
Bacteria	Fusobacteria	Fusobacteriia	Fusobacteriales	Leptotrichiaceae	Leptotrichia	Unassigned	ZOTU_119	0.000876206	168	0.940389	0.669792	NA	FALSE
Bacteria	Proteobacteria	Betaproteobacteria	Burkholderiales	Comamonadaceae	Delftia	Unassigned	ZOTU_1190	9.49392e-08	6	0.514989	0.269009	NA	FALSE
Bacteria	Bacteroidetes	Flavobacteriia	Flavobacteriales	Flavobacteriaceae	Capnocytophaga	Capnocytophaga_sputigena	ZOTU_1191	2.04537e-05	25	0.751882	0.809254	NA	FALSE
Bacteria	Bacteroidetes	Bacteroidia	Bacteroidales	Prevotellaceae	Prevotella	Prevotella_oris	ZOTU_1192	1.89963e-05	19	0.73091	0.925423	NA	FALSE
Bacteria	Firmicutes	Negativicutes	Selenomonadales	Veillonellaceae	Selenomonas	Selenomonas_sputigena	ZOTU_1193	1.47646e-05	18	0.886672	0.917219	NA	FALSE
Bacteria	Bacteroidetes	Flavobacteriia	Flavobacteriales	Flavobacteriaceae	Capnocytophaga	Unassigned	ZOTU_1194	3.37825e-05	61	0.803163	0.982235	NA	FALSE
Bacteria	Bacteroidetes	Bacteroidia	Bacteroidales	Prevotellaceae	Prevotella	Unassigned	ZOTU_1195	1.86552e-05	34	0.675161	0.911516	NA	FALSE
Bacteria	Actinobacteria	Actinobacteria	Actinomycetales	Actinomycetaceae	Actinomyces	Unassigned	ZOTU_1197	2.513e-05	69	0.901393	0.816478	NA	FALSE
Bacteria	Firmicutes	Negativicutes	Selenomonadales	Veillonellaceae	Selenomonas	Selenomonas_sputigena	ZOTU_1198	8.3278e-06	61	0.965838	0.94391	NA	FALSE
Bacteria	Bacteroidetes	Flavobacteriia	Flavobacteriales	Flavobacteriaceae	Capnocytophaga	Capnocytophaga_ochracea	ZOTU_1199	2.52e-05	63	0.750507	0.985128	NA	FALSE
Bacteria	Proteobacteria	Betaproteobacteria	Neisseriales	Neisseriaceae	Neisseria	Unassigned	ZOTU_12	0.0137702	217	0.374491	0.993721	NA	FALSE
Bacteria	Firmicutes	Bacilli	Lactobacillales	Streptococcaceae	Streptococcus	Streptococcus_gordonii	ZOTU_120	0.00181897	229	0.975619	1	NA	FALSE
Bacteria	Firmicutes	Clostridia	Clostridiales	Lachnospiraceae	Shuttleworthia	Shuttleworthia_satelles	ZOTU_1200	1.83642e-05	106	0.987191	0.999425	NA	FALSE
Bacteria	Bacteroidetes	Bacteroidia	Bacteroidales	Prevotellaceae	Unassigned	Unassigned	ZOTU_1201	2.51155e-05	26	0.752116	0.964586	NA	FALSE
Bacteria	Proteobacteria	Gammaproteobacteria	Pasteurellales	Pasteurellaceae	Unassigned	Unassigned	ZOTU_1202	2.592e-05	57	0.884873	0.974892	NA	FALSE
Bacteria	Firmicutes	Negativicutes	Selenomonadales	Veillonellaceae	Unassigned	Unassigned	ZOTU_1203	3.28729e-05	97	0.888825	0.938959	NA	FALSE
Bacteria	Proteobacteria	Gammaproteobacteria	Pasteurellales	Pasteurellaceae	Unassigned	Unassigned	ZOTU_1204	2.87954e-05	50	0.933974	0.981001	NA	FALSE
Bacteria	Proteobacteria	Betaproteobacteria	Neisseriales	Neisseriaceae	Eikenella	Eikenella_corrodens	ZOTU_1205	1.47848e-05	47	0.717205	0.974229	NA	FALSE
Bacteria	Spirochaetes	Spirochaetia	Spirochaetales	Spirochaetaceae	Treponema	Treponema_medium	ZOTU_1206	1.62662e-05	70	0.832602	0.992235	NA	FALSE
Bacteria	Bacteroidetes	Bacteroidia	Bacteroidales	Porphyromonadaceae	Porphyromonas	Porphyromonas_catoniae	ZOTU_1207	2.33367e-05	73	0.940655	0.939662	NA	FALSE
Bacteria	Spirochaetes	Spirochaetia	Spirochaetales	Spirochaetaceae	Treponema	Unassigned	ZOTU_1208	2.40584e-05	115	0.981014	0.999192	NA	FALSE
Bacteria	Bacteroidetes	Bacteroidia	Bacteroidales	Prevotellaceae	Prevotella	Prevotella_marshii	ZOTU_1209	2.59621e-05	108	0.945103	0.999562	NA	FALSE
Bacteria	Proteobacteria	Gammaproteobacteria	Pasteurellales	Pasteurellaceae	Actinobacillus	Unassigned	ZOTU_121	0.00112994	186	0.940962	0.977854	NA	FALSE
Bacteria	Firmicutes	Negativicutes	Selenomonadales	Veillonellaceae	Selenomonas	Selenomonas_sputigena	ZOTU_1211	1.83011e-05	60	0.925004	0.995104	NA	FALSE
Bacteria	Fusobacteria	Fusobacteriia	Fusobacteriales	Leptotrichiaceae	Leptotrichia	Leptotrichia_shahii	ZOTU_1212	1.67546e-05	38	0.898887	0.990713	NA	FALSE
Bacteria	Actinobacteria	Actinobacteria	Actinomycetales	Actinomycetaceae	Actinomyces	Actinomyces_odontolyticus	ZOTU_1213	1.82353e-05	52	0.843984	0.984561	NA	FALSE
Bacteria	Fusobacteria	Fusobacteriia	Fusobacteriales	Leptotrichiaceae	Leptotrichia	Unassigned	ZOTU_1214	1.63099e-05	21	0.292891	0.738102	NA	FALSE
Bacteria	Bacteroidetes	Flavobacteriia	Flavobacteriales	Flavobacteriaceae	Capnocytophaga	Capnocytophaga_sputigena	ZOTU_1215	1.77507e-05	8	0.734402	0.771069	NA	FALSE
Bacteria	Bacteroidetes	Bacteroidia	Bacteroidales	Prevotellaceae	Prevotella	Unassigned	ZOTU_1216	3.41521e-05	26	0.80484	0.964586	NA	FALSE
Bacteria	Fusobacteria	Fusobacteriia	Fusobacteriales	Leptotrichiaceae	Leptotrichia	Unassigned	ZOTU_1217	1.27053e-07	4	0.729627	0.660497	NA	FALSE
Bacteria	Firmicutes	Negativicutes	Selenomonadales	Veillonellaceae	Selenomonas	Selenomonas_infelix	ZOTU_1218	1.88929e-05	74	0.955147	0.994755	NA	FALSE
Bacteria	Bacteroidetes	Bacteroidia	Bacteroidales	Bacteroidaceae	Bacteroides	Unassigned	ZOTU_1219	2.11777e-05	54	0.855961	0.998641	NA	FALSE
Bacteria	Fusobacteria	Fusobacteriia	Fusobacteriales	Leptotrichiaceae	Leptotrichia	Unassigned	ZOTU_122	0.000786428	180	0.991925	0.999851	NA	FALSE
Bacteria	Bacteroidetes	Bacteroidia	Bacteroidales	Prevotellaceae	Prevotella	Prevotella_shahii	ZOTU_1220	2.12316e-05	82	0.968024	0.991015	NA	FALSE
Bacteria	Proteobacteria	Gammaproteobacteria	Pasteurellales	Pasteurellaceae	Haemophilus	Unassigned	ZOTU_1221	3.9321e-05	69	0.889846	0.816478	NA	FALSE
Bacteria	Bacteroidetes	Bacteroidia	Bacteroidales	Prevotellaceae	Prevotella	Prevotella_oris	ZOTU_1222	1.59155e-05	50	0.90973	0.981001	NA	FALSE
Bacteria	Firmicutes	Negativicutes	Selenomonadales	Veillonellaceae	Selenomonas	Selenomonas_infelix	ZOTU_1223	3.49801e-05	95	0.681631	0.991402	NA	FALSE
Bacteria	Bacteroidetes	Bacteroidia	Bacteroidales	Prevotellaceae	Unassigned	Unassigned	ZOTU_1224	1.67951e-05	41	0.812419	0.104213	NA	FALSE
Bacteria	Spirochaetes	Spirochaetia	Spirochaetales	Spirochaetaceae	Treponema	Treponema_medium	ZOTU_1225	2.02099e-05	72	0.938204	0.993605	NA	FALSE
Bacteria	Firmicutes	Negativicutes	Selenomonadales	Veillonellaceae	Selenomonas	Selenomonas_infelix	ZOTU_1226	3.2948e-05	61	0.860236	0.712563	NA	FALSE
Bacteria	Bacteroidetes	Flavobacteriia	Flavobacteriales	Flavobacteriaceae	Capnocytophaga	Unassigned	ZOTU_1227	2.18258e-05	34	0.69044	0.505929	NA	FALSE
Bacteria	Firmicutes	Erysipelotrichia	Erysipelotrichales	Erysipelotrichaceae	Eggerthia	Eggerthia_catenaformis	ZOTU_1228	2.04493e-05	110	0.933872	0.993907	NA	FALSE
Bacteria	Bacteroidetes	Bacteroidia	Bacteroidales	Prevotellaceae	Prevotella	Unassigned	ZOTU_1229	1.10083e-05	9	0.604969	0.792778	NA	FALSE
Bacteria	Bacteroidetes	Bacteroidia	Bacteroidales	Prevotellaceae	Prevotella	Prevotella_nanceiensis	ZOTU_123	0.00129045	205	0.995125	0.999201	NA	FALSE
Bacteria	Firmicutes	Negativicutes	Selenomonadales	Veillonellaceae	Unassigned	Unassigned	ZOTU_1230	1.38877e-05	67	0.635289	0.965315	NA	FALSE
Bacteria	Bacteroidetes	Bacteroidia	Bacteroidales	Prevotellaceae	Prevotella	Unassigned	ZOTU_1231	2.0721e-05	97	0.996152	0.998214	NA	FALSE
Bacteria	Unassigned	Unassigned	Unassigned	Unassigned	Unassigned	Unassigned	ZOTU_1232	1.21834e-05	42	0.815409	0.000130354	NA	FALSE
Bacteria	Candidatus_Saccharibacteria	Unassigned	Unassigned	Unassigned	Saccharibacteria_genera_incertae_sedis	Unassigned	ZOTU_1233	1.14991e-05	64	0.817234	0.884386	NA	FALSE
Bacteria	Proteobacteria	Gammaproteobacteria	Pasteurellales	Pasteurellaceae	Haemophilus	Unassigned	ZOTU_1234	3.7932e-05	86	0.904575	0.866902	NA	FALSE
Bacteria	Firmicutes	Clostridia	Clostridiales	Unassigned	Unassigned	Unassigned	ZOTU_1235	9.27029e-06	49	0.8032	0.978951	NA	FALSE
Bacteria	Bacteroidetes	Bacteroidia	Bacteroidales	Prevotellaceae	Prevotella	Prevotella_multiformis	ZOTU_1236	2.48568e-05	70	0.926741	0.992235	NA	FALSE
Bacteria	Fusobacteria	Fusobacteriia	Fusobacteriales	Leptotrichiaceae	Leptotrichia	Unassigned	ZOTU_1237	2.07313e-05	31	0.768202	0.979524	NA	FALSE
Bacteria	Bacteroidetes	Bacteroidia	Bacteroidales	Prevotellaceae	Prevotella	Prevotella_oulorum	ZOTU_1238	2.71362e-05	77	0.910907	0.889903	NA	FALSE
Bacteria	Proteobacteria	Gammaproteobacteria	Pasteurellales	Pasteurellaceae	Unassigned	Unassigned	ZOTU_1239	1.75037e-05	69	0.84114	0.658276	NA	FALSE
Bacteria	Firmicutes	Negativicutes	Selenomonadales	Veillonellaceae	Veillonella	Veillonella_dispar	ZOTU_124	0.00158951	229	0.988878	1	NA	FALSE
Bacteria	Bacteroidetes	Bacteroidia	Bacteroidales	Prevotellaceae	Prevotella	Unassigned	ZOTU_1240	2.07519e-05	68	0.899171	0.990608	NA	FALSE
Bacteria	Proteobacteria	Gammaproteobacteria	Enterobacteriales	Enterobacteriaceae	Pantoea	Unassigned	ZOTU_1242	2.31914e-05	29	0.99997	0.0213907	NA	FALSE
Bacteria	Bacteroidetes	Bacteroidia	Bacteroidales	Porphyromonadaceae	Tannerella	Tannerella_forsythia	ZOTU_1243	3.57023e-05	82	0.856817	0.997729	NA	FALSE
Bacteria	Spirochaetes	Spirochaetia	Spirochaetales	Spirochaetaceae	Treponema	Unassigned	ZOTU_1244	1.21842e-05	74	0.930645	0.998831	NA	FALSE
Bacteria	Candidatus_Saccharibacteria	Unassigned	Unassigned	Unassigned	Saccharibacteria_genera_incertae_sedis	Unassigned	ZOTU_1245	1.74308e-05	30	0.643234	0.977128	NA	FALSE
Bacteria	Actinobacteria	Actinobacteria	Actinomycetales	Corynebacteriaceae	Corynebacterium	Corynebacterium_tuberculostearicum	ZOTU_1246	2.14861e-05	82	0.6823	0.321391	NA	FALSE
Bacteria	Bacteroidetes	Bacteroidia	Bacteroidales	Prevotellaceae	Unassigned	Unassigned	ZOTU_1247	1.28173e-05	32	0.528698	0.981679	NA	FALSE
Bacteria	Firmicutes	Clostridia	Clostridiales	Clostridiales_Incertae_Sedis_XIII	Mogibacterium	Mogibacterium_timidum	ZOTU_1249	1.8583e-05	124	0.862403	0.999785	NA	FALSE
Bacteria	Bacteroidetes	Bacteroidia	Bacteroidales	Prevotellaceae	Prevotella	Prevotella_pallens	ZOTU_125	0.00101033	174	0.977134	0.987107	NA	FALSE
Bacteria	Spirochaetes	Spirochaetia	Spirochaetales	Spirochaetaceae	Treponema	Treponema_maltophilum	ZOTU_1250	2.69141e-05	150	0.974515	1	NA	FALSE
Bacteria	Firmicutes	Negativicutes	Selenomonadales	Veillonellaceae	Selenomonas	Selenomonas_infelix	ZOTU_1251	3.27152e-05	90	0.946459	0.999093	NA	FALSE
Bacteria	Bacteroidetes	Flavobacteriia	Flavobacteriales	Flavobacteriaceae	Capnocytophaga	Capnocytophaga_ochracea	ZOTU_1252	5.71192e-05	48	0.795478	0.99715	NA	FALSE
Bacteria	Bacteroidetes	Bacteroidia	Bacteroidales	Prevotellaceae	Prevotella	Prevotella_loescheii	ZOTU_1253	2.10086e-05	75	0.794033	0.995258	NA	FALSE
Bacteria	Actinobacteria	Actinobacteria	Actinomycetales	Actinomycetaceae	Actinomyces	Actinomyces_timonensis	ZOTU_1254	1.97507e-05	63	0.57148	0.741583	NA	FALSE
Bacteria	Unassigned	Unassigned	Unassigned	Unassigned	Unassigned	Unassigned	ZOTU_1255	3.39137e-05	36	0.895273	0.774682	NA	FALSE
Bacteria	Bacteroidetes	Bacteroidia	Bacteroidales	Prevotellaceae	Prevotella	Prevotella_oris	ZOTU_1256	3.66324e-05	116	0.941339	0.99698	NA	FALSE
Bacteria	Bacteroidetes	Bacteroidia	Bacteroidales	Porphyromonadaceae	Porphyromonas	Porphyromonas_catoniae	ZOTU_1257	2.2061e-05	35	0.676541	0.986922	NA	FALSE
Bacteria	Bacteroidetes	Bacteroidia	Bacteroidales	Porphyromonadaceae	Porphyromonas	Porphyromonas_catoniae	ZOTU_1258	7.8522e-06	9	0.476982	0.792778	NA	FALSE
Bacteria	Firmicutes	Negativicutes	Selenomonadales	Veillonellaceae	Selenomonas	Selenomonas_infelix	ZOTU_1259	7.30204e-05	20	0.762674	0.932847	NA	FALSE
Bacteria	Firmicutes	Negativicutes	Selenomonadales	Veillonellaceae	Veillonella	Unassigned	ZOTU_126	0.00165579	213	0.967538	0.999991	NA	FALSE
Bacteria	Proteobacteria	Gammaproteobacteria	Cardiobacteriales	Cardiobacteriaceae	Cardiobacterium	Cardiobacterium_hominis	ZOTU_1260	2.54371e-05	64	0.723866	0.98641	NA	FALSE
Bacteria	Bacteroidetes	Bacteroidia	Bacteroidales	Prevotellaceae	Prevotella	Prevotella_oris	ZOTU_1261	1.76251e-05	47	0.906517	0.996783	NA	FALSE
Bacteria	Bacteroidetes	Bacteroidia	Bacteroidales	Porphyromonadaceae	Porphyromonas	Porphyromonas_catoniae	ZOTU_1263	2.62938e-05	75	0.745057	0.995258	NA	FALSE
Bacteria	Proteobacteria	Betaproteobacteria	Neisseriales	Neisseriaceae	Unassigned	Unassigned	ZOTU_1264	1.58632e-05	75	0.867014	0.995258	NA	FALSE
Bacteria	Bacteroidetes	Flavobacteriia	Flavobacteriales	Flavobacteriaceae	Capnocytophaga	Capnocytophaga_ochracea	ZOTU_1265	2.00009e-05	51	0.843898	0.809054	NA	FALSE
Bacteria	Firmicutes	Negativicutes	Selenomonadales	Veillonellaceae	Unassigned	Unassigned	ZOTU_1266	1.78451e-05	80	0.971333	0.999408	NA	FALSE
Bacteria	Candidatus_Saccharibacteria	Unassigned	Unassigned	Unassigned	Saccharibacteria_genera_incertae_sedis	Unassigned	ZOTU_1267	1.93522e-05	31	0.643277	0.979524	NA	FALSE
Bacteria	Bacteroidetes	Bacteroidia	Bacteroidales	Prevotellaceae	Prevotella	Prevotella_oris	ZOTU_1268	2.00225e-05	56	0.775192	0.972677	NA	FALSE
Bacteria	Proteobacteria	Gammaproteobacteria	Pasteurellales	Pasteurellaceae	Unassigned	Unassigned	ZOTU_1269	1.6475e-05	42	0.823576	0.114921	NA	FALSE
Bacteria	Actinobacteria	Actinobacteria	Actinomycetales	Actinomycetaceae	Actinomyces	Actinomyces_odontolyticus	ZOTU_127	0.00123472	215	0.899464	1	NA	FALSE
Bacteria	Bacteroidetes	Bacteroidia	Bacteroidales	Prevotellaceae	Prevotella	Prevotella_oris	ZOTU_1270	2.27114e-05	64	0.96482	0.955722	NA	FALSE
Bacteria	Bacteroidetes	Bacteroidia	Bacteroidales	Prevotellaceae	Prevotella	Unassigned	ZOTU_1271	2.11026e-05	66	0.824015	0.997286	NA	FALSE
Bacteria	Firmicutes	Negativicutes	Selenomonadales	Veillonellaceae	Selenomonas	Selenomonas_dianae	ZOTU_1272	2.02423e-05	73	0.769307	0.718856	NA	FALSE
Bacteria	Bacteroidetes	Unassigned	Unassigned	Unassigned	Unassigned	Unassigned	ZOTU_1273	1.55335e-05	39	0.594231	0.612793	NA	FALSE
Bacteria	Bacteroidetes	Bacteroidia	Bacteroidales	Prevotellaceae	Prevotella	Prevotella_shahii	ZOTU_1274	1.15922e-05	63	0.851122	0.99634	NA	FALSE
Bacteria	Proteobacteria	Betaproteobacteria	Burkholderiales	Comamonadaceae	Unassigned	Unassigned	ZOTU_1275	1.69421e-05	47	0.897582	0.996783	NA	FALSE
Bacteria	Proteobacteria	Gammaproteobacteria	Pasteurellales	Pasteurellaceae	Haemophilus	Haemophilus_aegyptius	ZOTU_1276	3.89748e-07	13	0.665241	0.861525	NA	FALSE
Bacteria	Bacteroidetes	Bacteroidia	Bacteroidales	Prevotellaceae	Unassigned	Unassigned	ZOTU_1277	1.66625e-05	97	0.987577	0.99301	NA	FALSE
Bacteria	Firmicutes	Negativicutes	Selenomonadales	Veillonellaceae	Unassigned	Unassigned	ZOTU_1278	2.49816e-05	103	0.886848	0.996378	NA	FALSE
Bacteria	Bacteroidetes	Bacteroidia	Bacteroidales	Prevotellaceae	Prevotella	Prevotella_oris	ZOTU_1279	1.4779e-05	66	0.700255	0.988682	NA	FALSE
Bacteria	SR1	Unassigned	Unassigned	Unassigned	SR1_genera_incertae_sedis	Unassigned	ZOTU_128	0.000989922	193	0.803695	0.99958	NA	FALSE
Bacteria	Bacteroidetes	Bacteroidia	Bacteroidales	Prevotellaceae	Unassigned	Unassigned	ZOTU_1280	1.02491e-05	36	0.937207	0.988325	NA	FALSE
Bacteria	Bacteroidetes	Flavobacteriia	Flavobacteriales	Flavobacteriaceae	Capnocytophaga	Capnocytophaga_granulosa	ZOTU_1281	5.90965e-05	99	0.971109	0.994351	NA	FALSE
Bacteria	Bacteroidetes	Flavobacteriia	Flavobacteriales	Flavobacteriaceae	Capnocytophaga	Capnocytophaga_ochracea	ZOTU_1282	2.47521e-05	58	0.766602	0.929469	NA	FALSE
Bacteria	Firmicutes	Negativicutes	Selenomonadales	Veillonellaceae	Selenomonas	Selenomonas_sputigena	ZOTU_1283	3.10427e-05	37	0.738516	0.989584	NA	FALSE
Bacteria	Bacteroidetes	Flavobacteriia	Flavobacteriales	Flavobacteriaceae	Capnocytophaga	Capnocytophaga_granulosa	ZOTU_1284	3.43439e-05	59	0.768892	0.994614	NA	FALSE
Bacteria	Firmicutes	Negativicutes	Selenomonadales	Veillonellaceae	Selenomonas	Selenomonas_sputigena	ZOTU_1285	1.22096e-05	16	0.632465	0.619715	NA	FALSE
Bacteria	Bacteroidetes	Bacteroidia	Bacteroidales	Prevotellaceae	Prevotella	Prevotella_fusca	ZOTU_1286	2.32755e-05	26	0.517761	0.824215	NA	FALSE
Bacteria	Bacteroidetes	Bacteroidia	Bacteroidales	Prevotellaceae	Prevotella	Prevotella_shahii	ZOTU_1287	1.23099e-05	19	0.502752	0.694978	NA	FALSE
Bacteria	Bacteroidetes	Bacteroidia	Bacteroidales	Porphyromonadaceae	Tannerella	Tannerella_forsythia	ZOTU_1288	1.68693e-05	55	0.784368	0.992181	NA	FALSE
Bacteria	Proteobacteria	Betaproteobacteria	Neisseriales	Neisseriaceae	Neisseria	Unassigned	ZOTU_1289	1.62236e-05	53	0.92763	0.9861	NA	FALSE
Bacteria	Actinobacteria	Actinobacteria	Actinomycetales	Micrococcaceae	Rothia	Rothia_dentocariosa	ZOTU_129	0.00129255	206	0.866094	0.999375	NA	FALSE
Bacteria	Firmicutes	Clostridia	Clostridiales	Lachnospiraceae	Lachnoanaerobaculum	Lachnoanaerobaculum_umeaense	ZOTU_1290	2.30953e-05	44	0.96926	0.965306	NA	FALSE
Bacteria	Firmicutes	Clostridia	Clostridiales	Clostridiales_Incertae_Sedis_XI	Murdochiella	Murdochiella_asaccharolytica	ZOTU_1291	1.35754e-05	25	0.545958	0.809254	NA	FALSE
Bacteria	Bacteroidetes	Flavobacteriia	Flavobacteriales	Flavobacteriaceae	Capnocytophaga	Capnocytophaga_ochracea	ZOTU_1292	1.73751e-05	64	0.895904	0.98641	NA	FALSE
Bacteria	Spirochaetes	Spirochaetia	Spirochaetales	Spirochaetaceae	Treponema	Unassigned	ZOTU_1293	9.11643e-06	20	0.812098	0.932847	NA	FALSE
Bacteria	Bacteroidetes	Bacteroidia	Bacteroidales	Prevotellaceae	Prevotella	Prevotella_nanceiensis	ZOTU_1294	1.92186e-05	24	0.738861	0.956075	NA	FALSE
Bacteria	Proteobacteria	Gammaproteobacteria	Pseudomonadales	Pseudomonadaceae	Pseudomonas	Unassigned	ZOTU_1295	2.93847e-05	47	0.981091	0.000420176	NA	FALSE
Bacteria	Bacteroidetes	Flavobacteriia	Flavobacteriales	Flavobacteriaceae	Capnocytophaga	Unassigned	ZOTU_1296	3.96146e-05	54	0.591761	0.987496	NA	FALSE
Bacteria	Bacteroidetes	Bacteroidia	Bacteroidales	Prevotellaceae	Prevotella	Unassigned	ZOTU_1297	5.99721e-06	18	0.787734	0.917219	NA	FALSE
Bacteria	Bacteroidetes	Bacteroidia	Bacteroidales	Prevotellaceae	Prevotella	Unassigned	ZOTU_1298	3.51047e-06	23	0.729235	0.95112	NA	FALSE
Bacteria	Firmicutes	Bacilli	Lactobacillales	Lactobacillaceae	Lactobacillus	Unassigned	ZOTU_1299	2.05042e-05	26	0.703855	0.964586	NA	FALSE
Bacteria	Firmicutes	Negativicutes	Selenomonadales	Veillonellaceae	Veillonella	Unassigned	ZOTU_13	0.0110789	233	0.902523	0.999999	NA	FALSE
Bacteria	Bacteroidetes	Bacteroidia	Bacteroidales	Porphyromonadaceae	Porphyromonas	Porphyromonas_catoniae	ZOTU_130	0.00102496	191	0.989205	0.999983	NA	FALSE
Bacteria	Bacteroidetes	Bacteroidia	Bacteroidales	Prevotellaceae	Prevotella	Prevotella_oulorum	ZOTU_1300	2.23362e-05	48	0.743748	0.99715	NA	FALSE
Bacteria	Bacteroidetes	Bacteroidia	Bacteroidales	Prevotellaceae	Prevotella	Prevotella_oulorum	ZOTU_1301	1.5794e-05	40	0.79608	0.94903	NA	FALSE
Bacteria	Bacteroidetes	Bacteroidia	Bacteroidales	Prevotellaceae	Prevotella	Unassigned	ZOTU_1302	4.67222e-06	29	0.789607	0.645462	NA	FALSE
Bacteria	Candidatus_Saccharibacteria	Unassigned	Unassigned	Unassigned	Saccharibacteria_genera_incertae_sedis	Unassigned	ZOTU_1303	2.41812e-05	6	0.499008	0.720966	NA	FALSE
Bacteria	Bacteroidetes	Bacteroidia	Bacteroidales	Porphyromonadaceae	Tannerella	Tannerella_forsythia	ZOTU_1304	2.83631e-05	42	0.704077	0.957877	NA	FALSE
Bacteria	Firmicutes	Negativicutes	Selenomonadales	Veillonellaceae	Selenomonas	Selenomonas_sputigena	ZOTU_1305	1.57646e-05	39	0.680567	0.612793	NA	FALSE
Bacteria	Fusobacteria	Fusobacteriia	Fusobacteriales	Leptotrichiaceae	Sneathia	Sneathia_sanguinegens	ZOTU_1306	1.9739e-07	5	0.600958	0.692145	NA	FALSE
Bacteria	Firmicutes	Bacilli	Lactobacillales	Streptococcaceae	Streptococcus	Streptococcus_anginosus_subsp._whileyi	ZOTU_1307	1.61523e-05	50	0.687895	0.922485	NA	FALSE
Bacteria	Bacteroidetes	Bacteroidia	Bacteroidales	Prevotellaceae	Prevotella	Prevotella_oris	ZOTU_1308	2.13876e-05	50	0.592399	0.997767	NA	FALSE
Bacteria	Firmicutes	Negativicutes	Selenomonadales	Veillonellaceae	Unassigned	Unassigned	ZOTU_1309	2.52809e-05	82	0.986543	0.999533	NA	FALSE
Bacteria	Actinobacteria	Actinobacteria	Actinomycetales	Cellulomonadaceae	Cellulomonas	Unassigned	ZOTU_131	0.00114103	127	0.165542	0.00432622	NA	FALSE
Bacteria	Proteobacteria	Gammaproteobacteria	Pasteurellales	Pasteurellaceae	Aggregatibacter	Aggregatibacter_aphrophilus	ZOTU_1310	1.57232e-05	39	0.704023	0.199281	NA	FALSE
Bacteria	Bacteroidetes	Flavobacteriia	Flavobacteriales	Flavobacteriaceae	Capnocytophaga	Capnocytophaga_ochracea	ZOTU_1311	1.74654e-05	48	0.732175	0.99715	NA	FALSE
Bacteria	Bacteroidetes	Bacteroidia	Bacteroidales	Prevotellaceae	Prevotella	Prevotella_oris	ZOTU_1312	1.3843e-05	68	0.834716	0.968083	NA	FALSE
Bacteria	Bacteroidetes	Bacteroidia	Bacteroidales	Prevotellaceae	Prevotella	Prevotella_oulorum	ZOTU_1313	2.80526e-05	63	0.776923	0.985128	NA	FALSE
Bacteria	Unassigned	Unassigned	Unassigned	Unassigned	Unassigned	Unassigned	ZOTU_1314	1.67722e-05	41	0.666565	0.953645	NA	FALSE
Bacteria	Bacteroidetes	Unassigned	Unassigned	Unassigned	Unassigned	Unassigned	ZOTU_1315	7.60041e-06	45	0.971021	0.995911	NA	FALSE
Bacteria	Firmicutes	Clostridia	Clostridiales	Clostridiales_Incertae_Sedis_XI	Unassigned	Unassigned	ZOTU_1316	1.68146e-05	37	0.662595	0.932584	NA	FALSE
Bacteria	Bacteroidetes	Bacteroidia	Bacteroidales	Prevotellaceae	Unassigned	Unassigned	ZOTU_1317	1.48927e-05	59	0.947615	0.934602	NA	FALSE
Bacteria	Bacteroidetes	Flavobacteriia	Flavobacteriales	Flavobacteriaceae	Capnocytophaga	Capnocytophaga_ochracea	ZOTU_1318	1.48831e-05	27	0.620346	0.838155	NA	FALSE
Bacteria	Firmicutes	Negativicutes	Selenomonadales	Veillonellaceae	Selenomonas	Unassigned	ZOTU_1319	1.3132e-05	67	0.641879	0.906136	NA	FALSE
Bacteria	Proteobacteria	Betaproteobacteria	Burkholderiales	Burkholderiaceae	Lautropia	Lautropia_mirabilis	ZOTU_132	0.00172027	212	0.719401	0.999244	NA	FALSE
Bacteria	Actinobacteria	Actinobacteria	Actinomycetales	Actinomycetaceae	Actinomyces	Actinomyces_israelii	ZOTU_1320	1.91091e-05	76	0.887393	0.952252	NA	FALSE
Bacteria	Firmicutes	Bacilli	Lactobacillales	Carnobacteriaceae	Dolosigranulum	Dolosigranulum_pigrum	ZOTU_1321	1.70167e-07	4	0.481441	0.660497	NA	FALSE
Bacteria	Bacteroidetes	Bacteroidia	Bacteroidales	Prevotellaceae	Prevotella	Prevotella_shahii	ZOTU_1322	1.84966e-05	57	0.936263	0.817739	NA	FALSE
Bacteria	Bacteroidetes	Bacteroidia	Bacteroidales	Prevotellaceae	Prevotella	Unassigned	ZOTU_1323	2.10104e-05	31	0.781754	0.686684	NA	FALSE
Bacteria	Spirochaetes	Spirochaetia	Spirochaetales	Spirochaetaceae	Treponema	Treponema_medium	ZOTU_1324	1.17954e-05	38	0.757861	0.990713	NA	FALSE
Bacteria	Firmicutes	Clostridia	Clostridiales	Lachnospiraceae	Howardella	Howardella_ureilytica	ZOTU_1325	1.4993e-05	113	0.937005	0.995674	NA	FALSE
Bacteria	Bacteroidetes	Flavobacteriia	Flavobacteriales	Flavobacteriaceae	Capnocytophaga	Capnocytophaga_ochracea	ZOTU_1326	2.64936e-05	36	0.860444	0.988325	NA	FALSE
Bacteria	Firmicutes	Negativicutes	Selenomonadales	Veillonellaceae	Selenomonas	Unassigned	ZOTU_1327	1.14001e-05	45	0.734072	0.968553	NA	FALSE
Bacteria	Bacteroidetes	Flavobacteriia	Flavobacteriales	Flavobacteriaceae	Capnocytophaga	Capnocytophaga_ochracea	ZOTU_1328	1.7034e-05	27	0.781015	0.600813	NA	FALSE
Bacteria	Firmicutes	Clostridia	Clostridiales	Eubacteriaceae	Eubacterium	Unassigned	ZOTU_1329	1.76783e-05	70	0.745471	0.992235	NA	FALSE
Bacteria	Proteobacteria	Gammaproteobacteria	Pasteurellales	Pasteurellaceae	Haemophilus	Haemophilus_sputorum	ZOTU_133	0.00157232	173	0.98395	0.953005	NA	FALSE
Bacteria	Proteobacteria	Gammaproteobacteria	Pasteurellales	Pasteurellaceae	Unassigned	Unassigned	ZOTU_1331	1.64003e-05	88	0.965573	0.982992	NA	FALSE
Bacteria	Spirochaetes	Spirochaetia	Spirochaetales	Spirochaetaceae	Treponema	Treponema_medium	ZOTU_1332	2.30871e-06	16	0.607509	0.898156	NA	FALSE
Bacteria	Fusobacteria	Fusobacteriia	Fusobacteriales	Leptotrichiaceae	Leptotrichia	Leptotrichia_goodfellowii	ZOTU_1333	1.65296e-05	52	0.873788	0.984561	NA	FALSE
Bacteria	Fusobacteria	Fusobacteriia	Fusobacteriales	Leptotrichiaceae	Leptotrichia	Unassigned	ZOTU_1334	1.66913e-05	42	0.670158	0.670381	NA	FALSE
Bacteria	Bacteroidetes	Unassigned	Unassigned	Unassigned	Unassigned	Unassigned	ZOTU_1335	1.94148e-05	23	0.662274	0.95112	NA	FALSE
Bacteria	Bacteroidetes	Bacteroidia	Bacteroidales	Prevotellaceae	Prevotella	Prevotella_shahii	ZOTU_1336	1.43299e-05	37	0.883753	0.989584	NA	FALSE
Bacteria	Firmicutes	Negativicutes	Selenomonadales	Veillonellaceae	Selenomonas	Selenomonas_sputigena	ZOTU_1337	2.11478e-05	49	0.488935	0.915787	NA	FALSE
Bacteria	Spirochaetes	Spirochaetia	Spirochaetales	Spirochaetaceae	Treponema	Treponema_amylovorum	ZOTU_1338	2.03459e-05	21	0.739657	0.939562	NA	FALSE
Bacteria	Bacteroidetes	Bacteroidia	Bacteroidales	Prevotellaceae	Prevotella	Unassigned	ZOTU_1339	2.02451e-05	26	0.660354	0.824215	NA	FALSE
Bacteria	Bacteroidetes	Flavobacteriia	Flavobacteriales	Flavobacteriaceae	Capnocytophaga	Unassigned	ZOTU_134	0.00145284	227	0.999839	1	NA	FALSE
Bacteria	Bacteroidetes	Bacteroidia	Bacteroidales	Prevotellaceae	Prevotella	Prevotella_multiformis	ZOTU_1340	2.27769e-05	48	0.871604	0.908602	NA	FALSE
Bacteria	Proteobacteria	Gammaproteobacteria	Cardiobacteriales	Cardiobacteriaceae	Cardiobacterium	Cardiobacterium_hominis	ZOTU_1341	2.00145e-05	51	0.744549	0.809054	NA	FALSE
Bacteria	Bacteroidetes	Bacteroidia	Bacteroidales	Prevotellaceae	Prevotella	Prevotella_pallens	ZOTU_1342	2.7062e-05	59	0.831057	0.839264	NA	FALSE
Bacteria	Bacteroidetes	Bacteroidia	Bacteroidales	Prevotellaceae	Prevotella	Prevotella_oulorum	ZOTU_1343	5.52122e-07	7	0.661366	0.7472	NA	FALSE
Bacteria	Candidatus_Saccharibacteria	Unassigned	Unassigned	Unassigned	Saccharibacteria_genera_incertae_sedis	Unassigned	ZOTU_1344	2.21962e-05	35	0.710485	0.139971	NA	FALSE
Bacteria	Bacteroidetes	Flavobacteriia	Flavobacteriales	Flavobacteriaceae	Chryseobacterium	Unassigned	ZOTU_1345	2.19984e-05	56	0.69769	0.918156	NA	FALSE
Bacteria	Actinobacteria	Actinobacteria	Actinomycetales	Geodermatophilaceae	Geodermatophilus	Unassigned	ZOTU_1346	1.21148e-05	11	0.971433	0.00641403	NA	FALSE
Bacteria	Bacteroidetes	Bacteroidia	Bacteroidales	Prevotellaceae	Prevotella	Prevotella_baroniae	ZOTU_1347	8.66683e-06	25	0.8162	0.960549	NA	FALSE
Bacteria	Actinobacteria	Actinobacteria	Actinomycetales	Actinomycetaceae	Actinomyces	Unassigned	ZOTU_1348	1.72288e-05	78	0.681604	0.897183	NA	FALSE
Bacteria	Spirochaetes	Spirochaetia	Spirochaetales	Spirochaetaceae	Treponema	Treponema_amylovorum	ZOTU_1349	1.61233e-05	21	0.675118	0.939562	NA	FALSE
Bacteria	Fusobacteria	Fusobacteriia	Fusobacteriales	Leptotrichiaceae	Leptotrichia	Unassigned	ZOTU_135	0.000866849	193	0.972673	0.991729	NA	FALSE
Bacteria	Fusobacteria	Fusobacteriia	Fusobacteriales	Fusobacteriaceae	Fusobacterium	Fusobacterium_nucleatum_subsp._animalis	ZOTU_1350	2.73434e-05	115	0.987508	0.999192	NA	FALSE
Bacteria	Bacteroidetes	Bacteroidia	Bacteroidales	Prevotellaceae	Prevotella	Unassigned	ZOTU_1351	1.29018e-05	64	0.720006	0.884386	NA	FALSE
Bacteria	Candidatus_Saccharibacteria	Unassigned	Unassigned	Unassigned	Saccharibacteria_genera_incertae_sedis	Unassigned	ZOTU_1352	2.10725e-05	60	0.944808	0.980607	NA	FALSE
Bacteria	Fusobacteria	Fusobacteriia	Fusobacteriales	Leptotrichiaceae	Sneathia	Sneathia_sanguinegens	ZOTU_1353	0	0	NA	NA	NA	FALSE
Bacteria	Proteobacteria	Gammaproteobacteria	Oceanospirillales	Halomonadaceae	Halomonas	Unassigned	ZOTU_1354	6.49962e-06	54	0.983988	0.0618369	NA	FALSE
Bacteria	Firmicutes	Clostridia	Clostridiales	Lachnospiraceae	Howardella	Howardella_ureilytica	ZOTU_1355	1.28462e-05	62	0.795522	0.995963	NA	FALSE
Bacteria	Bacteroidetes	Bacteroidia	Bacteroidales	Prevotellaceae	Prevotella	Unassigned	ZOTU_1356	2.23491e-05	86	0.914686	0.993988	NA	FALSE
Bacteria	Synergistetes	Synergistia	Synergistales	Synergistaceae	Fretibacterium	Fretibacterium_fastidiosum	ZOTU_1357	1.45701e-05	40	0.659244	0.99263	NA	FALSE
Bacteria	Bacteroidetes	Flavobacteriia	Flavobacteriales	Flavobacteriaceae	Capnocytophaga	Capnocytophaga_granulosa	ZOTU_1358	4.34528e-05	27	0.732236	0.968227	NA	FALSE
Bacteria	Firmicutes	Negativicutes	Selenomonadales	Veillonellaceae	Selenomonas	Unassigned	ZOTU_1359	2.25223e-05	41	0.541633	0.953645	NA	FALSE
Bacteria	Actinobacteria	Actinobacteria	Actinomycetales	Unassigned	Unassigned	Unassigned	ZOTU_136	0.00120565	201	0.447483	0.999626	NA	FALSE
Bacteria	Firmicutes	Negativicutes	Selenomonadales	Veillonellaceae	Selenomonas	Selenomonas_infelix	ZOTU_1360	1.91365e-05	22	0.785369	0.945633	NA	FALSE
Bacteria	Bacteroidetes	Bacteroidia	Bacteroidales	Prevotellaceae	Alloprevotella	Alloprevotella_rava	ZOTU_1361	2.50616e-05	16	0.803968	0.898156	NA	FALSE
Bacteria	Firmicutes	Bacilli	Lactobacillales	Streptococcaceae	Streptococcus	Streptococcus_agalactiae	ZOTU_1362	4.17962e-07	2	0.496377	0.587639	NA	FALSE
Bacteria	Firmicutes	Clostridia	Clostridiales	Lachnospiraceae	Unassigned	Unassigned	ZOTU_1363	1.47878e-05	64	0.920404	0.755325	NA	FALSE
Bacteria	Bacteroidetes	Bacteroidia	Bacteroidales	Prevotellaceae	Alloprevotella	Alloprevotella_tannerae	ZOTU_1364	1.58053e-05	28	0.792888	0.971509	NA	FALSE
Bacteria	Bacteroidetes	Bacteroidia	Bacteroidales	Prevotellaceae	Prevotella	Prevotella_shahii	ZOTU_1365	1.6521e-05	44	0.906579	0.874458	NA	FALSE
Bacteria	Bacteroidetes	Bacteroidia	Bacteroidales	Porphyromonadaceae	Porphyromonas	Porphyromonas_catoniae	ZOTU_1366	2.4487e-05	44	0.903247	0.995393	NA	FALSE
Bacteria	Bacteroidetes	Bacteroidia	Bacteroidales	Prevotellaceae	Prevotella	Unassigned	ZOTU_1367	1.91798e-05	58	0.769145	0.828766	NA	FALSE
Bacteria	Proteobacteria	Betaproteobacteria	Neisseriales	Neisseriaceae	Unassigned	Unassigned	ZOTU_1368	1.19576e-05	40	0.747448	0.830375	NA	FALSE
Bacteria	Bacteroidetes	Bacteroidia	Bacteroidales	Prevotellaceae	Prevotella	Prevotella_oulorum	ZOTU_1369	2.89785e-05	80	0.892815	0.965549	NA	FALSE
Bacteria	Proteobacteria	Betaproteobacteria	Neisseriales	Neisseriaceae	Neisseria	Unassigned	ZOTU_137	0.000917284	206	0.955956	0.999375	NA	FALSE
Bacteria	Spirochaetes	Spirochaetia	Spirochaetales	Spirochaetaceae	Treponema	Treponema_medium	ZOTU_1370	2.13757e-05	23	0.856301	0.95112	NA	FALSE
Bacteria	Bacteroidetes	Bacteroidia	Bacteroidales	Prevotellaceae	Prevotella	Prevotella_intermedia	ZOTU_1371	9.71746e-06	37	0.775716	0.989584	NA	FALSE
Bacteria	Firmicutes	Negativicutes	Selenomonadales	Veillonellaceae	Selenomonas	Selenomonas_sputigena	ZOTU_1372	1.61835e-05	84	0.865469	0.992632	NA	FALSE
Bacteria	Proteobacteria	Betaproteobacteria	Neisseriales	Neisseriaceae	Neisseria	Unassigned	ZOTU_1373	2.52074e-08	1	NA	NA	NA	FALSE
Bacteria	Spirochaetes	Spirochaetia	Spirochaetales	Spirochaetaceae	Treponema	Treponema_parvum	ZOTU_1374	8.88682e-06	78	0.982569	0.996517	NA	FALSE
Bacteria	Spirochaetes	Spirochaetia	Spirochaetales	Spirochaetaceae	Treponema	Treponema_medium	ZOTU_1375	1.63492e-05	37	0.419068	0.789777	NA	FALSE
Bacteria	Bacteroidetes	Bacteroidia	Bacteroidales	Prevotellaceae	Prevotella	Unassigned	ZOTU_1376	1.5925e-05	57	0.740067	0.923993	NA	FALSE
Bacteria	Bacteroidetes	Bacteroidia	Bacteroidales	Porphyromonadaceae	Porphyromonas	Porphyromonas_catoniae	ZOTU_1377	1.82343e-05	34	0.782469	0.505929	NA	FALSE
Bacteria	Proteobacteria	Gammaproteobacteria	Pasteurellales	Pasteurellaceae	Aggregatibacter	Aggregatibacter_aphrophilus	ZOTU_1378	1.45862e-05	53	0.806078	0.9861	NA	FALSE
Bacteria	Candidatus_Saccharibacteria	Unassigned	Unassigned	Unassigned	Saccharibacteria_genera_incertae_sedis	Unassigned	ZOTU_1379	1.02629e-05	43	0.965575	0.68835	NA	FALSE
Bacteria	Proteobacteria	Betaproteobacteria	Neisseriales	Neisseriaceae	Neisseria	Neisseria_oralis	ZOTU_138	0.00163858	219	0.895504	0.999415	NA	FALSE
Bacteria	Firmicutes	Erysipelotrichia	Erysipelotrichales	Erysipelotrichaceae	Unassigned	Unassigned	ZOTU_1380	1.44241e-05	97	0.933374	0.998214	NA	FALSE
Bacteria	Bacteroidetes	Flavobacteriia	Flavobacteriales	Flavobacteriaceae	Capnocytophaga	Capnocytophaga_ochracea	ZOTU_1381	2.87426e-05	71	0.724226	0.998384	NA	FALSE
Bacteria	Bacteroidetes	Bacteroidia	Bacteroidales	Prevotellaceae	Prevotella	Prevotella_shahii	ZOTU_1382	1.4024e-05	58	0.922626	0.665219	NA	FALSE
Bacteria	Bacteroidetes	Bacteroidia	Bacteroidales	Prevotellaceae	Prevotella	Prevotella_oris	ZOTU_1383	1.5254e-05	51	0.716323	0.982866	NA	FALSE
Bacteria	Firmicutes	Bacilli	Lactobacillales	Lactobacillaceae	Lactobacillus	Unassigned	ZOTU_1384	2.80835e-05	36	0.701117	0.153885	NA	FALSE
Bacteria	Fusobacteria	Fusobacteriia	Fusobacteriales	Leptotrichiaceae	Leptotrichia	Leptotrichia_buccalis	ZOTU_1385	1.55976e-05	21	0.646245	0.205194	NA	FALSE
Bacteria	Spirochaetes	Spirochaetia	Spirochaetales	Spirochaetaceae	Treponema	Treponema_maltophilum	ZOTU_1386	6.08167e-06	44	0.813018	0.995393	NA	FALSE
Bacteria	Firmicutes	Clostridia	Clostridiales	Lachnospiraceae	Unassigned	Unassigned	ZOTU_1387	7.68021e-06	62	0.968381	0.983739	NA	FALSE
Bacteria	Spirochaetes	Spirochaetia	Spirochaetales	Spirochaetaceae	Treponema	Treponema_medium	ZOTU_1388	1.05114e-05	31	0.760322	0.884767	NA	FALSE
Bacteria	Firmicutes	Negativicutes	Selenomonadales	Veillonellaceae	Schwartzia	Schwartzia_succinivorans	ZOTU_1389	1.08883e-05	20	0.692671	0.932847	NA	FALSE
Bacteria	Actinobacteria	Actinobacteria	Actinomycetales	Cellulomonadaceae	Cellulomonas	Unassigned	ZOTU_139	0.00111913	125	0.0638929	0.180296	NA	TRUE
Bacteria	Spirochaetes	Spirochaetia	Spirochaetales	Spirochaetaceae	Sphaerochaeta	Sphaerochaeta_globosa	ZOTU_1390	5.05756e-06	25	0.672138	0.809254	NA	FALSE
Bacteria	Bacteroidetes	Bacteroidia	Bacteroidales	Prevotellaceae	Prevotella	Unassigned	ZOTU_1391	2.1243e-05	62	0.528742	0.867749	NA	FALSE
Bacteria	Fusobacteria	Fusobacteriia	Fusobacteriales	Leptotrichiaceae	Streptobacillus	Streptobacillus_hongkongensis	ZOTU_1392	7.17709e-06	30	0.726061	0.874383	NA	FALSE
Bacteria	Proteobacteria	Gammaproteobacteria	Enterobacteriales	Enterobacteriaceae	Klebsiella	Unassigned	ZOTU_1393	1.74358e-07	5	0.639097	0.692145	NA	FALSE
Bacteria	Bacteroidetes	Bacteroidia	Bacteroidales	Prevotellaceae	Prevotella	Prevotella_oris	ZOTU_1395	2.71468e-05	49	0.829689	0.978951	NA	FALSE
Bacteria	Bacteroidetes	Bacteroidia	Bacteroidales	Prevotellaceae	Prevotella	Prevotella_shahii	ZOTU_1396	1.72146e-05	47	0.677757	0.900903	NA	FALSE
Bacteria	Bacteroidetes	Bacteroidia	Bacteroidales	Prevotellaceae	Prevotella	Prevotella_loescheii	ZOTU_1397	1.68691e-05	63	0.757931	0.95205	NA	FALSE
Bacteria	Firmicutes	Erysipelotrichia	Erysipelotrichales	Erysipelotrichaceae	Unassigned	Unassigned	ZOTU_1398	1.20953e-05	60	0.772392	0.93941	NA	FALSE
Bacteria	Bacteroidetes	Bacteroidia	Bacteroidales	Prevotellaceae	Prevotella	Unassigned	ZOTU_1399	8.67622e-06	53	0.608906	0.99846	NA	FALSE
Bacteria	Proteobacteria	Betaproteobacteria	Neisseriales	Neisseriaceae	Neisseria	Unassigned	ZOTU_14	0.00989019	214	0.828092	0.987806	NA	FALSE
Bacteria	Fusobacteria	Fusobacteriia	Fusobacteriales	Leptotrichiaceae	Leptotrichia	Unassigned	ZOTU_140	0.00134825	209	0.937565	0.999962	NA	FALSE
Bacteria	Candidatus_Saccharibacteria	Unassigned	Unassigned	Unassigned	Saccharibacteria_genera_incertae_sedis	Unassigned	ZOTU_1400	1.16055e-05	23	0.757709	0.501889	NA	FALSE
Bacteria	Actinobacteria	Actinobacteria	Actinomycetales	Propionibacteriaceae	Brooklawnia	Brooklawnia_cerclae	ZOTU_1401	9.95974e-06	43	0.897943	0.68835	NA	FALSE
Bacteria	Bacteroidetes	Bacteroidia	Bacteroidales	Prevotellaceae	Prevotella	Prevotella_enoeca	ZOTU_1402	1.3027e-05	77	0.995388	0.889903	NA	FALSE
Bacteria	Actinobacteria	Actinobacteria	Actinomycetales	Corynebacteriaceae	Corynebacterium	Corynebacterium_matruchotii	ZOTU_1403	1.45286e-05	6	0.644204	0.720966	NA	FALSE
Bacteria	Spirochaetes	Spirochaetia	Spirochaetales	Spirochaetaceae	Treponema	Treponema_medium	ZOTU_1404	1.45754e-05	54	0.868554	0.998641	NA	FALSE
Bacteria	Firmicutes	Negativicutes	Selenomonadales	Veillonellaceae	Selenomonas	Selenomonas_dianae	ZOTU_1405	1.70661e-05	41	0.665998	0.993441	NA	FALSE
Bacteria	Bacteroidetes	Bacteroidia	Bacteroidales	Prevotellaceae	Prevotella	Prevotella_intermedia	ZOTU_1406	2.14605e-05	52	0.8527	0.984561	NA	FALSE
Bacteria	Proteobacteria	Betaproteobacteria	Burkholderiales	Comamonadaceae	Unassigned	Unassigned	ZOTU_1407	1.60458e-05	15	0.570933	0.591635	NA	FALSE
Bacteria	Bacteroidetes	Bacteroidia	Bacteroidales	Prevotellaceae	Unassigned	Unassigned	ZOTU_1408	1.62505e-05	58	0.915483	0.994081	NA	FALSE
Bacteria	Bacteroidetes	Flavobacteriia	Flavobacteriales	Flavobacteriaceae	Capnocytophaga	Capnocytophaga_granulosa	ZOTU_1409	1.58212e-05	43	0.654043	0.468517	NA	FALSE
Bacteria	Bacteroidetes	Bacteroidia	Bacteroidales	Porphyromonadaceae	Porphyromonas	Porphyromonas_endodontalis	ZOTU_141	0.000998597	203	0.904096	0.999967	NA	FALSE
Bacteria	Fusobacteria	Fusobacteriia	Fusobacteriales	Leptotrichiaceae	Streptobacillus	Streptobacillus_hongkongensis	ZOTU_1410	2.69777e-06	17	0.513421	0.908158	NA	FALSE
Bacteria	Actinobacteria	Actinobacteria	Actinomycetales	Actinomycetaceae	Actinomyces	Unassigned	ZOTU_1411	1.40717e-05	68	0.861673	0.912595	NA	FALSE
Bacteria	Firmicutes	Clostridia	Clostridiales	Lachnospiraceae	Lachnoanaerobaculum	Unassigned	ZOTU_1412	1.21676e-05	45	0.901656	0.995911	NA	FALSE
Bacteria	Firmicutes	Clostridia	Clostridiales	Lachnospiraceae	Lachnoanaerobaculum	Lachnoanaerobaculum_umeaense	ZOTU_1413	1.23719e-05	45	0.711585	0.72238	NA	FALSE
Bacteria	Fusobacteria	Fusobacteriia	Fusobacteriales	Fusobacteriaceae	Fusobacterium	Unassigned	ZOTU_1414	7.96719e-06	21	0.528183	0.939562	NA	FALSE
Bacteria	Firmicutes	Negativicutes	Selenomonadales	Veillonellaceae	Schwartzia	Schwartzia_succinivorans	ZOTU_1415	4.76714e-06	32	0.776893	0.460208	NA	FALSE
Bacteria	Bacteroidetes	Bacteroidia	Bacteroidales	Prevotellaceae	Prevotella	Prevotella_oris	ZOTU_1416	1.8015e-05	64	0.940185	0.98641	NA	FALSE
Bacteria	Actinobacteria	Actinobacteria	Bifidobacteriales	Bifidobacteriaceae	Alloscardovia	Alloscardovia_omnicolens	ZOTU_1417	7.15131e-06	22	0.774209	0.945633	NA	FALSE
Bacteria	Actinobacteria	Actinobacteria	Actinomycetales	Actinomycetaceae	Actinomyces	Unassigned	ZOTU_1418	1.12859e-05	40	0.712001	0.99263	NA	FALSE
Bacteria	Proteobacteria	Betaproteobacteria	Unassigned	Unassigned	Unassigned	Unassigned	ZOTU_1419	2.46926e-05	115	0.992263	0.913405	NA	FALSE
Bacteria	Bacteroidetes	Flavobacteriia	Flavobacteriales	Flavobacteriaceae	Capnocytophaga	Capnocytophaga_leadbetteri	ZOTU_142	0.00100024	217	0.952513	0.999999	NA	FALSE
Bacteria	Firmicutes	Negativicutes	Selenomonadales	Veillonellaceae	Selenomonas	Selenomonas_infelix	ZOTU_1420	1.35043e-05	66	0.919812	0.997286	NA	FALSE
Bacteria	Spirochaetes	Spirochaetia	Spirochaetales	Spirochaetaceae	Treponema	Treponema_socranskii_subsp._paredis	ZOTU_1421	1.89944e-05	75	0.906293	0.982634	NA	FALSE
Bacteria	Bacteroidetes	Bacteroidia	Bacteroidales	Prevotellaceae	Prevotella	Unassigned	ZOTU_1422	2.11668e-05	114	0.978956	0.99997	NA	FALSE
Bacteria	Bacteroidetes	Bacteroidia	Bacteroidales	Prevotellaceae	Prevotella	Unassigned	ZOTU_1423	1.87908e-05	44	0.681944	0.995393	NA	FALSE
Bacteria	Proteobacteria	Betaproteobacteria	Neisseriales	Neisseriaceae	Simonsiella	Simonsiella_muelleri	ZOTU_1424	1.3044e-05	35	0.930612	0.758772	NA	FALSE
Bacteria	Proteobacteria	Gammaproteobacteria	Xanthomonadales	Xanthomonadaceae	Stenotrophomonas	Stenotrophomonas_maltophilia	ZOTU_1425	1.1965e-05	34	0.975933	0.0135384	NA	FALSE
Bacteria	Firmicutes	Bacilli	Lactobacillales	Lactobacillaceae	Lactobacillus	Lactobacillus_paracasei_subsp._paracasei	ZOTU_1426	1.45841e-05	40	0.899895	0.830375	NA	FALSE
Bacteria	Bacteroidetes	Bacteroidia	Bacteroidales	Prevotellaceae	Prevotella	Unassigned	ZOTU_1427	1.38705e-05	44	0.911858	0.965306	NA	FALSE
Bacteria	Firmicutes	Negativicutes	Selenomonadales	Veillonellaceae	Selenomonas	Selenomonas_infelix	ZOTU_1428	1.56326e-05	55	0.763035	0.970287	NA	FALSE
Bacteria	Bacteroidetes	Bacteroidia	Bacteroidales	Prevotellaceae	Prevotella	Prevotella_shahii	ZOTU_1429	1.28751e-05	18	0.693388	0.671347	NA	FALSE
Bacteria	Bacteroidetes	Flavobacteriia	Flavobacteriales	Flavobacteriaceae	Capnocytophaga	Capnocytophaga_gingivalis	ZOTU_143	0.00124925	215	0.996834	1	NA	FALSE
Bacteria	Actinobacteria	Actinobacteria	Actinomycetales	Actinomycetaceae	Actinomyces	Actinomyces_odontolyticus	ZOTU_1430	5.0538e-05	100	0.861431	0.994933	NA	FALSE
Bacteria	Firmicutes	Negativicutes	Selenomonadales	Veillonellaceae	Selenomonas	Unassigned	ZOTU_1431	9.64392e-06	35	0.826607	0.986922	NA	FALSE
Bacteria	Firmicutes	Negativicutes	Selenomonadales	Veillonellaceae	Selenomonas	Selenomonas_sputigena	ZOTU_1432	1.22945e-05	32	0.715615	0.981679	NA	FALSE
Bacteria	Proteobacteria	Gammaproteobacteria	Enterobacteriales	Enterobacteriaceae	Unassigned	Unassigned	ZOTU_1433	3.76384e-07	5	0.548442	0.692145	NA	FALSE
Bacteria	Firmicutes	Negativicutes	Selenomonadales	Veillonellaceae	Veillonella	Unassigned	ZOTU_1434	1.03062e-05	30	0.784635	0.666506	NA	FALSE
Bacteria	Synergistetes	Synergistia	Synergistales	Synergistaceae	Fretibacterium	Fretibacterium_fastidiosum	ZOTU_1435	9.50434e-06	34	0.634418	0.911516	NA	FALSE
Bacteria	Bacteroidetes	Flavobacteriia	Flavobacteriales	Flavobacteriaceae	Capnocytophaga	Capnocytophaga_ochracea	ZOTU_1436	1.06166e-05	27	0.504706	0.838155	NA	FALSE
Bacteria	Spirochaetes	Spirochaetia	Spirochaetales	Spirochaetaceae	Treponema	Treponema_socranskii_subsp._paredis	ZOTU_1437	1.19212e-05	42	0.622744	0.994166	NA	FALSE
Bacteria	Bacteroidetes	Unassigned	Unassigned	Unassigned	Unassigned	Unassigned	ZOTU_1438	8.59212e-06	23	0.411922	0.776049	NA	FALSE
Bacteria	Firmicutes	Negativicutes	Selenomonadales	Veillonellaceae	Selenomonas	Unassigned	ZOTU_1439	1.64322e-05	56	0.61473	0.992869	NA	FALSE
Bacteria	Bacteroidetes	Bacteroidia	Bacteroidales	Porphyromonadaceae	Tannerella	Tannerella_forsythia	ZOTU_144	0.000544485	190	0.985695	0.999855	NA	FALSE
Bacteria	Firmicutes	Negativicutes	Selenomonadales	Veillonellaceae	Selenomonas	Unassigned	ZOTU_1440	1.92752e-05	81	0.953919	0.990095	NA	FALSE
Bacteria	Bacteroidetes	Bacteroidia	Bacteroidales	Prevotellaceae	Prevotella	Prevotella_oris	ZOTU_1441	1.59054e-05	31	0.643549	0.979524	NA	FALSE
Bacteria	Fusobacteria	Fusobacteriia	Fusobacteriales	Leptotrichiaceae	Streptobacillus	Streptobacillus_hongkongensis	ZOTU_1442	5.3558e-06	18	0.753266	0.917219	NA	FALSE
Bacteria	Firmicutes	Negativicutes	Selenomonadales	Veillonellaceae	Selenomonas	Selenomonas_sputigena	ZOTU_1443	1.05437e-05	37	0.83468	0.989584	NA	FALSE
Bacteria	Firmicutes	Bacilli	Bacillales	Bacillaceae_1	Bacillus	Unassigned	ZOTU_1444	3.2054e-05	62	0.0388174	0.00691588	NA	TRUE
Bacteria	Firmicutes	Clostridia	Clostridiales	Lachnospiraceae	Shuttleworthia	Shuttleworthia_satelles	ZOTU_1445	3.05173e-06	13	0.777342	0.530797	NA	FALSE
Bacteria	Bacteroidetes	Bacteroidia	Bacteroidales	Prevotellaceae	Prevotella	Prevotella_marshii	ZOTU_1446	1.52842e-05	68	0.929726	0.997788	NA	FALSE
Bacteria	Spirochaetes	Spirochaetia	Spirochaetales	Spirochaetaceae	Treponema	Treponema_medium	ZOTU_1447	9.61785e-06	46	0.747398	0.996372	NA	FALSE
Bacteria	Spirochaetes	Spirochaetia	Spirochaetales	Spirochaetaceae	Treponema	Treponema_medium	ZOTU_1449	1.52358e-05	38	0.65959	0.990713	NA	FALSE
Bacteria	Actinobacteria	Actinobacteria	Actinomycetales	Actinomycetaceae	Actinomyces	Actinomyces_graevenitzii	ZOTU_145	0.00170285	204	0.820477	0.999827	NA	FALSE
Bacteria	Firmicutes	Negativicutes	Selenomonadales	Veillonellaceae	Selenomonas	Unassigned	ZOTU_1450	2.38293e-05	94	0.921421	0.9999	NA	FALSE
Bacteria	Bacteroidetes	Bacteroidia	Bacteroidales	Prevotellaceae	Prevotella	Prevotella_oris	ZOTU_1451	4.87303e-06	27	0.760255	0.968227	NA	FALSE
Bacteria	Bacteroidetes	Bacteroidia	Bacteroidales	Prevotellaceae	Prevotella	Prevotella_oulorum	ZOTU_1452	1.41213e-05	45	0.735707	0.968553	NA	FALSE
Bacteria	Firmicutes	Negativicutes	Selenomonadales	Veillonellaceae	Selenomonas	Selenomonas_infelix	ZOTU_1453	1.10566e-05	61	0.880487	0.982235	NA	FALSE
Bacteria	Bacteroidetes	Bacteroidia	Bacteroidales	Prevotellaceae	Prevotella	Prevotella_pleuritidis	ZOTU_1454	7.20811e-06	15	0.376434	0.591635	NA	FALSE
Bacteria	Bacteroidetes	Bacteroidia	Bacteroidales	Prevotellaceae	Prevotella	Prevotella_maculosa	ZOTU_1455	1.56052e-05	93	0.98273	0.997167	NA	FALSE
Bacteria	Bacteroidetes	Flavobacteriia	Flavobacteriales	Flavobacteriaceae	Capnocytophaga	Capnocytophaga_ochracea	ZOTU_1456	9.96702e-06	31	0.743583	0.884767	NA	FALSE
Bacteria	Bacteroidetes	Bacteroidia	Bacteroidales	Prevotellaceae	Prevotella	Unassigned	ZOTU_1457	1.94021e-05	24	0.560531	0.956075	NA	FALSE
Bacteria	Firmicutes	Negativicutes	Selenomonadales	Veillonellaceae	Selenomonas	Selenomonas_infelix	ZOTU_1458	1.13143e-05	44	0.678775	0.965306	NA	FALSE
Bacteria	Bacteroidetes	Bacteroidia	Bacteroidales	Prevotellaceae	Prevotella	Prevotella_buccae	ZOTU_1459	1.37e-05	72	0.879693	0.998548	NA	FALSE
Bacteria	Proteobacteria	Epsilonproteobacteria	Campylobacterales	Campylobacteraceae	Campylobacter	Campylobacter_rectus	ZOTU_146	0.000498044	191	0.99367	1	NA	FALSE
Bacteria	Bacteroidetes	Bacteroidia	Bacteroidales	Porphyromonadaceae	Tannerella	Tannerella_forsythia	ZOTU_1460	3.49379e-06	20	0.699236	0.932847	NA	FALSE
Bacteria	Spirochaetes	Spirochaetia	Spirochaetales	Spirochaetaceae	Treponema	Treponema_medium	ZOTU_1462	1.37033e-05	62	0.909553	0.983739	NA	FALSE
Bacteria	Bacteroidetes	Unassigned	Unassigned	Unassigned	Unassigned	Unassigned	ZOTU_1463	4.85206e-05	22	0.7221	0.945633	NA	FALSE
Bacteria	Firmicutes	Negativicutes	Selenomonadales	Veillonellaceae	Selenomonas	Unassigned	ZOTU_1464	8.53905e-06	17	0.745638	0.908158	NA	FALSE
Bacteria	Firmicutes	Negativicutes	Selenomonadales	Veillonellaceae	Unassigned	Unassigned	ZOTU_1465	1.65739e-05	61	0.904003	0.94391	NA	FALSE
Bacteria	Firmicutes	Negativicutes	Selenomonadales	Veillonellaceae	Selenomonas	Selenomonas_infelix	ZOTU_1466	1.44856e-05	73	0.872177	0.998697	NA	FALSE
Bacteria	Firmicutes	Negativicutes	Selenomonadales	Veillonellaceae	Selenomonas	Selenomonas_infelix	ZOTU_1467	1.0913e-05	40	0.654998	0.94903	NA	FALSE
Bacteria	Bacteroidetes	Bacteroidia	Bacteroidales	Prevotellaceae	Unassigned	Unassigned	ZOTU_1468	5.27372e-06	19	0.709759	0.925423	NA	FALSE
Bacteria	Firmicutes	Clostridia	Clostridiales	Clostridiales_Incertae_Sedis_XI	Unassigned	Unassigned	ZOTU_1469	8.17091e-06	38	0.71497	0.938532	NA	FALSE
Bacteria	Actinobacteria	Actinobacteria	Actinomycetales	Actinomycetaceae	Actinomyces	Actinomyces_odontolyticus	ZOTU_147	0.00126078	209	0.915942	0.999721	NA	FALSE
Bacteria	Firmicutes	Clostridia	Clostridiales	Lachnospiraceae	Lachnoanaerobaculum	Lachnoanaerobaculum_umeaense	ZOTU_1470	1.11262e-05	43	0.851572	0.961756	NA	FALSE
Bacteria	Actinobacteria	Actinobacteria	Actinomycetales	Actinomycetaceae	Actinomyces	Actinomyces_odontolyticus	ZOTU_1471	1.21429e-05	47	0.879025	0.974229	NA	FALSE
Bacteria	Proteobacteria	Deltaproteobacteria	Desulfobacterales	Desulfobulbaceae	Desulfobulbus	Unassigned	ZOTU_1472	1.39815e-05	46	0.533937	0.738429	NA	FALSE
Bacteria	Fusobacteria	Fusobacteriia	Fusobacteriales	Fusobacteriaceae	Fusobacterium	Unassigned	ZOTU_1473	8.91833e-06	22	0.558182	0.475376	NA	FALSE
Bacteria	Spirochaetes	Spirochaetia	Spirochaetales	Spirochaetaceae	Treponema	Unassigned	ZOTU_1474	1.38693e-05	60	0.848972	0.980607	NA	FALSE
Bacteria	Bacteroidetes	Bacteroidia	Bacteroidales	Prevotellaceae	Prevotella	Unassigned	ZOTU_1475	2.34303e-05	53	0.95636	0.939908	NA	FALSE
Bacteria	Bacteroidetes	Bacteroidia	Bacteroidales	Prevotellaceae	Prevotella	Prevotella_nanceiensis	ZOTU_1476	2.39024e-05	19	0.664107	0.925423	NA	FALSE
Bacteria	Bacteroidetes	Flavobacteriia	Flavobacteriales	Flavobacteriaceae	Capnocytophaga	Capnocytophaga_ochracea	ZOTU_1477	1.56171e-05	16	0.77691	0.898156	NA	FALSE
Bacteria	Bacteroidetes	Bacteroidia	Bacteroidales	Prevotellaceae	Prevotella	Unassigned	ZOTU_1478	1.51841e-05	57	0.978872	0.993501	NA	FALSE
Bacteria	Bacteroidetes	Bacteroidia	Bacteroidales	Prevotellaceae	Prevotella	Prevotella_pallens	ZOTU_1479	1.02615e-05	47	0.621956	0.900903	NA	FALSE
Bacteria	Actinobacteria	Actinobacteria	Actinomycetales	Actinomycetaceae	Actinomyces	Actinomyces_odontolyticus	ZOTU_148	0.000980479	178	0.83535	0.993084	NA	FALSE
Bacteria	Fusobacteria	Fusobacteriia	Fusobacteriales	Leptotrichiaceae	Leptotrichia	Leptotrichia_goodfellowii	ZOTU_1480	2.1717e-05	39	0.677492	0.991725	NA	FALSE
Bacteria	Firmicutes	Negativicutes	Selenomonadales	Veillonellaceae	Selenomonas	Selenomonas_sputigena	ZOTU_1481	7.28229e-06	23	0.773612	0.95112	NA	FALSE
Bacteria	Actinobacteria	Actinobacteria	Actinomycetales	Propionibacteriaceae	Unassigned	Unassigned	ZOTU_1482	8.07642e-06	34	0.600619	0.911516	NA	FALSE
Bacteria	Bacteroidetes	Bacteroidia	Bacteroidales	Prevotellaceae	Prevotella	Prevotella_oulorum	ZOTU_1483	9.54098e-06	30	0.758527	0.874383	NA	FALSE
Bacteria	Spirochaetes	Spirochaetia	Spirochaetales	Spirochaetaceae	Treponema	Treponema_amylovorum	ZOTU_1484	7.58639e-06	21	0.883947	0.939562	NA	FALSE
Bacteria	Bacteroidetes	Flavobacteriia	Flavobacteriales	Flavobacteriaceae	Capnocytophaga	Capnocytophaga_granulosa	ZOTU_1485	1.71808e-05	33	0.790754	0.983617	NA	FALSE
Bacteria	Bacteroidetes	Bacteroidia	Bacteroidales	Porphyromonadaceae	Porphyromonas	Porphyromonas_endodontalis	ZOTU_1486	5.54612e-06	12	0.700335	0.846736	NA	FALSE
Bacteria	Firmicutes	Negativicutes	Selenomonadales	Veillonellaceae	Unassigned	Unassigned	ZOTU_1487	1.42201e-05	42	0.793018	0.957877	NA	FALSE
Bacteria	Firmicutes	Bacilli	Lactobacillales	Streptococcaceae	Streptococcus	Streptococcus_constellatus_subsp._constellatus	ZOTU_149	0.000985551	208	0.947745	0.999947	NA	FALSE
Bacteria	Bacteroidetes	Bacteroidia	Bacteroidales	Prevotellaceae	Prevotella	Prevotella_loescheii	ZOTU_1490	1.98914e-05	48	0.866899	0.9767	NA	FALSE
Bacteria	Actinobacteria	Actinobacteria	Actinomycetales	Propionibacteriaceae	Unassigned	Unassigned	ZOTU_1491	9.8278e-06	71	0.634279	0.99295	NA	FALSE
Bacteria	Proteobacteria	Alphaproteobacteria	Rhizobiales	Bradyrhizobiaceae	Bradyrhizobium	Unassigned	ZOTU_1492	1.47145e-05	50	0.712226	0.102757	NA	FALSE
Bacteria	Tenericutes	Mollicutes	Acholeplasmatales	Acholeplasmataceae	Acholeplasma	Unassigned	ZOTU_1493	1.33646e-05	26	0.446468	0.824215	NA	FALSE
Bacteria	Bacteroidetes	Flavobacteriia	Flavobacteriales	Flavobacteriaceae	Capnocytophaga	Capnocytophaga_ochracea	ZOTU_1494	5.16833e-06	19	0.128334	0.925423	NA	FALSE
Bacteria	Bacteroidetes	Bacteroidia	Bacteroidales	Prevotellaceae	Prevotella	Unassigned	ZOTU_1495	1.98003e-05	36	0.809455	0.988325	NA	FALSE
Bacteria	Firmicutes	Negativicutes	Selenomonadales	Veillonellaceae	Unassigned	Unassigned	ZOTU_1496	1.38319e-05	44	0.878281	0.965306	NA	FALSE
Bacteria	Bacteroidetes	Bacteroidia	Bacteroidales	Prevotellaceae	Prevotella	Prevotella_oulorum	ZOTU_1497	1.66304e-05	47	0.853719	0.549579	NA	FALSE
Bacteria	Firmicutes	Bacilli	Lactobacillales	Lactobacillaceae	Lactobacillus	Unassigned	ZOTU_1498	1.38842e-05	8	0.634994	0.771069	NA	FALSE
Bacteria	Bacteroidetes	Bacteroidia	Bacteroidales	Prevotellaceae	Prevotella	Prevotella_shahii	ZOTU_1499	7.32512e-06	31	0.794627	0.979524	NA	FALSE
Bacteria	Firmicutes	Negativicutes	Selenomonadales	Veillonellaceae	Veillonella	Veillonella_rogosae	ZOTU_15	0.00945807	233	0.997743	0.999961	NA	FALSE
Bacteria	Firmicutes	Negativicutes	Selenomonadales	Veillonellaceae	Unassigned	Unassigned	ZOTU_150	0.000525097	167	0.914926	0.999534	NA	FALSE
Bacteria	Proteobacteria	Gammaproteobacteria	Enterobacteriales	Enterobacteriaceae	Escherichia/Shigella	Escherichia_fergusonii	ZOTU_1500	1.51559e-05	19	0.233963	0.000281223	NA	FALSE
Bacteria	Candidatus_Saccharibacteria	Unassigned	Unassigned	Unassigned	Saccharibacteria_genera_incertae_sedis	Unassigned	ZOTU_1502	1.88639e-05	18	0.776047	0.917219	NA	FALSE
Bacteria	Bacteroidetes	Bacteroidia	Bacteroidales	Prevotellaceae	Prevotella	Unassigned	ZOTU_1503	1.8504e-05	56	0.729336	0.992869	NA	FALSE
Bacteria	Proteobacteria	Gammaproteobacteria	Pseudomonadales	Moraxellaceae	Acinetobacter	Acinetobacter_junii	ZOTU_1504	0.000105383	11	0.840365	0.000708287	NA	FALSE
Bacteria	Bacteroidetes	Flavobacteriia	Flavobacteriales	Flavobacteriaceae	Chryseobacterium	Unassigned	ZOTU_1505	9.08405e-06	40	0.701183	0.94903	NA	FALSE
Bacteria	Actinobacteria	Actinobacteria	Actinomycetales	Actinomycetaceae	Actinomyces	Actinomyces_israelii	ZOTU_1506	1.31391e-05	65	0.986001	0.959148	NA	FALSE
Bacteria	Proteobacteria	Gammaproteobacteria	Cardiobacteriales	Cardiobacteriaceae	Cardiobacterium	Cardiobacterium_hominis	ZOTU_1508	8.51482e-06	20	0.678375	0.717213	NA	FALSE
Bacteria	Bacteroidetes	Bacteroidia	Bacteroidales	Prevotellaceae	Unassigned	Unassigned	ZOTU_1509	1.12977e-05	70	0.926434	0.998204	NA	FALSE
Bacteria	Bacteroidetes	Bacteroidia	Bacteroidales	Prevotellaceae	Alloprevotella	Alloprevotella_tannerae	ZOTU_151	0.00090929	201	0.971608	0.999993	NA	FALSE
Bacteria	Bacteroidetes	Bacteroidia	Bacteroidales	Prevotellaceae	Prevotella	Unassigned	ZOTU_1510	1.09651e-05	96	0.998584	0.997991	NA	FALSE
Bacteria	Bacteroidetes	Flavobacteriia	Flavobacteriales	Flavobacteriaceae	Chryseobacterium	Unassigned	ZOTU_1511	4.81135e-06	36	0.969187	0.926124	NA	FALSE
Bacteria	Spirochaetes	Spirochaetia	Spirochaetales	Spirochaetaceae	Treponema	Treponema_medium	ZOTU_1512	1.26919e-05	15	0.782595	0.591635	NA	FALSE
Bacteria	Bacteroidetes	Bacteroidia	Bacteroidales	Prevotellaceae	Prevotella	Prevotella_baroniae	ZOTU_1513	1.35552e-06	6	0.672356	0.720966	NA	FALSE
Bacteria	Bacteroidetes	Bacteroidia	Bacteroidales	Porphyromonadaceae	Porphyromonas	Porphyromonas_catoniae	ZOTU_1514	1.26593e-05	23	0.799886	0.95112	NA	FALSE
Bacteria	Actinobacteria	Actinobacteria	Actinomycetales	Actinomycetaceae	Actinomyces	Actinomyces_israelii	ZOTU_1515	1.19965e-05	60	0.738705	0.980607	NA	FALSE
Bacteria	Proteobacteria	Betaproteobacteria	Neisseriales	Neisseriaceae	Unassigned	Unassigned	ZOTU_1516	8.12396e-06	27	0.521365	0.968227	NA	FALSE
Bacteria	Firmicutes	Negativicutes	Selenomonadales	Veillonellaceae	Unassigned	Unassigned	ZOTU_1517	1.1886e-05	49	0.795455	0.915787	NA	FALSE
Bacteria	Actinobacteria	Actinobacteria	Actinomycetales	Actinomycetaceae	Actinomyces	Unassigned	ZOTU_1518	1.18927e-05	58	0.62391	0.828766	NA	FALSE
Bacteria	Bacteroidetes	Bacteroidia	Bacteroidales	Prevotellaceae	Prevotella	Prevotella_maculosa	ZOTU_1519	6.49142e-06	39	0.40916	0.817601	NA	FALSE
Bacteria	Firmicutes	Clostridia	Clostridiales	Eubacteriaceae	Eubacterium	Eubacterium_nodatum	ZOTU_152	0.000922382	194	0.893048	0.999993	NA	FALSE
Bacteria	Bacteroidetes	Flavobacteriia	Flavobacteriales	Flavobacteriaceae	Capnocytophaga	Capnocytophaga_ochracea	ZOTU_1521	1.41815e-05	15	0.761622	0.887119	NA	FALSE
Bacteria	Bacteroidetes	Bacteroidia	Bacteroidales	Prevotellaceae	Prevotella	Unassigned	ZOTU_1522	1.28597e-05	61	0.861136	0.982235	NA	FALSE
Bacteria	Spirochaetes	Spirochaetia	Spirochaetales	Spirochaetaceae	Treponema	Treponema_maltophilum	ZOTU_1523	9.613e-06	28	0.677008	0.851128	NA	FALSE
Bacteria	Bacteroidetes	Bacteroidia	Bacteroidales	Prevotellaceae	Unassigned	Unassigned	ZOTU_1524	6.95887e-06	40	0.739656	0.830375	NA	FALSE
Bacteria	Proteobacteria	Gammaproteobacteria	Pasteurellales	Pasteurellaceae	Haemophilus	Unassigned	ZOTU_1525	8.813e-06	40	0.925218	0.99263	NA	FALSE
Bacteria	Proteobacteria	Betaproteobacteria	Neisseriales	Neisseriaceae	Unassigned	Unassigned	ZOTU_1526	1.00022e-05	68	0.921508	0.5	NA	FALSE
Bacteria	Firmicutes	Clostridia	Clostridiales	Unassigned	Unassigned	Unassigned	ZOTU_1527	8.65648e-06	34	0.814828	0.911516	NA	FALSE
Bacteria	Firmicutes	Negativicutes	Selenomonadales	Veillonellaceae	Selenomonas	Selenomonas_sputigena	ZOTU_1528	1.16954e-05	24	0.820294	0.956075	NA	FALSE
Bacteria	Bacteroidetes	Flavobacteriia	Flavobacteriales	Flavobacteriaceae	Capnocytophaga	Capnocytophaga_granulosa	ZOTU_153	0.0012481	210	0.997477	0.999792	NA	FALSE
Bacteria	Bacteroidetes	Bacteroidia	Bacteroidales	Porphyromonadaceae	Porphyromonas	Unassigned	ZOTU_1530	6.83202e-06	26	0.813285	0.964586	NA	FALSE
Bacteria	Actinobacteria	Actinobacteria	Coriobacteriales	Coriobacteriaceae	Olsenella	Olsenella_scatoligenes	ZOTU_1531	9.79029e-06	29	0.70381	0.974465	NA	FALSE
Bacteria	Proteobacteria	Gammaproteobacteria	Enterobacteriales	Enterobacteriaceae	Pantoea	Pantoea_calida	ZOTU_1532	1.23401e-05	18	0.997139	0.000187018	NA	FALSE
Bacteria	Spirochaetes	Spirochaetia	Spirochaetales	Spirochaetaceae	Treponema	Treponema_socranskii_subsp._paredis	ZOTU_1533	1.40004e-05	81	0.925981	0.990095	NA	FALSE
Bacteria	Firmicutes	Negativicutes	Selenomonadales	Veillonellaceae	Schwartzia	Schwartzia_succinivorans	ZOTU_1534	1.60323e-05	19	0.764895	0.925423	NA	FALSE
Bacteria	Bacteroidetes	Flavobacteriia	Flavobacteriales	Flavobacteriaceae	Chryseobacterium	Unassigned	ZOTU_1535	1.09469e-05	42	0.843172	0.853767	NA	FALSE
Bacteria	Proteobacteria	Betaproteobacteria	Neisseriales	Neisseriaceae	Unassigned	Unassigned	ZOTU_1536	1.20545e-05	51	0.933375	0.928721	NA	FALSE
Bacteria	Firmicutes	Negativicutes	Selenomonadales	Veillonellaceae	Selenomonas	Selenomonas_sputigena	ZOTU_1537	1.06778e-05	30	0.5281	0.874383	NA	FALSE
Bacteria	Spirochaetes	Spirochaetia	Spirochaetales	Spirochaetaceae	Treponema	Treponema_socranskii_subsp._buccale	ZOTU_1538	1.23087e-05	69	0.943753	0.991456	NA	FALSE
Bacteria	Bacteroidetes	Bacteroidia	Bacteroidales	Prevotellaceae	Prevotella	Prevotella_multisaccharivorax	ZOTU_1539	1.33912e-05	26	0.611259	0.577241	NA	FALSE
Bacteria	Proteobacteria	Gammaproteobacteria	Pasteurellales	Pasteurellaceae	Haemophilus	Unassigned	ZOTU_154	0.00143273	223	0.993504	0.99999	NA	FALSE
Bacteria	Bacteroidetes	Bacteroidia	Bacteroidales	Prevotellaceae	Prevotella	Prevotella_loescheii	ZOTU_1540	1.33837e-05	39	0.798057	0.0846015	NA	FALSE
Bacteria	Proteobacteria	Gammaproteobacteria	Enterobacteriales	Enterobacteriaceae	Unassigned	Unassigned	ZOTU_1541	1.20108e-07	2	0.123287	0.587639	NA	FALSE
Bacteria	Bacteroidetes	Bacteroidia	Bacteroidales	Prevotellaceae	Prevotella	Unassigned	ZOTU_1542	7.89629e-06	30	0.399805	0.874383	NA	FALSE
Bacteria	Firmicutes	Clostridia	Clostridiales	Lachnospiraceae	Oribacterium	Oribacterium_asaccharolyticum	ZOTU_1543	8.1389e-06	55	0.933153	0.970287	NA	FALSE
Bacteria	Firmicutes	Clostridia	Clostridiales	Peptococcaceae_1	Peptococcus	Peptococcus_niger	ZOTU_1544	4.9427e-06	25	0.763223	0.960549	NA	FALSE
Bacteria	Bacteroidetes	Bacteroidia	Bacteroidales	Prevotellaceae	Unassigned	Unassigned	ZOTU_1545	5.74614e-06	40	0.984028	0.99263	NA	FALSE
Bacteria	Firmicutes	Negativicutes	Selenomonadales	Veillonellaceae	Selenomonas	Selenomonas_infelix	ZOTU_1546	1.39972e-05	78	0.918621	0.959357	NA	FALSE
Bacteria	Actinobacteria	Actinobacteria	Actinomycetales	Dietziaceae	Dietzia	Dietzia_maris	ZOTU_1547	1.26339e-05	9	0.951345	0.000213668	NA	FALSE
Bacteria	Spirochaetes	Spirochaetia	Spirochaetales	Spirochaetaceae	Treponema	Treponema_putidum	ZOTU_1548	1.06736e-05	36	0.694237	0.988325	NA	FALSE
Bacteria	Firmicutes	Bacilli	Bacillales	Bacillaceae_1	Bacillus	Unassigned	ZOTU_1549	8.8299e-06	22	0.9578	0.0228508	NA	FALSE
Bacteria	Bacteroidetes	Bacteroidia	Bacteroidales	Prevotellaceae	Unassigned	Unassigned	ZOTU_155	0.000898873	208	0.974789	0.999947	NA	FALSE
Bacteria	Firmicutes	Negativicutes	Selenomonadales	Veillonellaceae	Unassigned	Unassigned	ZOTU_1550	9.3525e-06	41	0.97367	0.953645	NA	FALSE
Bacteria	Firmicutes	Negativicutes	Selenomonadales	Veillonellaceae	Unassigned	Unassigned	ZOTU_1551	1.27637e-05	57	0.678283	0.993501	NA	FALSE
Bacteria	Bacteroidetes	Bacteroidia	Bacteroidales	Prevotellaceae	Prevotella	Prevotella_fusca	ZOTU_1552	5.87172e-06	6	0.360302	0.720966	NA	FALSE
Bacteria	Firmicutes	Negativicutes	Selenomonadales	Veillonellaceae	Schwartzia	Schwartzia_succinivorans	ZOTU_1553	1.6134e-05	69	0.719971	0.991456	NA	FALSE
Bacteria	Actinobacteria	Actinobacteria	Actinomycetales	Propionibacteriaceae	Propionibacterium	Propionibacterium_acidifaciens	ZOTU_1554	6.94932e-06	23	0.849499	0.95112	NA	FALSE
Bacteria	Actinobacteria	Actinobacteria	Actinomycetales	Propionibacteriaceae	Propionibacterium	Propionibacterium_acidifaciens	ZOTU_1555	1.11846e-05	30	0.666699	0.0253214	NA	FALSE
Bacteria	Firmicutes	Negativicutes	Selenomonadales	Veillonellaceae	Selenomonas	Selenomonas_sputigena	ZOTU_1556	1.11867e-05	65	0.730783	0.5	NA	FALSE
Bacteria	Proteobacteria	Betaproteobacteria	Neisseriales	Neisseriaceae	Unassigned	Unassigned	ZOTU_1557	1.56758e-05	80	0.895345	0.989093	NA	FALSE
Bacteria	Spirochaetes	Spirochaetia	Spirochaetales	Spirochaetaceae	Treponema	Unassigned	ZOTU_1558	1.034e-05	41	0.767389	0.953645	NA	FALSE
Bacteria	Spirochaetes	Spirochaetia	Spirochaetales	Spirochaetaceae	Treponema	Treponema_medium	ZOTU_1559	1.20216e-05	15	0.398876	0.887119	NA	FALSE
Bacteria	Fusobacteria	Fusobacteriia	Fusobacteriales	Fusobacteriaceae	Fusobacterium	Fusobacterium_nucleatum_subsp._animalis	ZOTU_156	0.00125179	219	0.978057	1	NA	FALSE
Bacteria	Bacteroidetes	Bacteroidia	Bacteroidales	Prevotellaceae	Prevotella	Prevotella_oris	ZOTU_1560	6.30063e-06	20	0.695243	0.932847	NA	FALSE
Bacteria	Bacteroidetes	Flavobacteriia	Flavobacteriales	Flavobacteriaceae	Capnocytophaga	Capnocytophaga_sputigena	ZOTU_1561	1.72023e-05	53	0.425606	0.660752	NA	FALSE
Bacteria	Bacteroidetes	Bacteroidia	Bacteroidales	Prevotellaceae	Prevotella	Unassigned	ZOTU_1562	1.09391e-05	45	0.843928	0.968553	NA	FALSE
Bacteria	Bacteroidetes	Bacteroidia	Bacteroidales	Prevotellaceae	Prevotella	Prevotella_oris	ZOTU_1563	2.3909e-05	73	0.898749	0.998697	NA	FALSE
Bacteria	Bacteroidetes	Bacteroidia	Bacteroidales	Porphyromonadaceae	Porphyromonas	Porphyromonas_catoniae	ZOTU_1566	7.40119e-06	19	0.555415	0.694978	NA	FALSE
Bacteria	Proteobacteria	Betaproteobacteria	Burkholderiales	Burkholderiaceae	Ralstonia	Ralstonia_pickettii	ZOTU_1567	5.04703e-06	34	0.93963	0.281569	NA	FALSE
Bacteria	Unassigned	Unassigned	Unassigned	Unassigned	Unassigned	Unassigned	ZOTU_1568	1.10533e-05	45	0.840149	0.883858	NA	FALSE
Bacteria	Firmicutes	Clostridia	Clostridiales	Lachnospiraceae	Catonella	Catonella_morbi	ZOTU_1569	4.31965e-06	16	0.809284	0.898156	NA	FALSE
Bacteria	Actinobacteria	Actinobacteria	Actinomycetales	Actinomycetaceae	Actinomyces	Actinomyces_graevenitzii	ZOTU_157	0.000827562	161	0.907212	0.978678	NA	FALSE
Bacteria	Bacteroidetes	Bacteroidia	Bacteroidales	Porphyromonadaceae	Porphyromonas	Porphyromonas_catoniae	ZOTU_1570	1.33944e-05	17	0.752856	0.908158	NA	FALSE
Bacteria	Unassigned	Unassigned	Unassigned	Unassigned	Unassigned	Unassigned	ZOTU_1571	9.85941e-06	125	0.969064	0.999996	NA	FALSE
Bacteria	Bacteroidetes	Bacteroidia	Bacteroidales	Prevotellaceae	Unassigned	Unassigned	ZOTU_1572	8.60748e-06	63	0.922122	0.99634	NA	FALSE
Bacteria	Firmicutes	Negativicutes	Selenomonadales	Veillonellaceae	Selenomonas	Unassigned	ZOTU_1573	1.15996e-05	67	0.246857	0.965315	NA	FALSE
Bacteria	Bacteroidetes	Bacteroidia	Bacteroidales	Porphyromonadaceae	Odoribacter	Odoribacter_denticanis	ZOTU_1574	6.03017e-06	27	0.698806	0.968227	NA	FALSE
Bacteria	Bacteroidetes	Flavobacteriia	Flavobacteriales	Flavobacteriaceae	Capnocytophaga	Capnocytophaga_sputigena	ZOTU_1575	4.75253e-06	16	0.524874	0.619715	NA	FALSE
Bacteria	Proteobacteria	Gammaproteobacteria	Enterobacteriales	Enterobacteriaceae	Klebsiella	Unassigned	ZOTU_1576	2.07112e-07	6	0.653287	0.720966	NA	FALSE
Bacteria	Firmicutes	Negativicutes	Selenomonadales	Veillonellaceae	Selenomonas	Selenomonas_sputigena	ZOTU_1577	9.12081e-06	39	0.756621	0.944003	NA	FALSE
Bacteria	Proteobacteria	Gammaproteobacteria	Enterobacteriales	Enterobacteriaceae	Unassigned	Unassigned	ZOTU_1578	2.93655e-07	1	NA	NA	NA	FALSE
Bacteria	Firmicutes	Negativicutes	Selenomonadales	Veillonellaceae	Veillonella	Unassigned	ZOTU_1579	9.68021e-06	20	0.537791	0.717213	NA	FALSE
Bacteria	Bacteroidetes	Bacteroidia	Bacteroidales	Porphyromonadaceae	Tannerella	Tannerella_forsythia	ZOTU_158	0.00104404	221	0.944512	1	NA	FALSE
Bacteria	Firmicutes	Negativicutes	Selenomonadales	Veillonellaceae	Selenomonas	Unassigned	ZOTU_1580	9.06776e-06	44	0.518222	0.874458	NA	FALSE
Bacteria	Bacteroidetes	Bacteroidia	Bacteroidales	Prevotellaceae	Prevotella	Unassigned	ZOTU_1581	4.86178e-06	28	0.861419	0.971509	NA	FALSE
Bacteria	Bacteroidetes	Bacteroidia	Bacteroidales	Porphyromonadaceae	Porphyromonas	Porphyromonas_catoniae	ZOTU_1582	8.97691e-06	35	0.648009	0.919114	NA	FALSE
Bacteria	Bacteroidetes	Bacteroidia	Bacteroidales	Prevotellaceae	Prevotella	Unassigned	ZOTU_1583	1.24201e-05	38	0.895078	0.990713	NA	FALSE
Bacteria	Spirochaetes	Spirochaetia	Spirochaetales	Spirochaetaceae	Treponema	Treponema_amylovorum	ZOTU_1584	7.68155e-06	34	0.594054	0.985358	NA	FALSE
Bacteria	Bacteroidetes	Bacteroidia	Bacteroidales	Prevotellaceae	Prevotella	Prevotella_maculosa	ZOTU_1585	8.75312e-06	18	0.538534	0.671347	NA	FALSE
Bacteria	Firmicutes	Negativicutes	Selenomonadales	Veillonellaceae	Selenomonas	Selenomonas_infelix	ZOTU_1586	9.74292e-06	46	0.78775	0.97152	NA	FALSE
Bacteria	Proteobacteria	Betaproteobacteria	Neisseriales	Neisseriaceae	Unassigned	Unassigned	ZOTU_1587	9.89666e-06	31	0.684243	0.686684	NA	FALSE
Bacteria	Bacteroidetes	Bacteroidia	Bacteroidales	Prevotellaceae	Prevotella	Prevotella_intermedia	ZOTU_1588	1.50223e-05	27	0.875083	0.968227	NA	FALSE
Bacteria	Spirochaetes	Spirochaetia	Spirochaetales	Spirochaetaceae	Treponema	Treponema_medium	ZOTU_1589	6.60868e-06	28	0.178218	0.971509	NA	FALSE
Bacteria	Bacteroidetes	Bacteroidia	Bacteroidales	Prevotellaceae	Prevotella	Prevotella_nanceiensis	ZOTU_159	0.000664005	191	0.936754	0.999361	NA	FALSE
Bacteria	Bacteroidetes	Bacteroidia	Bacteroidales	Prevotellaceae	Prevotella	Prevotella_oris	ZOTU_1591	9.98629e-06	13	0.564651	0.861525	NA	FALSE
Bacteria	Firmicutes	Clostridia	Clostridiales	Lachnospiraceae	Stomatobaculum	Stomatobaculum_longum	ZOTU_1592	7.61045e-06	37	0.762877	0.789777	NA	FALSE
Bacteria	Candidatus_Saccharibacteria	Unassigned	Unassigned	Unassigned	Saccharibacteria_genera_incertae_sedis	Unassigned	ZOTU_1593	1.53849e-05	5	0.716908	0.692145	NA	FALSE
Bacteria	Bacteroidetes	Bacteroidia	Bacteroidales	Prevotellaceae	Prevotella	Prevotella_multisaccharivorax	ZOTU_1594	1.16958e-05	14	0.481953	0.874945	NA	FALSE
Bacteria	Spirochaetes	Spirochaetia	Spirochaetales	Spirochaetaceae	Treponema	Treponema_maltophilum	ZOTU_1595	1.02586e-05	23	0.602242	0.95112	NA	FALSE
Bacteria	Cyanobacteria	Chloroplast	Unassigned	Chloroplast	Streptophyta	Unassigned	ZOTU_1596	1.14253e-05	14	0.768161	0.874945	NA	FALSE
Bacteria	Fusobacteria	Fusobacteriia	Fusobacteriales	Leptotrichiaceae	Leptotrichia	Leptotrichia_goodfellowii	ZOTU_1597	5.84631e-06	15	0.512243	0.887119	NA	FALSE
Bacteria	Bacteroidetes	Bacteroidia	Bacteroidales	Prevotellaceae	Prevotella	Unassigned	ZOTU_1598	5.92306e-06	12	0.579577	0.846736	NA	FALSE
Bacteria	Bacteroidetes	Bacteroidia	Bacteroidales	Prevotellaceae	Alloprevotella	Alloprevotella_rava	ZOTU_1599	6.85414e-06	28	0.871246	0.971509	NA	FALSE
Bacteria	Fusobacteria	Fusobacteriia	Fusobacteriales	Leptotrichiaceae	Leptotrichia	Unassigned	ZOTU_16	0.00674303	218	0.923716	0.999989	NA	FALSE
Bacteria	Actinobacteria	Actinobacteria	Coriobacteriales	Coriobacteriaceae	Atopobium	Atopobium_rimae	ZOTU_160	0.000664904	169	0.780438	0.992788	NA	FALSE
Bacteria	Bacteroidetes	Unassigned	Unassigned	Unassigned	Unassigned	Unassigned	ZOTU_1600	6.35198e-06	22	0.654936	0.757696	NA	FALSE
Bacteria	Firmicutes	Negativicutes	Selenomonadales	Veillonellaceae	Selenomonas	Unassigned	ZOTU_1601	4.49802e-06	21	0.464957	0.939562	NA	FALSE
Bacteria	Bacteroidetes	Flavobacteriia	Flavobacteriales	Flavobacteriaceae	Capnocytophaga	Capnocytophaga_granulosa	ZOTU_1602	9.39943e-06	14	0.64724	0.874945	NA	FALSE
Bacteria	Proteobacteria	Deltaproteobacteria	Desulfobacterales	Desulfobulbaceae	Desulfobulbus	Unassigned	ZOTU_1603	9.85911e-06	20	0.554619	0.717213	NA	FALSE
Bacteria	Bacteroidetes	Flavobacteriia	Flavobacteriales	Flavobacteriaceae	Capnocytophaga	Capnocytophaga_ochracea	ZOTU_1604	8.07841e-06	15	0.385775	0.887119	NA	FALSE
Bacteria	Firmicutes	Negativicutes	Selenomonadales	Veillonellaceae	Selenomonas	Selenomonas_infelix	ZOTU_1605	8.69351e-06	39	0.859099	0.944003	NA	FALSE
Bacteria	Firmicutes	Negativicutes	Selenomonadales	Veillonellaceae	Unassigned	Unassigned	ZOTU_1606	2.15098e-05	44	0.794785	0.965306	NA	FALSE
Bacteria	Bacteroidetes	Bacteroidia	Bacteroidales	Prevotellaceae	Prevotella	Prevotella_oris	ZOTU_1607	5.3366e-06	26	0.622579	0.824215	NA	FALSE
Bacteria	Firmicutes	Negativicutes	Selenomonadales	Veillonellaceae	Veillonella	Unassigned	ZOTU_1608	8.1679e-06	19	0.739159	0.925423	NA	FALSE
Bacteria	Actinobacteria	Actinobacteria	Actinomycetales	Microbacteriaceae	Microbacterium	Unassigned	ZOTU_1609	3.36949e-06	54	0.629431	0.944906	NA	FALSE
Bacteria	Actinobacteria	Actinobacteria	Actinomycetales	Actinomycetaceae	Actinomyces	Actinomyces_odontolyticus	ZOTU_161	0.000934523	190	0.673768	0.999978	NA	FALSE
Bacteria	Firmicutes	Negativicutes	Selenomonadales	Veillonellaceae	Selenomonas	Selenomonas_dianae	ZOTU_1610	6.15407e-06	21	0.372804	0.738102	NA	FALSE
Bacteria	Bacteroidetes	Bacteroidia	Bacteroidales	Prevotellaceae	Prevotella	Prevotella_oulorum	ZOTU_1611	1.8612e-07	3	0.811668	0.625757	NA	FALSE
Bacteria	Firmicutes	Negativicutes	Selenomonadales	Veillonellaceae	Selenomonas	Selenomonas_sputigena	ZOTU_1612	9.89457e-06	41	0.786494	0.953645	NA	FALSE
Bacteria	Firmicutes	Negativicutes	Selenomonadales	Veillonellaceae	Selenomonas	Unassigned	ZOTU_1613	2.01374e-05	44	0.84814	0.995393	NA	FALSE
Bacteria	Firmicutes	Bacilli	Bacillales	Bacillaceae_1	Bacillus	Bacillus_pseudofirmus	ZOTU_1615	2.58812e-05	40	0.327903	1.10653e-06	NA	FALSE
Bacteria	Bacteroidetes	Bacteroidia	Bacteroidales	Prevotellaceae	Prevotella	Prevotella_salivae	ZOTU_1617	5.76936e-06	9	0.719993	0.792778	NA	FALSE
Bacteria	Bacteroidetes	Bacteroidia	Bacteroidales	Prevotellaceae	Prevotella	Unassigned	ZOTU_1618	1.27575e-05	33	0.79691	0.983617	NA	FALSE
Bacteria	Firmicutes	Negativicutes	Selenomonadales	Veillonellaceae	Selenomonas	Unassigned	ZOTU_1619	8.83883e-06	28	0.684797	0.851128	NA	FALSE
Bacteria	Firmicutes	Negativicutes	Selenomonadales	Veillonellaceae	Veillonella	Unassigned	ZOTU_162	0.000646018	141	0.984095	0.999991	NA	FALSE
Bacteria	Proteobacteria	Betaproteobacteria	Neisseriales	Neisseriaceae	Neisseria	Unassigned	ZOTU_1620	9.47393e-06	50	0.765339	0.922485	NA	FALSE
Bacteria	Bacteroidetes	Bacteroidia	Bacteroidales	Porphyromonadaceae	Porphyromonas	Porphyromonas_catoniae	ZOTU_1621	1.3064e-05	22	0.76112	0.945633	NA	FALSE
Bacteria	Bacteroidetes	Bacteroidia	Bacteroidales	Prevotellaceae	Prevotella	Unassigned	ZOTU_1622	1.22414e-05	17	0.689299	0.908158	NA	FALSE
Bacteria	Spirochaetes	Spirochaetia	Spirochaetales	Spirochaetaceae	Treponema	Treponema_medium	ZOTU_1623	5.9309e-06	10	0.641874	0.812514	NA	FALSE
Bacteria	Bacteroidetes	Bacteroidia	Bacteroidales	Prevotellaceae	Prevotella	Unassigned	ZOTU_1624	3.87738e-06	15	0.607193	0.887119	NA	FALSE
Bacteria	Proteobacteria	Gammaproteobacteria	Pasteurellales	Pasteurellaceae	Unassigned	Unassigned	ZOTU_1625	1.35399e-05	21	0.636971	0.939562	NA	FALSE
Bacteria	Firmicutes	Negativicutes	Selenomonadales	Veillonellaceae	Selenomonas	Selenomonas_dianae	ZOTU_1626	1.80885e-05	28	0.643489	0.971509	NA	FALSE
Bacteria	Bacteroidetes	Bacteroidia	Bacteroidales	Prevotellaceae	Prevotella	Prevotella_oris	ZOTU_1627	9.55592e-06	23	0.601375	0.95112	NA	FALSE
Bacteria	Firmicutes	Negativicutes	Selenomonadales	Veillonellaceae	Selenomonas	Unassigned	ZOTU_1628	4.45539e-06	40	0.90963	0.830375	NA	FALSE
Bacteria	Firmicutes	Bacilli	Lactobacillales	Streptococcaceae	Streptococcus	Streptococcus_anginosus_subsp._whileyi	ZOTU_163	0.000930607	213	0.950559	0.999999	NA	FALSE
Bacteria	Firmicutes	Clostridia	Clostridiales	Lachnospiraceae	Unassigned	Unassigned	ZOTU_1630	5.98175e-06	22	0.430554	0.945633	NA	FALSE
Bacteria	Bacteroidetes	Bacteroidia	Bacteroidales	Prevotellaceae	Prevotella	Unassigned	ZOTU_1631	9.89321e-06	38	0.858434	0.938532	NA	FALSE
Bacteria	Bacteroidetes	Bacteroidia	Bacteroidales	Prevotellaceae	Prevotella	Prevotella_oulorum	ZOTU_1632	1.45817e-05	35	0.773031	0.986922	NA	FALSE
Bacteria	Bacteroidetes	Bacteroidia	Bacteroidales	Porphyromonadaceae	Porphyromonas	Porphyromonas_catoniae	ZOTU_1633	1.00003e-05	37	0.810417	0.932584	NA	FALSE
Bacteria	Spirochaetes	Spirochaetia	Spirochaetales	Spirochaetaceae	Treponema	Unassigned	ZOTU_1634	6.8261e-06	59	0.926926	0.994614	NA	FALSE
Bacteria	Bacteroidetes	Bacteroidia	Bacteroidales	Prevotellaceae	Prevotella	Prevotella_oris	ZOTU_1635	7.34952e-06	37	0.949996	0.932584	NA	FALSE
Bacteria	Firmicutes	Negativicutes	Selenomonadales	Veillonellaceae	Selenomonas	Selenomonas_infelix	ZOTU_1636	8.26886e-06	27	0.747421	0.838155	NA	FALSE
Bacteria	Bacteroidetes	Bacteroidia	Bacteroidales	Prevotellaceae	Prevotella	Prevotella_oulorum	ZOTU_1637	8.04861e-06	59	0.858222	0.978847	NA	FALSE
Bacteria	Bacteroidetes	Bacteroidia	Bacteroidales	Prevotellaceae	Prevotella	Unassigned	ZOTU_1638	1.22214e-05	51	0.826336	0.928721	NA	FALSE
Bacteria	Firmicutes	Clostridia	Clostridiales	Unassigned	Unassigned	Unassigned	ZOTU_1639	7.70624e-06	82	0.933113	0.991015	NA	FALSE
Bacteria	Actinobacteria	Actinobacteria	Actinomycetales	Actinomycetaceae	Actinomyces	Unassigned	ZOTU_164	0.00162659	224	0.944079	0.999994	NA	FALSE
Bacteria	Bacteroidetes	Flavobacteriia	Flavobacteriales	Flavobacteriaceae	Capnocytophaga	Capnocytophaga_granulosa	ZOTU_1640	9.83543e-06	42	0.851051	0.957877	NA	FALSE
Bacteria	Firmicutes	Negativicutes	Selenomonadales	Veillonellaceae	Centipeda	Centipeda_periodontii	ZOTU_1641	1.40405e-05	71	0.791249	0.99295	NA	FALSE
Bacteria	Bacteroidetes	Bacteroidia	Bacteroidales	Prevotellaceae	Prevotella	Unassigned	ZOTU_1642	9.37889e-06	30	0.765035	0.977128	NA	FALSE
Bacteria	Bacteroidetes	Bacteroidia	Bacteroidales	Prevotellaceae	Prevotella	Prevotella_oulorum	ZOTU_1643	9.96163e-06	59	0.82679	0.994614	NA	FALSE
Bacteria	Firmicutes	Negativicutes	Selenomonadales	Veillonellaceae	Selenomonas	Selenomonas_infelix	ZOTU_1644	6.53237e-06	53	0.858714	0.9861	NA	FALSE
Bacteria	Firmicutes	Negativicutes	Selenomonadales	Veillonellaceae	Selenomonas	Selenomonas_dianae	ZOTU_1645	5.44271e-06	25	0.707591	0.809254	NA	FALSE
Bacteria	Actinobacteria	Actinobacteria	Actinomycetales	Actinomycetaceae	Actinomyces	Actinomyces_oricola	ZOTU_1646	7.94368e-06	37	0.483804	0.932584	NA	FALSE
Bacteria	Bacteroidetes	Flavobacteriia	Flavobacteriales	Flavobacteriaceae	Capnocytophaga	Capnocytophaga_sputigena	ZOTU_1647	5.00659e-06	31	0.267237	0.979524	NA	FALSE
Bacteria	Actinobacteria	Actinobacteria	Actinomycetales	Actinomycetaceae	Actinomyces	Actinomyces_israelii	ZOTU_1648	1.00275e-05	26	0.676651	0.824215	NA	FALSE
Bacteria	Proteobacteria	Betaproteobacteria	Burkholderiales	Burkholderiaceae	Lautropia	Lautropia_mirabilis	ZOTU_1649	9.23652e-06	34	0.605847	0.911516	NA	FALSE
Bacteria	Actinobacteria	Actinobacteria	Actinomycetales	Actinomycetaceae	Actinomyces	Unassigned	ZOTU_165	0.000812303	147	0.729188	0.817762	NA	FALSE
Bacteria	Actinobacteria	Actinobacteria	Actinomycetales	Unassigned	Unassigned	Unassigned	ZOTU_1650	7.87783e-06	41	0.816242	0.953645	NA	FALSE
Bacteria	Proteobacteria	Alphaproteobacteria	Rhizobiales	Hyphomicrobiaceae	Pelagibacterium	Unassigned	ZOTU_1651	8.11553e-06	15	0.217718	0.0218104	NA	FALSE
Bacteria	Proteobacteria	Gammaproteobacteria	Pasteurellales	Pasteurellaceae	Haemophilus	Unassigned	ZOTU_1652	8.32338e-06	56	0.931949	0.918156	NA	FALSE
Bacteria	Bacteroidetes	Bacteroidia	Bacteroidales	Prevotellaceae	Prevotella	Prevotella_shahii	ZOTU_1653	2.05086e-06	9	0.310738	0.792778	NA	FALSE
Bacteria	Bacteroidetes	Unassigned	Unassigned	Unassigned	Unassigned	Unassigned	ZOTU_1655	2.00744e-06	24	0.960157	0.956075	NA	FALSE
Bacteria	Bacteroidetes	Bacteroidia	Bacteroidales	Prevotellaceae	Prevotella	Prevotella_oulorum	ZOTU_1656	2.88991e-06	9	0.668482	0.792778	NA	FALSE
Bacteria	Proteobacteria	Unassigned	Unassigned	Unassigned	Unassigned	Unassigned	ZOTU_1657	4.92479e-06	33	0.779295	0.983617	NA	FALSE
Bacteria	Bacteroidetes	Bacteroidia	Bacteroidales	Porphyromonadaceae	Porphyromonas	Unassigned	ZOTU_1658	2.09974e-06	20	0.886124	0.932847	NA	FALSE
Bacteria	Spirochaetes	Spirochaetia	Spirochaetales	Spirochaetaceae	Treponema	Treponema_maltophilum	ZOTU_1659	7.27667e-06	22	0.676543	0.945633	NA	FALSE
Bacteria	Proteobacteria	Gammaproteobacteria	Pasteurellales	Pasteurellaceae	Haemophilus	Haemophilus_parainfluenzae	ZOTU_166	0.00117001	201	0.987831	0.999993	NA	FALSE
Bacteria	Unassigned	Unassigned	Unassigned	Unassigned	Unassigned	Unassigned	ZOTU_1660	5.43493e-06	17	0.692506	0.0069751	NA	FALSE
Bacteria	Bacteroidetes	Bacteroidia	Bacteroidales	Porphyromonadaceae	Porphyromonas	Porphyromonas_catoniae	ZOTU_1661	7.0599e-06	35	0.687818	0.919114	NA	FALSE
Bacteria	Bacteroidetes	Bacteroidia	Bacteroidales	Prevotellaceae	Prevotella	Prevotella_multisaccharivorax	ZOTU_1662	9.632e-06	22	0.564675	0.475376	NA	FALSE
Bacteria	Bacteroidetes	Flavobacteriia	Flavobacteriales	Flavobacteriaceae	Capnocytophaga	Capnocytophaga_granulosa	ZOTU_1663	1.14798e-05	27	0.842299	0.968227	NA	FALSE
Bacteria	Bacteroidetes	Bacteroidia	Bacteroidales	Prevotellaceae	Prevotella	Prevotella_shahii	ZOTU_1664	2.55037e-06	6	0.630786	0.720966	NA	FALSE
Bacteria	Bacteroidetes	Bacteroidia	Bacteroidales	Prevotellaceae	Prevotella	Prevotella_multiformis	ZOTU_1665	3.52518e-07	9	0.930809	0.792778	NA	FALSE
Bacteria	Firmicutes	Negativicutes	Selenomonadales	Veillonellaceae	Selenomonas	Selenomonas_infelix	ZOTU_1666	6.73589e-06	50	0.883882	0.981001	NA	FALSE
Bacteria	Proteobacteria	Betaproteobacteria	Neisseriales	Neisseriaceae	Unassigned	Unassigned	ZOTU_1667	3.11946e-06	37	0.89863	0.989584	NA	FALSE
Bacteria	Firmicutes	Negativicutes	Selenomonadales	Veillonellaceae	Selenomonas	Selenomonas_noxia	ZOTU_1669	1.03775e-05	31	0.668513	0.979524	NA	FALSE
[truncated: 2,750 more rows]
