# Supplementary material for: Azithromycin Exposure Induces Transient Microbial Composition Shifts and Decreases the Airway Microbiota Resilience from Outdoor PM2.5 Stress in Healthy Adults: a Randomized, Double-Blind, Placebo-Controlled Trial
Source: Microbiol Spectr. 2023 Apr 24;11(3):e02066-22. doi: 10.1128/spectrum.02066-22 (PMC10269807; doi:10.1128/spectrum.02066-22)
Supplement: Supplemental file 3 — Supplemental material. Download spectrum.02066-22-s0003.xlsx, XLSX file, 0.2 MB [file spectrum.02066-22-s0003.xlsx]

## Sheet: AZM  sputum
Table S2. The mean relative abundance and detection rate of 330 ZOTUs in sputum microbiota of azithromycin group.
								Mean relative abundance (%)					P value of relative abundance					Detection rate					P value of detection rate
ZOTUID	Kingdom	Phylum	Class	Order	Family	Genus	Species	D0	D4	D14	D30	D60	D0_D4	D0_D14	D0_D30	D0_D60	D14_D30	D0	D4	D14	D30	D60	D0_D4	D0_D14	D0_D30	D0_D60
ZOTU_115	Bacteria	Firmicutes	Bacilli	Lactobacillales	Aerococcaceae	Abiotrophia	Abiotrophia_defectiva	0.000351166	0.000875665	0.00164054	0.000671633	0.00049996	0.359	0.0259	0.5204	0.7228	0.13	0.583333	0.666667	0.541667	0.47619	0.571429	0.617075	1	0.617075	1
ZOTU_121	Bacteria	Proteobacteria	Gammaproteobacteria	Pasteurellales	Pasteurellaceae	Actinobacillus	Unassigned	0.00278305	0.000705249	0.000741603	0.0043367	0.00169609	0.2537	0.2621	0.4354	0.5375	0.0651	0.666667	0.291667	0.666667	0.666667	0.619048	0.00766076	1	1	1
ZOTU_117	Bacteria	Actinobacteria	Actinobacteria	Actinomycetales	Actinomycetaceae	Actinomyces	Unassigned	0.000481264	0.000598237	0.00141014	0.000732869	0.000439142	0.648669	0.000483	0.063533	0.436561	0.1148	0.75	0.625	0.791667	0.761905	0.761905	0.371093	1	1	1
ZOTU_145	Bacteria	Actinobacteria	Actinobacteria	Actinomycetales	Actinomycetaceae	Actinomyces	Actinomyces_graevenitzii	0.00160171	0.000839078	0.00175729	0.00138924	0.00281464	0.1519	0.769	0.654	0.0348	0.46606	0.791667	0.583333	0.666667	0.714286	0.666667	0.0736383	0.248213	1	0.4795
ZOTU_127	Bacteria	Actinobacteria	Actinobacteria	Actinomycetales	Actinomycetaceae	Actinomyces	Actinomyces_odontolyticus	0.000698749	0.000237212	0.000324073	0.000450316	0.000435291	0.0261	0.0694	0.3041	0.2723	0.46375	0.833333	0.5	0.666667	0.761905	0.761905	0.0268567	0.220671	0.248213	0.248213
ZOTU_147	Bacteria	Actinobacteria	Actinobacteria	Actinomycetales	Actinomycetaceae	Actinomyces	Actinomyces_odontolyticus	0.00112916	0.000785909	0.00136949	0.00154192	0.00184328	0.5503	0.6756	0.5519	0.2733	0.84629	0.75	0.666667	0.625	0.761905	0.809524	0.683091	0.371093	1	0.683091
ZOTU_157	Bacteria	Actinobacteria	Actinobacteria	Actinomycetales	Actinomycetaceae	Actinomyces	Actinomyces_graevenitzii	0.000866165	0.000140368	0.000240618	0.000350907	0.0015538	0.0794	0.1297	0.2086	0.1225	0.83962	0.458333	0.333333	0.375	0.52381	0.47619	0.248213	0.4795	1	1
ZOTU_161	Bacteria	Actinobacteria	Actinobacteria	Actinomycetales	Actinomycetaceae	Actinomyces	Actinomyces_odontolyticus	0.000531171	0.000310869	0.000280701	0.000412172	0.000633699	0.1624	0.1128	0.4835	0.514	0.40724	0.583333	0.416667	0.458333	0.52381	0.571429	0.220671	0.449692	0.617075	1
ZOTU_164	Bacteria	Actinobacteria	Actinobacteria	Actinomycetales	Actinomycetaceae	Actinomyces	Unassigned	0.000187163	0.000167147	0.000998963	0.000469418	0.000309375	0.9585	0.0372	0.4683	0.7443	0.195	0.708333	0.458333	0.5	0.571429	0.571429	0.0770999	0.182422	0.683091	0.723674
ZOTU_199	Bacteria	Actinobacteria	Actinobacteria	Actinomycetales	Actinomycetaceae	Actinomyces	Actinomyces_odontolyticus	0.000585117	0.000274206	0.000327604	0.000206096	0.000225426	0.0272	0.0661	0.0209	0.0292	0.5729	0.833333	0.458333	0.541667	0.52381	0.52381	0.0158613	0.0455003	0.0412268	0.0412268
ZOTU_148	Bacteria	Actinobacteria	Actinobacteria	Actinomycetales	Actinomycetaceae	Actinomyces	Actinomyces_odontolyticus	0.000588324	0.000206953	0.000310745	0.00012593	5.71454e-05	0.005292	0.040234	0.00125	0.000239	0.18564	0.625	0.333333	0.458333	0.428571	0.285714	0.0455003	0.288844	0.13057	0.0433081
ZOTU_198	Bacteria	Actinobacteria	Actinobacteria	Actinomycetales	Actinomycetaceae	Actinomyces	Actinomyces_odontolyticus	0.000410594	0.000310798	0.00051789	0.000404499	0.000313007	0.4019	0.3676	0.6202	0.8097	0.71288	0.666667	0.458333	0.5	0.47619	0.47619	0.0736383	0.220671	0.248213	0.248213
ZOTU_223	Bacteria	Actinobacteria	Actinobacteria	Actinomycetales	Actinomycetaceae	Actinomyces	Actinomyces_gerencseriae	5.00933e-05	1.3367e-05	0.000163709	0.000118335	0.000133596	0.4766	0.0296	0.1425	0.081	0.52143	0.375	0.125	0.416667	0.52381	0.666667	0.0770999	1	0.13057	0.0268567
ZOTU_212	Bacteria	Actinobacteria	Actinobacteria	Actinomycetales	Actinomycetaceae	Actinomyces	Actinomyces_odontolyticus	0.000867842	0.000854814	0.000748647	0.000725244	0.000557928	0.9549	0.60517	0.5226	0.1841	0.8847	0.5	0.416667	0.5	0.47619	0.380952	0.4795	1	1	0.4795
ZOTU_226	Bacteria	Actinobacteria	Actinobacteria	Actinomycetales	Actinomycetaceae	Actinomyces	Actinomyces_naeslundii	9.35621e-05	0.000126979	0.000277501	0.000160264	0.000145133	0.603	0.00511	0.38925	0.52484	0.0618	0.75	0.458333	0.541667	0.52381	0.666667	0.0704404	0.182422	0.288844	1
ZOTU_239	Bacteria	Actinobacteria	Actinobacteria	Actinomycetales	Actinomycetaceae	Actinomyces	Unassigned	9.34505e-05	4.34505e-05	7.02134e-05	0.00012593	9.55489e-05	0.21642	0.5643	0.49865	0.96259	0.220087	0.416667	0.416667	0.291667	0.571429	0.47619	1	0.449692	0.449692	1
ZOTU_201	Bacteria	Actinobacteria	Actinobacteria	Actinomycetales	Actinomycetaceae	Actinomyces	Actinomyces_massiliensis	0.000227218	2.33959e-05	3.34242e-06	4.57931e-05	0.000110799	6.56e-05	1.41e-05	0.00194	0.05921	0.21842	0.75	0.125	0.0416667	0.428571	0.619048	0.000300598	0.000104212	0.0770999	0.683091
ZOTU_240	Bacteria	Actinobacteria	Actinobacteria	Actinomycetales	Actinomycetaceae	Actinomyces	Actinomyces_graevenitzii	0.000768867	0.000578133	0.00114597	0.00106081	0.000706882	0.52473	0.21009	0.27206	0.97548	0.916441	0.625	0.541667	0.666667	0.571429	0.666667	0.4795	1	1	0.4795
ZOTU_245	Bacteria	Actinobacteria	Actinobacteria	Actinomycetales	Actinomycetaceae	Actinomyces	Actinomyces_naeslundii	0.000140303	9.68629e-05	0.000177153	0.000114488	9.55207e-05	0.4309	0.5038	0.8138	0.572	0.3817	0.541667	0.291667	0.5	0.52381	0.52381	0.0412268	1	1	1
ZOTU_306	Bacteria	Actinobacteria	Actinobacteria	Actinomycetales	Actinomycetaceae	Actinomyces	Unassigned	1.00284e-05	4.00181e-05	0.000150422	6.10929e-05	0.000103081	0.430881	0.000372	0.237667	0.026784	0.0201	0.125	0.291667	0.541667	0.52381	0.428571	0.133614	0.00442653	0.0133283	0.0412268
ZOTU_252	Bacteria	Actinobacteria	Actinobacteria	Actinomycetales	Actinomycetaceae	Actinomyces	Actinomyces_graevenitzii	0.000732301	0.000775396	0.00148656	0.000923428	0.000573115	0.9118	0.0552	0.5693	0.769	0.1994	0.583333	0.458333	0.541667	0.52381	0.52381	0.248213	1	1	1
ZOTU_282	Bacteria	Actinobacteria	Actinobacteria	Actinomycetales	Actinomycetaceae	Actinomyces	Actinomyces_odontolyticus	0.000732054	0.000341126	0.000487803	0.000248274	0.000198564	0.12022	0.32946	0.24436	0.17635	0.816	0.583333	0.333333	0.291667	0.333333	0.333333	0.0412268	0.0233422	0.288844	0.288844
ZOTU_320	Bacteria	Actinobacteria	Actinobacteria	Actinomycetales	Actinomycetaceae	Actinomyces	Actinomyces_odontolyticus	0.000374376	0.000214015	0.000340987	0.00020984	0.000202368	0.231	0.8021	0.32	0.2945	0.4502	0.708333	0.5	0.625	0.47619	0.428571	0.13057	0.683091	0.342782	0.267257
ZOTU_347	Bacteria	Actinobacteria	Actinobacteria	Actinomycetales	Actinomycetaceae	Actinomyces	Unassigned	0.000103604	3.00717e-05	0.000137075	0.000179419	0.000183244	0.221	0.5762	0.2385	0.2153	0.5181	0.583333	0.125	0.375	0.380952	0.380952	0.00554567	0.13057	0.288844	0.288844
ZOTU_56	Bacteria	Actinobacteria	Actinobacteria	Actinomycetales	Actinomycetaceae	Actinomyces	Actinomyces_odontolyticus	0.00256038	0.00144417	0.00258887	0.00338957	0.00313477	0.14	0.97	0.325	0.5083	0.3427	0.875	0.791667	0.833333	0.714286	0.809524	0.4795	1	0.248213	1
ZOTU_66	Bacteria	Actinobacteria	Actinobacteria	Actinomycetales	Actinomycetaceae	Actinomyces	Actinomyces_odontolyticus	0.00245016	0.0015574	0.00221874	0.00173948	0.00105397	0.148	0.706	0.976	0.301	0.6967	0.416667	0.458333	0.541667	0.52381	0.47619	1	0.248213	0.248213	0.4795
ZOTU_67	Bacteria	Actinobacteria	Actinobacteria	Actinomycetales	Actinomycetaceae	Actinomyces	Actinomyces_odontolyticus	0.00170823	0.000950345	0.0017741	0.00146524	0.00150815	0.141	0.898	0.712	0.773	0.6222	0.875	0.708333	0.791667	0.714286	0.809524	0.133614	0.4795	0.248213	1
ZOTU_84	Bacteria	Actinobacteria	Actinobacteria	Actinomycetales	Actinomycetaceae	Actinomyces	Actinomyces_odontolyticus	0.00110658	0.000839383	0.00104933	0.0014881	0.0010925	0.392	0.8542	0.3915	0.7217	0.30239	0.5	0.375	0.5	0.47619	0.47619	0.248213	2	2	2
ZOTU_275	Bacteria	Firmicutes	Clostridia	Clostridiales	Clostridiales_Incertae_Sedis_XIII	Anaerovorax	Anaerovorax_odorimutans	0.0005546	0.000401047	0.000304089	0.000248061	0.000416495	0.1851	0.032	0.0118	0.2464	0.6308	0.791667	0.75	0.833333	0.714286	0.761905	1	1	1	1
ZOTU_10	Bacteria	Firmicutes	Bacilli	Bacillales	Bacillales_Incertae_Sedis_XI	Gemella	Gemella_haemolysans	0.0248857	0.0208526	0.0232942	0.0185143	0.0329231	0.57	0.82	0.38	0.28	0.50656	1	1	1	1	1	2	2	2	2
ZOTU_468	Bacteria	Actinobacteria	Actinobacteria	Actinomycetales	Actinomycetaceae	Actinomyces	Actinomyces_odontolyticus	0.000127027	0.000103658	0.000146987	0.000160328	0.000164251	0.61	0.663	0.5603	0.5066	0.86849	0.583333	0.291667	0.541667	0.47619	0.571429	0.0233422	1	0.683091	1
ZOTU_203	Bacteria	Proteobacteria	Gammaproteobacteria	Pasteurellales	Pasteurellaceae	Aggregatibacter	Aggregatibacter_aphrophilus	0.000905438	3.33707e-06	2.33887e-05	0.000335979	0.00101369	0.01887	0.0216	0.15324	0.76895	0.4156	0.875	0.0416667	0.208333	0.47619	0.761905	2.15179e-05	0.000176835	0.0133283	0.683091
ZOTU_26	Bacteria	Firmicutes	Bacilli	Bacillales	Bacillales_Incertae_Sedis_XI	Gemella	Unassigned	0.0126715	0.02534	0.0147272	0.0107717	0.0110729	7.83e-07	0.39	0.417	0.49	0.104	1	1	1	1	1	2	2	2	2
ZOTU_68	Bacteria	Firmicutes	Bacilli	Bacillales	Bacillales_Incertae_Sedis_XI	Gemella	Gemella_morbillorum	0.00646256	0.00556077	0.00376104	0.00206902	0.00513896	0.54999	0.07569	0.00446	0.3396	0.23521	1	0.916667	0.916667	0.904762	0.857143	0.4795	0.4795	0.4795	0.248213
ZOTU_462	Bacteria	Firmicutes	Erysipelotrichia	Erysipelotrichales	Erysipelotrichaceae	Bulleidia	Bulleidia_extructa	0.00025413	0.000307384	0.000173824	0.000210022	0.000324599	0.623	0.4589	0.5383	0.6905	0.9244	0.5	0.416667	0.375	0.380952	0.47619	0.4795	0.248213	0.133614	0.617075
ZOTU_304	Bacteria	Proteobacteria	Epsilonproteobacteria	Campylobacterales	Campylobacteraceae	Campylobacter	Campylobacter_gracilis	0.00011687	0.000200337	0.00011032	0.000194616	0.00020617	0.183	0.916	0.179	0.129	0.149	0.5	0.583333	0.625	0.571429	0.571429	0.75183	0.449692	0.449692	0.449692
ZOTU_151	Bacteria	Bacteroidetes	Bacteroidia	Bacteroidales	Prevotellaceae	Alloprevotella	Alloprevotella_tannerae	0.00146281	0.000370821	0.00106937	0.0010461	0.000870551	0.02595	0.4165	0.37685	0.21922	0.9162	0.875	0.583333	0.416667	0.714286	0.714286	0.0455003	0.00256883	0.371093	0.371093
ZOTU_160	Bacteria	Actinobacteria	Actinobacteria	Coriobacteriales	Coriobacteriaceae	Atopobium	Atopobium_rimae	0.000434953	0.000645349	0.000658218	0.000209885	0.000298038	0.497	0.472	0.699	0.51	0.762	0.5	0.25	0.416667	0.428571	0.190476	0.0412268	0.683091	1	0.0736383
ZOTU_116	Bacteria	Firmicutes	Clostridia	Clostridiales	Lachnospiraceae	Butyrivibrio	Butyrivibrio_hungatei	0.00172371	0.00102653	0.00186708	0.00123317	0.00144437	0.23946	0.80814	0.48624	0.72293	0.3536	0.958333	0.625	0.75	0.809524	0.809524	0.0133283	0.0736383	0.248213	0.248213
ZOTU_146	Bacteria	Proteobacteria	Epsilonproteobacteria	Campylobacterales	Campylobacteraceae	Campylobacter	Campylobacter_rectus	0.00131147	0.00033069	0.00202446	0.00148478	0.00140499	0.2431	0.3952	0.9348	0.9924	0.463	0.875	0.25	0.541667	0.571429	0.619048	0.000300598	0.0133283	0.0412268	0.0736383
ZOTU_108	Bacteria	Bacteroidetes	Flavobacteriia	Flavobacteriales	Flavobacteriaceae	Capnocytophaga	Capnocytophaga_leadbetteri	0.00209979	0.00338834	0.00369756	0.00213034	0.00286125	0.1071	0.0466	0.7604	0.5645	0.0277	0.833333	0.833333	0.875	0.809524	0.904762	1	1	1	0.617075
ZOTU_80	Bacteria	Proteobacteria	Epsilonproteobacteria	Campylobacterales	Campylobacteraceae	Campylobacter	Unassigned	0.00260008	0.00193505	0.00218899	0.00388746	0.0046871	0.4105	0.6105	0.1249	0.0141	0.0443	1	0.958333	0.958333	1	1	1	1	2	2
ZOTU_99	Bacteria	Proteobacteria	Epsilonproteobacteria	Campylobacterales	Campylobacteraceae	Campylobacter	Campylobacter_rectus	0.00106854	0.00196081	0.00173393	0.00167909	0.00145533	0.05676	0.15349	0.22133	0.44605	0.877	1	0.916667	0.916667	0.952381	1	0.4795	0.4795	1	2
ZOTU_230	Bacteria	Proteobacteria	Epsilonproteobacteria	Campylobacterales	Campylobacteraceae	Campylobacter	Campylobacter_gracilis	0.00091157	0.000323442	0.000324086	0.00070553	0.000465832	0.039004	0.039213	0.466238	0.124538	0.2054	0.875	0.166667	0.625	0.571429	0.571429	0.000104212	0.113846	0.0233422	0.0233422
ZOTU_11	Bacteria	Firmicutes	Bacilli	Lactobacillales	Carnobacteriaceae	Granulicatella	Granulicatella_adiacens	0.0172918	0.026367	0.0207121	0.0180356	0.0153031	0.00143	0.21759	0.71356	0.56203	0.41374	1	1	1	1	1	2	2	2	2
ZOTU_17	Bacteria	Firmicutes	Bacilli	Lactobacillales	Carnobacteriaceae	Granulicatella	Granulicatella_adiacens	0.0079138	0.0150964	0.0086656	0.00548548	0.00506809	0.000715	0.71427	0.208464	0.147158	0.109	1	1	0.916667	1	0.952381	2	0.4795	2	1
ZOTU_134	Bacteria	Bacteroidetes	Flavobacteriia	Flavobacteriales	Flavobacteriaceae	Capnocytophaga	Unassigned	0.00124233	0.00137111	0.00121944	0.00105322	0.000962586	0.753	0.955	0.654	0.509	0.69327	0.875	0.958333	0.916667	0.857143	0.904762	0.617075	1	1	1
ZOTU_243	Bacteria	Proteobacteria	Epsilonproteobacteria	Campylobacterales	Campylobacteraceae	Campylobacter	Campylobacter_concisus	0.000587793	0.000527755	0.000404338	0.000926248	0.000511792	0.8713	0.6208	0.3995	0.8174	0.18901	0.75	0.333333	0.583333	0.714286	0.809524	0.00442653	0.288844	1	0.617075
ZOTU_142	Bacteria	Bacteroidetes	Flavobacteriia	Flavobacteriales	Flavobacteriaceae	Capnocytophaga	Capnocytophaga_leadbetteri	0.000678226	0.00124705	0.00141628	0.00114559	0.00102416	0.292	0.172	0.426	0.562	0.6051	0.708333	0.666667	0.75	0.761905	0.619048	1	1	1	0.723674
ZOTU_270	Bacteria	Firmicutes	Clostridia	Clostridiales	Clostridiales_Incertae_Sedis_XIII	Unassigned	Unassigned	0.000176921	7.35012e-05	5.3481e-05	6.10886e-05	6.10963e-05	0.0579	0.0242	0.0803	0.0804	0.6627	0.583333	0.333333	0.25	0.190476	0.333333	0.0770999	0.0133283	0.0233422	0.288844
ZOTU_143	Bacteria	Bacteroidetes	Flavobacteriia	Flavobacteriales	Flavobacteriaceae	Capnocytophaga	Capnocytophaga_gingivalis	0.000881812	0.00121409	0.00152673	0.00152728	0.00142177	0.57	0.272	0.358	0.454	0.8926	0.791667	0.875	0.75	0.857143	0.809524	0.683091	1	0.4795	1
ZOTU_452	Bacteria	Bacteroidetes	Flavobacteriia	Flavobacteriales	Flavobacteriaceae	Capnocytophaga	Unassigned	0.000387641	7.35428e-05	0.000183705	0.000148888	0.000213881	0.06077	0.22072	0.15464	0.29331	0.805	0.625	0.208333	0.25	0.380952	0.380952	0.00442653	0.00766076	0.182422	0.13057
ZOTU_179	Bacteria	Bacteroidetes	Flavobacteriia	Flavobacteriales	Flavobacteriaceae	Capnocytophaga	Capnocytophaga_leadbetteri	0.000967907	0.00139391	0.00111563	0.000534329	0.000955169	0.268	0.7	0.24	0.898	0.124	0.833333	0.708333	0.708333	0.619048	0.571429	0.449692	0.449692	0.220671	0.13057
ZOTU_182	Bacteria	Bacteroidetes	Flavobacteriia	Flavobacteriales	Flavobacteriaceae	Capnocytophaga	Capnocytophaga_granulosa	0.000621485	0.00163089	0.0021679	0.000985042	0.000717923	0.2607	0.0864	0.6496	0.8665	0.23	0.666667	0.708333	0.708333	0.714286	0.761905	1	1	0.4795	0.371093
ZOTU_57	Bacteria	Actinobacteria	Actinobacteria	Coriobacteriales	Coriobacteriaceae	Atopobium	Atopobium_rimae	0.00276483	0.00187523	0.00345844	0.00272535	0.0030408	0.189	0.305	0.934	0.595	0.367	1	0.875	0.958333	0.952381	1	0.248213	1	1	2
ZOTU_453	Bacteria	Bacteroidetes	Flavobacteriia	Flavobacteriales	Flavobacteriaceae	Capnocytophaga	Capnocytophaga_granulosa	0.000223933	0.000163756	0.000270727	0.00017564	0.000149013	0.51349	0.61121	0.54212	0.37541	0.2734	0.708333	0.375	0.375	0.380952	0.47619	0.0133283	0.0268567	0.0233422	0.13057
ZOTU_219	Bacteria	Proteobacteria	Gammaproteobacteria	Cardiobacteriales	Cardiobacteriaceae	Cardiobacterium	Cardiobacterium_hominis	0.000317377	0.000190519	0.000227293	0.000446738	0.000420243	0.4812	0.6167	0.3949	0.4776	0.1846	0.833333	0.125	0.25	0.285714	0.714286	0.000104212	0.00115405	0.00256883	0.683091
ZOTU_103	Bacteria	Actinobacteria	Actinobacteria	Actinomycetales	Corynebacteriaceae	Corynebacterium	Corynebacterium_durum	0.000835416	0.000545067	0.00159721	0.00134371	0.00232574	0.688	0.2934	0.4922	0.0484	0.7438	0.916667	0.541667	0.833333	0.857143	0.952381	0.00766076	0.617075	1	1
ZOTU_384	Bacteria	Bacteroidetes	Flavobacteriia	Flavobacteriales	Flavobacteriaceae	Capnocytophaga	Capnocytophaga_granulosa	0.000310173	0.000137069	0.000123586	0.000114574	0.000191064	0.21595	0.18259	0.16222	0.38166	0.908	0.5	0.541667	0.291667	0.428571	0.428571	1	0.13057	0.75183	0.683091
ZOTU_323	Bacteria	Actinobacteria	Actinobacteria	Actinomycetales	Corynebacteriaceae	Corynebacterium	Corynebacterium_matruchotii	0.000257418	0.000123587	4.34655e-05	0.00012968	0.000358853	0.16441	0.02753	0.17819	0.34434	0.4373	0.5	0.375	0.125	0.285714	0.52381	0.449692	0.00766076	0.13057	1
ZOTU_178	Bacteria	Actinobacteria	Actinobacteria	Actinomycetales	Corynebacteriaceae	Corynebacterium	Corynebacterium_matruchotii	0.000454192	0.000197476	0.00044098	0.000538011	0.000886571	0.3369	0.9605	0.833	0.1454	0.7962	0.625	0.333333	0.291667	0.571429	0.761905	0.0233422	0.0268567	0.4795	0.617075
ZOTU_181	Bacteria	Actinobacteria	Actinobacteria	Actinomycetales	Corynebacteriaceae	Corynebacterium	Corynebacterium_durum	0.000752092	0.000611747	0.00114573	0.00056853	0.0011416	0.6621	0.22204	0.69904	0.18655	0.1205	0.833333	0.583333	0.833333	0.809524	0.809524	0.0412268	1	1	1
ZOTU_76	Bacteria	Bacteroidetes	Flavobacteriia	Flavobacteriales	Flavobacteriaceae	Capnocytophaga	Capnocytophaga_leadbetteri	0.00282242	0.00440459	0.00386871	0.00248408	0.00317609	0.1763	0.3698	0.5444	0.9698	0.145	0.875	0.791667	0.708333	0.809524	0.761905	0.4795	0.133614	1	0.4795
ZOTU_50	Bacteria	Firmicutes	Erysipelotrichia	Erysipelotrichales	Erysipelotrichaceae	Solobacterium	Solobacterium_moorei	0.00341256	0.00218798	0.0033383	0.00264105	0.00376215	0.0192	0.8852	0.2262	0.3834	0.283	1	0.875	0.958333	1	0.952381	0.248213	1	2	1
ZOTU_152	Bacteria	Firmicutes	Clostridia	Clostridiales	Eubacteriaceae	Eubacterium	Eubacterium_nodatum	0.000952728	0.00127679	0.000715283	0.00056489	0.00060383	0.34345	0.48707	0.25529	0.30336	0.6353	0.833333	0.625	0.5	0.47619	0.47619	0.13057	0.0133283	0.0455003	0.0455003
ZOTU_267	Bacteria	Firmicutes	Clostridia	Clostridiales	Lachnospiraceae	Catonella	Catonella_morbi	0.000534985	0.00064127	0.000561053	0.000400708	0.000343764	0.528193	0.876923	0.374054	0.225982	0.3	0.833333	0.833333	0.791667	0.714286	0.761905	1	1	0.683091	1
ZOTU_309	Bacteria	Firmicutes	Clostridia	Clostridiales	Lachnospiraceae	Catonella	Catonella_morbi	0.00047406	0.000514747	0.000521133	0.000606696	0.000492823	0.661538	0.612569	0.14554	0.77081	0.329	0.958333	0.833333	0.875	0.904762	0.952381	0.248213	0.4795	1	1
ZOTU_102	Bacteria	Bacteroidetes	Flavobacteriia	Flavobacteriales	Flavobacteriaceae	Unassigned	Unassigned	0.0023292	0.00231894	0.00222573	0.00195012	0.00177156	0.973	0.736	0.215	0.0074	0.358	1	1	0.958333	1	1	2	1	2	2
ZOTU_404	Bacteria	Firmicutes	Clostridia	Clostridiales	Lachnospiraceae	Catonella	Catonella_morbi	0.000454005	0.000574073	0.000277385	0.000167923	0.000152762	0.6303	0.4793	0.2569	0.2335	0.648	0.625	0.833333	0.666667	0.666667	0.714286	0.0736383	1	1	0.723674
ZOTU_689	Bacteria	Firmicutes	Clostridia	Clostridiales	Lachnospiraceae	Catonella	Catonella_morbi	0.000120382	0.000160422	6.68145e-05	9.9229e-05	0.000152719	0.43808	0.3003	0.67578	0.56328	0.5623	0.541667	0.666667	0.458333	0.47619	0.619048	0.371093	0.75183	1	0.683091
ZOTU_284	Bacteria	Actinobacteria	Actinobacteria	Actinomycetales	Corynebacteriaceae	Corynebacterium	Corynebacterium_matruchotii	0.000351142	0.000133677	0.000190509	0.000370026	0.000664775	0.2218	0.3658	0.8997	0.0873	0.3201	0.625	0.458333	0.333333	0.52381	0.714286	0.288844	0.0704404	0.683091	0.617075
ZOTU_247	Bacteria	Firmicutes	Clostridia	Clostridiales	Eubacteriaceae	Eubacterium	Eubacterium_infirmum	0.000140377	0.000244136	0.000247434	0.000137476	0.000129879	0.32	0.305	0.881	0.826	0.257	0.666667	0.5	0.416667	0.571429	0.47619	0.342782	0.113846	0.723674	0.342782
ZOTU_153	Bacteria	Bacteroidetes	Flavobacteriia	Flavobacteriales	Flavobacteriaceae	Capnocytophaga	Capnocytophaga_granulosa	0.00273228	0.00186861	0.00105646	0.000777574	0.00125585	0.15328	0.00639	0.00154	0.01406	0.55495	0.791667	0.666667	0.666667	0.52381	0.571429	0.248213	0.371093	0.0412268	0.0736383
ZOTU_43	Bacteria	Firmicutes	Clostridia	Clostridiales	Eubacteriaceae	Eubacterium	Eubacterium_sulci	0.00383088	0.00427808	0.0051155	0.00389167	0.00371218	0.647	0.19	0.899	0.961	0.258	0.958333	0.833333	0.916667	0.952381	0.952381	0.248213	1	2	2
ZOTU_283	Bacteria	Firmicutes	Clostridia	Clostridiales	Peptostreptococcaceae	Filifactor	Unassigned	0.000501597	0.000357723	0.000280665	0.000106926	0.000198721	0.40135	0.198761	0.032476	0.101315	0.3558	0.541667	0.5	0.416667	0.333333	0.380952	1	0.449692	0.288844	0.449692
ZOTU_93	Bacteria	Firmicutes	Clostridia	Clostridiales	Peptostreptococcaceae	Filifactor	Unassigned	0.00200214	0.00264283	0.00142378	0.00120997	0.00212714	0.245	0.294	0.141	0.905	0.6373	0.958333	0.833333	0.791667	0.761905	0.904762	0.248213	0.133614	0.133614	1
ZOTU_340	Bacteria	Actinobacteria	Actinobacteria	Actinomycetales	Corynebacteriaceae	Corynebacterium	Corynebacterium_durum	0.000247118	9.99105e-06	8.01885e-05	0.000125991	0.000557369	0.1708	0.3337	0.4962	0.0867	0.802	0.541667	0.125	0.333333	0.47619	0.52381	0.00442653	0.13057	1	1
ZOTU_349	Bacteria	Firmicutes	Negativicutes	Selenomonadales	Veillonellaceae	Dialister	Dialister_pneumosintes	0.000293944	5.34448e-05	0.000106911	0.000217579	0.000656224	0.1115	0.2146	0.5953	0.0246	0.5052	0.791667	0.25	0.208333	0.47619	0.666667	0.000874087	0.000512005	0.0412268	0.617075
ZOTU_60	Bacteria	Bacteroidetes	Flavobacteriia	Flavobacteriales	Flavobacteriaceae	Capnocytophaga	Capnocytophaga_sputigena	0.00255458	0.00823938	0.00340282	0.00188848	0.00182907	0.0816	0.7933	0.8145	0.8008	0.6266	1	0.958333	0.958333	1	1	1	1	2	2
ZOTU_350	Bacteria	Synergistetes	Synergistia	Synergistales	Synergistaceae	Fretibacterium	Fretibacterium_fastidiosum	0.000304211	0.000468057	0.000247322	0.00019854	0.000110875	0.2758	0.7043	0.4593	0.195	0.7063	0.583333	0.541667	0.375	0.333333	0.333333	1	0.0736383	0.13057	0.182422
ZOTU_96	Bacteria	Firmicutes	Negativicutes	Selenomonadales	Veillonellaceae	Dialister	Dialister_invisus	0.000701483	0.000427461	0.000204039	0.000355141	0.000584417	0.1791	0.0159	0.109	0.5979	0.4582	0.958333	0.541667	0.416667	0.666667	0.904762	0.00442653	0.000874087	0.0412268	1
ZOTU_156	Bacteria	Fusobacteria	Fusobacteriia	Fusobacteriales	Fusobacteriaceae	Fusobacterium	Fusobacterium_nucleatum_subsp._animalis	0.000561474	0.000884716	0.0002373	0.000614679	0.00130573	0.4209	0.4196	0.9399	0..0864	0.396	0.875	0.625	0.5	0.666667	0.857143	0.0770999	0.00766076	0.220671	1
ZOTU_169	Bacteria	Fusobacteria	Fusobacteriia	Fusobacteriales	Fusobacteriaceae	Fusobacterium	Unassigned	0.000913084	0.00129443	0.000758426	0.000751919	0.00228572	0.5719	0.8185	0.7674	0.0613	0.9399	0.625	0.541667	0.5	0.619048	0.52381	0.683091	0.371093	1	0.4795
ZOTU_110	Bacteria	Fusobacteria	Fusobacteriia	Fusobacteriales	Fusobacteriaceae	Fusobacterium	Unassigned	0.000351063	0.000868612	0.000190533	0.000251973	0.000324691	0.273	0.733	0.78	0.896	0.962	0.541667	0.0416667	0.0416667	0.0952381	0.190476	0.00149616	0.00149616	0.00766076	0.0704404
ZOTU_2	Bacteria	Fusobacteria	Fusobacteriia	Fusobacteriales	Fusobacteriaceae	Fusobacterium	Unassigned	0.0460972	0.024981	0.0374825	0.03236	0.036058	0.000892	0.163832	0.018035	0.07022	0.29	0.958333	1	0.958333	0.952381	0.952381	1	2	2	2
ZOTU_63	Bacteria	Fusobacteria	Fusobacteriia	Fusobacteriales	Fusobacteriaceae	Fusobacterium	Fusobacterium_nucleatum_subsp._animalis	0.00432885	0.00126845	0.000532131	0.00126346	0.0029055	0.00412	0.000438	0.004251	0.159902	0.56724	1	0.375	0.291667	0.47619	0.619048	0.000300598	0.000104212	0.00256883	0.0133283
ZOTU_227	Bacteria	Fusobacteria	Fusobacteriia	Fusobacteriales	Fusobacteriaceae	Fusobacterium	Unassigned	0.000637697	0.000113356	2.00731e-05	0.000141167	0.000240251	0.00632	0.00142	0.00994	0.03624	0.59564	0.541667	0.208333	0.166667	0.238095	0.285714	0.0133283	0.00766076	0.0233422	0.0770999
ZOTU_187	Bacteria	Fusobacteria	Fusobacteriia	Fusobacteriales	Fusobacteriaceae	Fusobacterium	Unassigned	0.000821774	1.33729e-05	1.6699e-05	9.91047e-05	0.000179458	2.46e-07	2.72e-07	5.82e-06	4.59e-05	0.584	0.875	0.125	0.166667	0.238095	0.47619	0.00014393	0.000104212	0.000874087	0.0268567
ZOTU_285	Bacteria	Fusobacteria	Fusobacteriia	Fusobacteriales	Fusobacteriaceae	Fusobacterium	Unassigned	0.000177251	1.33652e-05	1.00208e-05	1.14487e-05	6.87153e-05	1.34e-05	9.26e-06	1.95e-05	0.0039	0.99	0.541667	0.166667	0.0416667	0.142857	0.238095	0.0158613	0.00149616	0.0268567	0.0770999
ZOTU_372	Bacteria	Fusobacteria	Fusobacteriia	Fusobacteriales	Fusobacteriaceae	Fusobacterium	Unassigned	8.3432e-05	0.000166833	6.69104e-06	2.67058e-05	0.000194863	0.427	0.465	0.59	0.315	0.868	0.375	0.125	0.0833333	0.285714	0.571429	0.0770999	0.0455003	0.75183	0.342782
ZOTU_51	Bacteria	Fusobacteria	Fusobacteriia	Fusobacteriales	Fusobacteriaceae	Fusobacterium	Unassigned	0.00217424	0.00332607	0.00324361	0.00344225	0.00503052	0.2808	0.3164	0.2427	0.0105	0.836	1	0.791667	0.916667	1	1	0.0736383	0.4795	2	2
ZOTU_296	Bacteria	Fusobacteria	Fusobacteriia	Fusobacteriales	Fusobacteriaceae	Fusobacterium	Fusobacterium_nucleatum_subsp._animalis	0.00022369	0.000130237	3.34449e-05	0.000194548	0.000198354	0.4252	0.1065	0.7611	0.7849	0.212	0.541667	0.25	0.125	0.190476	0.47619	0.0455003	0.00442653	0.0412268	1
ZOTU_71	Bacteria	Fusobacteria	Fusobacteriia	Fusobacteriales	Fusobacteriaceae	Fusobacterium	Unassigned	0.00157046	0.000754856	0.000177168	0.000236662	0.000599393	0.142781	0.013351	0.02681	0.108873	0.8599	0.875	0.333333	0.166667	0.333333	0.380952	0.000874087	0.000104212	0.00256883	0.00442653
ZOTU_268	Bacteria	Fusobacteria	Fusobacteriia	Fusobacteriales	Fusobacteriaceae	Fusobacterium	Unassigned	0.000674834	4.67966e-05	7.68421e-05	8.00029e-05	0.000401227	0.00175	0.00281	0.00464	0.19231	0.95412	0.666667	0.333333	0.25	0.285714	0.238095	0.0433081	0.0161569	0.0433081	0.0265003
ZOTU_92	Bacteria	Fusobacteria	Fusobacteriia	Fusobacteriales	Fusobacteriaceae	Fusobacterium	Fusobacterium_nucleatum_subsp._polymorphum	0.000952425	0.000942522	0.00105572	0.00126341	0.00171502	0.977	0.761	0.313	0.024	0.473	1	0.583333	0.75	0.952381	0.952381	0.00442653	0.0412268	1	1
ZOTU_94	Bacteria	Fusobacteria	Fusobacteriia	Fusobacteriales	Fusobacteriaceae	Fusobacterium	Fusobacterium_nucleatum_subsp._animalis	0.000748506	0.000668311	0.000197275	0.000732937	0.00233789	0.864	0.241	0.958	0.0016	0.28131	0.958333	0.666667	0.541667	0.809524	0.904762	0.0233422	0.00442653	0.248213	1
ZOTU_49	Bacteria	Firmicutes	Bacilli	Lactobacillales	Carnobacteriaceae	Granulicatella	Granulicatella_elegans	0.00371753	0.00271828	0.00247924	0.00106125	0.00242407	0.293507	0.1938	0.007861	0.1835	0.146	0.791667	0.791667	0.791667	0.809524	0.714286	2	1	1	0.617075
ZOTU_215	Bacteria	Firmicutes	Bacilli	Bacillales	Bacillales_Incertae_Sedis_XI	Gemella	Gemella_morbillorum	0.000712851	0.000961909	0.00195507	0.000667846	0.00055352	0.683	0.0441	0.9817	0.8749	0.0554	0.75	0.5	0.541667	0.666667	0.714286	0.0412268	0.13057	1	1
ZOTU_154	Bacteria	Proteobacteria	Gammaproteobacteria	Pasteurellales	Pasteurellaceae	Haemophilus	Unassigned	0.00132332	0.000895618	0.00245877	0.00182563	0.00144135	0.412	0.0313	0.5424	0.9231	0.1421	0.875	0.666667	0.791667	0.809524	0.809524	0.0736383	0.617075	0.683091	0.683091
ZOTU_216	Bacteria	Firmicutes	Bacilli	Bacillales	Bacillales_Incertae_Sedis_XI	Gemella	Gemella_morbillorum	0.00067874	0.000471997	0.000253953	0.000378144	0.00139515	0.6135	0.3006	0.4679	0.0993	0.787	0.75	0.375	0.333333	0.47619	0.333333	0.00766076	0.00442653	0.0412268	0.00766076
ZOTU_166	Bacteria	Proteobacteria	Gammaproteobacteria	Pasteurellales	Pasteurellaceae	Haemophilus	Haemophilus_parainfluenzae	0.000517679	0.00223929	0.00179378	0.00103016	0.00075626	0.171	0.309	0.724	0.886	0.531	0.625	0.416667	0.666667	0.52381	0.666667	0.267257	1	0.546494	1
ZOTU_83	Bacteria	Proteobacteria	Gammaproteobacteria	Pasteurellales	Pasteurellaceae	Haemophilus	Unassigned	0.00506644	0.00349179	0.00466495	0.00258906	0.00283216	0.3384	0.8067	0.424	0.5103	0.571	0.875	0.708333	0.958333	0.857143	0.809524	0.133614	0.4795	1	0.617075
ZOTU_269	Bacteria	Firmicutes	Clostridia	Clostridiales	Lachnospiraceae	Lachnoanaerobaculum	Unassigned	0.000143654	0.000123703	0.000103695	8.77064e-05	5.34385e-05	0.609685	0.307676	0.478755	0.123742	0.78637	0.541667	0.375	0.333333	0.428571	0.428571	0.342782	0.182422	1	1
ZOTU_321	Bacteria	Firmicutes	Clostridia	Clostridiales	Lachnospiraceae	Lachnoanaerobaculum	Lachnoanaerobaculum_saburreum	7.68122e-05	0.000103615	8.36107e-05	0.000118323	0.000126059	0.4443	0.8459	0.179	0.1207	0.24601	0.416667	0.541667	0.416667	0.428571	0.571429	0.371093	1	1	0.449692
ZOTU_52	Bacteria	Firmicutes	Clostridia	Clostridiales	Lachnospiraceae	Lachnoanaerobaculum	Unassigned	0.00485125	0.00415669	0.00591199	0.00431615	0.00346811	0.62186	0.45173	0.77176	0.38642	0.31251	0.958333	0.958333	0.916667	0.904762	0.904762	1	1	1	1
ZOTU_40	Bacteria	Firmicutes	Clostridia	Clostridiales	Lachnospiraceae	Lachnoanaerobaculum	Lachnoanaerobaculum_umeaense	0.00655653	0.00655271	0.00516471	0.00543596	0.00452216	0.9972	0.1962	0.2694	0.0566	0.891	1	1	1	1	1	2	2	2	2
ZOTU_91	Bacteria	Firmicutes	Clostridia	Clostridiales	Lachnospiraceae	Lachnoanaerobaculum	Unassigned	0.00294989	0.000839596	0.00326303	0.00218632	0.00241334	0.022	0.73	0.394	0.54	0.238	0.75	0.541667	0.666667	0.666667	0.619048	0.13057	0.617075	1	0.4795
ZOTU_132	Bacteria	Proteobacteria	Betaproteobacteria	Burkholderiales	Burkholderiaceae	Lautropia	Lautropia_mirabilis	0.000517829	2.33839e-05	0.000427758	0.00170287	0.00109189	0.19058	0.81066	0.00305	0.14217	0.0015	0.541667	0.25	0.625	0.714286	0.761905	0.0704404	0.683091	0.371093	0.133614
ZOTU_371	Bacteria	Proteobacteria	Betaproteobacteria	Burkholderiales	Burkholderiaceae	Lautropia	Lautropia_mirabilis	0.000143551	2.33981e-05	0.000143739	0.000198483	0.000190911	0.0593	0.9976	0.2687	0.3211	0.36988	0.291667	0.208333	0.375	0.380952	0.52381	0.683091	0.683091	0.371093	0.0770999
ZOTU_263	Bacteria	Fusobacteria	Fusobacteriia	Fusobacteriales	Leptotrichiaceae	Leptotrichia	Leptotrichia_shahii	0.000400985	0.000337432	0.000685012	0.00033974	0.000206126	0.7603	0.175	0.8143	0.3961	0.1253	0.666667	0.5	0.458333	0.380952	0.47619	0.342782	0.2278	0.113846	0.386476
ZOTU_133	Bacteria	Proteobacteria	Gammaproteobacteria	Pasteurellales	Pasteurellaceae	Haemophilus	Haemophilus_sputorum	0.00259923	5.35602e-05	0.000117039	0.00062569	0.00203023	0.00506	0.00621	0.03579	0.55081	0.5646	1	0.0833333	0.125	0.238095	0.47619	7.56231e-06	1.27497e-05	0.000176835	0.00256883
ZOTU_207	Bacteria	Proteobacteria	Gammaproteobacteria	Pasteurellales	Pasteurellaceae	Haemophilus	Unassigned	0.00117858	0	0	0.000728699	0.000419788	0.003804	0.003804	0.299153	0.076241	0.0729	0.708333	0	0	0.142857	0.380952	0.000104212	0.000104212	0.00149616	0.0233422
ZOTU_62	Bacteria	Firmicutes	Clostridia	Clostridiales	Lachnospiraceae	Oribacterium	Oribacterium_sinus	0.00329181	0.00396154	0.00309715	0.0040123	0.00389202	0.313	0.769	0.304	0.393	0.192	1	1	1	1	1	2	2	2	2
ZOTU_280	Bacteria	Fusobacteria	Fusobacteriia	Fusobacteriales	Leptotrichiaceae	Leptotrichia	Unassigned	0.000243791	0.00015376	0.000193806	0.000148783	0.000175554	0.2824	0.55	0.265	0.4183	0.5868	0.666667	0.375	0.458333	0.428571	0.52381	0.0704404	0.267257	0.2278	0.546494
ZOTU_315	Bacteria	Fusobacteria	Fusobacteriia	Fusobacteriales	Leptotrichiaceae	Leptotrichia	Leptotrichia_shahii	9.0189e-05	4.01216e-05	2.3408e-05	0.000137425	0.000366637	0.510059	0.380056	0.581983	0.000829	0.16497	0.375	0.25	0.166667	0.333333	0.52381	0.504985	0.182422	0.683091	0.683091
ZOTU_407	Bacteria	Fusobacteria	Fusobacteriia	Fusobacteriales	Leptotrichiaceae	Leptotrichia	Leptotrichia_hongkongensis	9.01773e-05	7.69646e-05	0.000183769	0.000198466	0.000148817	0.905	0.397	0.369	0.64	0.9319	0.333333	0.0833333	0.125	0.47619	0.52381	0.113846	0.2278	0.220671	0.0736383
ZOTU_318	Bacteria	Proteobacteria	Gammaproteobacteria	Pasteurellales	Pasteurellaceae	Haemophilus	Haemophilus_pittmaniae	0.00052784	0.000846433	0.000247504	0.000797776	0.000351419	0.552	0.601	0.625	0.752	0.3216	0.5	0.166667	0.375	0.52381	0.52381	0.0268567	0.504985	1	1
ZOTU_391	Bacteria	Proteobacteria	Gammaproteobacteria	Pasteurellales	Pasteurellaceae	Haemophilus	Haemophilus_parainfluenzae	0.000932338	0.000253699	0.00102632	0.000957716	0.000447117	0.1693	0.8482	0.9538	0.2924	0.809	0.416667	0.125	0.25	0.333333	0.52381	0.0233422	0.288844	1	0.449692
ZOTU_119	Bacteria	Fusobacteria	Fusobacteriia	Fusobacteriales	Leptotrichiaceae	Leptotrichia	Unassigned	0.00229486	0.000839247	0.000738644	0.000129725	0.000908488	0.0267	0.01806	0.00191	0.04423	0.37884	0.583333	0.375	0.291667	0.285714	0.380952	0.0736383	0.0233422	0.0736383	0.248213
ZOTU_61	Bacteria	Proteobacteria	Gammaproteobacteria	Pasteurellales	Pasteurellaceae	Haemophilus	Haemophilus_parainfluenzae	0.00368349	0.00797744	0.00369937	0.00514481	0.00373392	0.131	0.996	0.685	0.941	0.6893	1	0.583333	0.875	0.857143	0.952381	0.00442653	0.248213	0.248213	1
ZOTU_220	Bacteria	Firmicutes	Clostridia	Clostridiales	Lachnospiraceae	Lachnoanaerobaculum	Lachnoanaerobaculum_umeaense	0.0003111	0.00063497	0.000377594	0.000202213	0.000202342	0.176	0.78	0.758	0.758	0.565	0.708333	0.333333	0.375	0.285714	0.333333	0.00766076	0.0133283	0.0133283	0.0233422
ZOTU_140	Bacteria	Fusobacteria	Fusobacteriia	Fusobacteriales	Leptotrichiaceae	Leptotrichia	Unassigned	0.000120276	9.68724e-05	0.00018053	0.000808609	0.000755652	0.9358	0.8356	0.0261	0.0398	0.04211	0.5	0.333333	0.208333	0.47619	0.714286	0.288844	0.0455003	1	0.13057
ZOTU_16	Bacteria	Fusobacteria	Fusobacteriia	Fusobacteriales	Leptotrichiaceae	Leptotrichia	Unassigned	0.022312	0.0044678	0.000888688	0.00960089	0.0262023	0.000811	7.28e-05	0.018591	0.480154	0.11064	1	0.791667	0.416667	0.761905	0.952381	0.0736383	0.000512005	0.0736383	1
ZOTU_47	Bacteria	Proteobacteria	Betaproteobacteria	Burkholderiales	Burkholderiaceae	Lautropia	Lautropia_mirabilis	0.00188416	0.000117017	0.00118986	0.00209119	0.00311425	0.010367	0.306041	0.729989	0.074291	0.1846	0.958333	0.458333	0.666667	0.952381	0.952381	0.00149616	0.0233422	1	1
ZOTU_118	Bacteria	Fusobacteria	Fusobacteriia	Fusobacteriales	Leptotrichiaceae	Leptotrichia	Unassigned	0.000661421	0.000187251	0.000735516	0.000705731	0.000511829	0.09509	0.79264	0.91158	0.59207	0.8872	0.916667	0.5	0.416667	0.52381	0.714286	0.00442653	0.00149616	0.00766076	0.0736383
ZOTU_53	Bacteria	Fusobacteria	Fusobacteriia	Fusobacteriales	Leptotrichiaceae	Leptotrichia	Unassigned	0.00380879	0.00329008	0.00376162	0.00463182	0.00264184	0.72808	0.97477	0.65174	0.40758	0.630042	0.875	0.708333	0.791667	0.761905	0.857143	0.133614	0.4795	0.4795	2
ZOTU_54	Bacteria	Proteobacteria	Betaproteobacteria	Burkholderiales	Oxalobacteraceae	Massilia	Massilia_timonae	0.000287328	0.000397667	0.000484608	0.000271014	0.000297916	0.125859	0.007009	0.44982	0.265822	0.06536	0.958333	0.958333	1	0.952381	1	1	1	1	1
ZOTU_64	Bacteria	Proteobacteria	Betaproteobacteria	Burkholderiales	Oxalobacteraceae	Massilia	Unassigned	0.000233854	0.000307373	0.000357602	0.000274843	0.000217726	0.21798	0.03971	0.10961	0.48986	0.702	0.875	0.958333	0.958333	0.952381	0.904762	0.4795	0.617075	0.617075	1
ZOTU_122	Bacteria	Fusobacteria	Fusobacteriia	Fusobacteriales	Leptotrichiaceae	Leptotrichia	Unassigned	0.00140782	0.000331016	0.000851211	0.00458124	0.000954428	0.28797	0.58193	0.00338	0.64932	0.00063	0.791667	0.458333	0.375	0.666667	0.714286	0.0133283	0.00442653	0.723674	1
ZOTU_135	Bacteria	Fusobacteria	Fusobacteriia	Fusobacteriales	Leptotrichiaceae	Leptotrichia	Unassigned	0.00242689	0.000504889	0.00198383	0.0061804	0.00157319	0.135	0.7289	0.00641	0.49244	0.00239	0.875	0.458333	0.5	0.619048	0.761905	0.00442653	0.00766076	0.13057	0.617075
ZOTU_196	Bacteria	Fusobacteria	Fusobacteriia	Fusobacteriales	Leptotrichiaceae	Leptotrichia	Leptotrichia_hofstadii	0.000197189	6.68834e-06	2.67244e-05	0.00010687	0.000210064	0.001923	0.005032	0.153954	0.814466	0.188	0.708333	0.0833333	0.0833333	0.333333	0.52381	0.000300598	0.000300598	0.0433081	0.342782
ZOTU_459	Bacteria	Actinobacteria	Actinobacteria	Actinomycetales	Actinomycetaceae	Mobiluncus	Unassigned	6.68229e-05	0.000137055	0.000223884	7.63524e-05	0.000106936	0.13284	0.00105	0.42905	0.15717	0.0162	0.458333	0.375	0.541667	0.380952	0.333333	0.683091	0.683091	1	1
ZOTU_217	Bacteria	Fusobacteria	Fusobacteriia	Fusobacteriales	Leptotrichiaceae	Leptotrichia	Leptotrichia_hongkongensis	0.000187061	7.02452e-05	0.00016386	0.000129799	0.00022147	0.11652	0.75361	0.48174	0.62676	0.6871	0.791667	0.25	0.416667	0.47619	0.619048	0.00360935	0.0388671	0.0770999	0.449692
ZOTU_334	Bacteria	Fusobacteria	Fusobacteriia	Fusobacteriales	Leptotrichiaceae	Leptotrichia	Leptotrichia_buccalis	0.000183674	3.67372e-05	0.000170154	0.000137319	0.000156692	0.1819	0.9017	0.6333	0.7586	0.72	0.5	0.0416667	0.0833333	0.142857	0.285714	0.00256883	0.00442653	0.0268567	0.13057
ZOTU_336	Bacteria	Fusobacteria	Fusobacteriia	Fusobacteriales	Leptotrichiaceae	Leptotrichia	Unassigned	0.000103593	3.33832e-05	7.34798e-05	8.40388e-05	0.000148837	0.1964	0.578	0.6978	0.4461	0.8833	0.666667	0.25	0.166667	0.333333	0.571429	0.00937477	0.00328346	0.0704404	0.683091
ZOTU_303	Bacteria	Tenericutes	Mollicutes	Mycoplasmatales	Mycoplasmataceae	Mycoplasma	Mycoplasma_faucium	0.00113316	0.00096905	0.000334302	0.000301605	0.000236778	0.620241	0.01759	0.019133	0.011688	0.9477	0.75	0.75	0.541667	0.52381	0.666667	1	0.182422	0.13057	0.683091
ZOTU_369	Bacteria	Fusobacteria	Fusobacteriia	Fusobacteriales	Leptotrichiaceae	Leptotrichia	Unassigned	0.000913077	0.000107032	0.00066478	0.000468709	0.000335991	0.00993	0.41895	0.13	0.05501	0.455	0.583333	0.291667	0.333333	0.285714	0.47619	0.0455003	0.113846	0.113846	0.723674
ZOTU_672	Bacteria	Tenericutes	Mollicutes	Mycoplasmatales	Mycoplasmataceae	Mycoplasma	Mycoplasma_salivarium	0.000140485	0.000177149	0.000173742	7.63851e-05	0.000225311	0.7382	0.7618	0.6042	0.431	0.418	0.333333	0.583333	0.291667	0.285714	0.333333	0.0770999	1	1	1
ZOTU_138	Bacteria	Proteobacteria	Betaproteobacteria	Neisseriales	Neisseriaceae	Neisseria	Neisseria_oralis	0.000627626	0.000330889	0.00104961	0.00117226	0.000721646	0.517	0.358	0.144	0.599	0.55819	0.583333	0.458333	0.5	0.47619	0.761905	0.371093	0.617075	0.617075	0.133614
ZOTU_19	Bacteria	Proteobacteria	Betaproteobacteria	Neisseriales	Neisseriaceae	Neisseria	Unassigned	0.0113023	0.0179641	0.0129483	0.013285	0.00737637	0.347	0.816	0.935	0.473	0.888	0.583333	0.291667	0.458333	0.333333	0.47619	0.0960923	0.546494	0.0770999	0.504985
ZOTU_6	Bacteria	Proteobacteria	Betaproteobacteria	Neisseriales	Neisseriaceae	Neisseria	Neisseria_subflava	0.0189528	0.0218668	0.0396802	0.050554	0.0381122	0.8317	0.133	0.0284	0.1794	0.4431	0.958333	0.916667	0.958333	0.904762	1	1	1	1	1
ZOTU_2942	Bacteria	Actinobacteria	Actinobacteria	Actinomycetales	Micrococcaceae	Rothia	Rothia_mucilaginosa	6.34848e-05	0.000163778	5.01072e-05	1.5261e-05	1.90858e-05	0.00479	0.70029	0.16077	0.19421	0.3	0.541667	0.583333	0.375	0.142857	0.238095	1	0.220671	0.0133283	0.113846
ZOTU_410	Bacteria	Fusobacteria	Fusobacteriia	Fusobacteriales	Leptotrichiaceae	Leptotrichia	Leptotrichia_shahii	0.000618214	0.000294009	0.000170538	0.000133659	0.000374732	0.20208	0.07941	0.06534	0.34731	0.8768	0.708333	0.375	0.333333	0.380952	0.380952	0.0268567	0.0158613	0.0455003	0.0455003
ZOTU_211	Bacteria	Actinobacteria	Actinobacteria	Coriobacteriales	Coriobacteriaceae	Olsenella	Olsenella_profusa	0.000163707	0.000133632	8.6894e-05	3.43456e-05	3.8191e-05	0.5101	0.0949	0.0134	0.0166	0.3698	0.625	0.583333	0.375	0.333333	0.380952	1	0.181449	0.182422	0.342782
ZOTU_431	Bacteria	Actinobacteria	Actinobacteria	Coriobacteriales	Coriobacteriaceae	Olsenella	Olsenella_uli	0.00010698	0.000324307	0.000300917	0.000221589	3.82008e-05	0.147	0.195	0.491	0.62	0.258	0.458333	0.666667	0.458333	0.333333	0.333333	0.2278	1	0.248213	0.371093
ZOTU_42	Bacteria	Fusobacteria	Fusobacteriia	Fusobacteriales	Leptotrichiaceae	Leptotrichia	Unassigned	0.00761176	0.0020062	0.000197172	0.00123253	0.0018601	0.004975	0.000262	0.004355	0.010413	0.46246	0.708333	0.375	0.25	0.47619	0.47619	0.0133283	0.00554567	0.133614	0.220671
ZOTU_482	Bacteria	Fusobacteria	Fusobacteriia	Fusobacteriales	Leptotrichiaceae	Leptotrichia	Unassigned	0.00129693	0.000608872	0	0.000110653	0.001016	0.2723	0.0402	0.0627	0.6271	0.9071	0.75	0.333333	0	0.142857	0.285714	0.00442653	6.15109e-05	0.000874087	0.00442653
ZOTU_214	Bacteria	Firmicutes	Clostridia	Clostridiales	Lachnospiraceae	Oribacterium	Oribacterium_parvum	0.000207083	0.00031393	0.000130326	0.000122135	0.000461917	0.572	0.685	0.659	0.2	0.959	0.833333	0.708333	0.583333	0.714286	0.761905	0.371093	0.0770999	0.683091	1
ZOTU_73	Bacteria	Fusobacteria	Fusobacteriia	Fusobacteriales	Leptotrichiaceae	Leptotrichia	Unassigned	0.00380274	0.00203429	0.00380835	0.00219009	0.00301845	0.03343	0.99455	0.03283	0.23337	0.0323	0.916667	0.583333	0.666667	0.761905	0.809524	0.0133283	0.0412268	0.248213	0.4795
ZOTU_228	Bacteria	Firmicutes	Clostridia	Clostridiales	Lachnospiraceae	Oribacterium	Oribacterium_asaccharolyticum	0.000607713	0.000457882	0.000638212	0.000938471	0.000833133	0.394451	0.862106	0.0636	0.196252	0.09047	0.958333	0.75	0.791667	0.809524	0.904762	0.0736383	0.133614	0.248213	1
ZOTU_189	Bacteria	Firmicutes	Negativicutes	Selenomonadales	Veillonellaceae	Megasphaera	Megasphaera_micronuciformis	0.000641518	0.000424589	0.000952706	0.000771006	0.00108087	0.598	0.4498	0.8233	0.3453	0.6155	0.791667	0.291667	0.375	0.571429	0.761905	0.00149616	0.00442653	0.220671	1
ZOTU_224	Bacteria	Proteobacteria	Betaproteobacteria	Neisseriales	Neisseriaceae	Kingella	Unassigned	0.000123508	0.000146545	0.000397892	0.00055343	0.000443083	0.850703	0.027108	0.000706	0.009732	0.180087	0.541667	0.458333	0.708333	0.857143	0.809524	0.617075	0.220671	0.0233422	0.0412268
ZOTU_3	Bacteria	Proteobacteria	Betaproteobacteria	Neisseriales	Neisseriaceae	Neisseria	Unassigned	0.0316375	0.0223869	0.0234952	0.0389829	0.0383069	0.373	0.43272	0.57996	0.62337	0.19342	1	0.791667	0.875	0.952381	0.952381	0.0736383	0.248213	1	1
ZOTU_204	Bacteria	Firmicutes	Negativicutes	Selenomonadales	Veillonellaceae	Megasphaera	Megasphaera_micronuciformis	0.000611478	0.000361062	0.000440814	0.000926057	0.000767858	0.4002	0.566	0.3033	0.602	0.11589	0.666667	0.25	0.333333	0.52381	0.666667	0.00442653	0.0268567	0.617075	1
ZOTU_210	Bacteria	Firmicutes	Negativicutes	Selenomonadales	Veillonellaceae	Megasphaera	Megasphaera_micronuciformis	0.000354416	0.000160451	0.000391113	0.000831903	0.00161566	0.67103	0.93592	0.3146	0.00901	0.353	0.583333	0.291667	0.416667	0.666667	0.714286	0.0233422	0.220671	0.683091	0.371093
ZOTU_232	Bacteria	Firmicutes	Negativicutes	Selenomonadales	Veillonellaceae	Megasphaera	Megasphaera_micronuciformis	0.000260509	0.000203761	0.000444873	0.00037022	0.000610993	0.814	0.446	0.568	0.129	0.872	0.583333	0.208333	0.25	0.428571	0.619048	0.00766076	0.0268567	0.723674	0.683091
ZOTU_286	Bacteria	Firmicutes	Negativicutes	Selenomonadales	Veillonellaceae	Megasphaera	Megasphaera_micronuciformis	0.000183847	1.33869e-05	8.34728e-05	0.000160402	0.000183237	0.02913	0.19491	0.77979	0.99603	0.3326	0.5	0.125	0.166667	0.285714	0.333333	0.00766076	0.0133283	0.248213	0.617075
ZOTU_440	Bacteria	Firmicutes	Clostridia	Clostridiales	Lachnospiraceae	Oribacterium	Oribacterium_asaccharolyticum	0.000130405	6.00777e-05	9.69693e-05	0.000156475	0.000229231	0.2308	0.5676	0.7674	0.139	0.4	0.458333	0.25	0.333333	0.333333	0.52381	0.182422	0.449692	0.504985	1
ZOTU_544	Bacteria	Firmicutes	Clostridia	Clostridiales	Lachnospiraceae	Oribacterium	Oribacterium_asaccharolyticum	0.000170587	5.34893e-05	6.35528e-05	0.000129767	0.000175724	0.025779	0.041087	0.437076	0.940681	0.229	0.5	0.291667	0.25	0.47619	0.571429	0.2278	0.113846	1	1
ZOTU_81	Bacteria	Firmicutes	Clostridia	Clostridiales	Lachnospiraceae	Oribacterium	Oribacterium_parvum	0.00293873	0.00317651	0.00354085	0.00281223	0.00331882	0.699	0.329	0.782	0.609	0.227	0.958333	0.875	0.958333	0.952381	0.952381	0.4795	2	2	2
ZOTU_328	Bacteria	Firmicutes	Negativicutes	Selenomonadales	Veillonellaceae	Megasphaera	Megasphaera_micronuciformis	0.000320941	0.00016385	0.000223974	0.00023661	0.000561473	0.4895	0.6694	0.7706	0.2797	0.905	0.583333	0.291667	0.333333	0.52381	0.428571	0.0455003	0.0770999	1	0.723674
ZOTU_12	Bacteria	Proteobacteria	Betaproteobacteria	Neisseriales	Neisseriaceae	Neisseria	Unassigned	0.00478186	0.0106248	0.0141493	0.0149569	0.0162536	0.333	0.123	0.157	0.106	0.949	0.833333	0.5	0.5	0.52381	0.666667	0.0433081	0.0433081	0.0133283	0.0736383
ZOTU_87	Bacteria	Firmicutes	Clostridia	Clostridiales	Clostridiales_Incertae_Sedis_XI	Parvimonas	Parvimonas_micra	0.00252544	0.00229446	0.00192812	0.00135935	0.002716	0.75	0.411	0.105	0.87	0.4004	0.958333	0.791667	0.833333	0.857143	0.857143	0.133614	0.248213	0.4795	0.4795
ZOTU_917	Bacteria	Firmicutes	Clostridia	Clostridiales	Peptococcaceae_1	Peptococcus	Peptococcus_niger	0.000180402	7.34857e-05	0.00010021	0.00014882	8.00841e-05	0.038	0.1178	0.7326	0.105	0.24484	0.5	0.291667	0.333333	0.52381	0.333333	0.0736383	0.220671	1	0.371093
ZOTU_137	Bacteria	Proteobacteria	Betaproteobacteria	Neisseriales	Neisseriaceae	Neisseria	Unassigned	0.00243748	0.0010064	0.000908698	0.00111147	0.00162822	0.245	0.2145	0.269	0.4818	0.93	0.666667	0.333333	0.458333	0.666667	0.714286	0.0268567	0.0736383	1	0.723674
ZOTU_14	Bacteria	Proteobacteria	Betaproteobacteria	Neisseriales	Neisseriaceae	Neisseria	Unassigned	0.00411213	0.00164992	0.00174017	0.00339277	0.0111633	0.558	0.573	0.879	0.106	0.6951	0.791667	0.458333	0.666667	0.571429	0.809524	0.0268567	0.449692	0.13057	1
ZOTU_202	Bacteria	Proteobacteria	Betaproteobacteria	Neisseriales	Neisseriaceae	Neisseria	Unassigned	0.000747742	8.69116e-05	0.00024391	0.00012214	0.000386072	0.008524	0.043026	0.020659	0.189724	0.7051	0.708333	0.0833333	0.333333	0.285714	0.571429	0.000300598	0.00766076	0.00766076	0.504985
ZOTU_314	Bacteria	Proteobacteria	Betaproteobacteria	Neisseriales	Neisseriaceae	Neisseria	Unassigned	0.000220555	2.33954e-05	2.00422e-05	3.82237e-06	9.92629e-05	0.00289	0.00247	0.00153	0.06919	0.79169	0.625	0.0833333	0.125	0.047619	0.0952381	0.000874087	0.00149616	0.00149616	0.00256883
ZOTU_443	Bacteria	Proteobacteria	Betaproteobacteria	Neisseriales	Neisseriaceae	Neisseria	Unassigned	0.000103455	1.67121e-05	2.33809e-05	0.000183222	0.000133578	0.2687	0.307	0.3102	0.6855	0.04734	0.5	0.0833333	0.125	0.285714	0.190476	0.00937477	0.0158613	0.288844	0.113846
ZOTU_46	Bacteria	Proteobacteria	Betaproteobacteria	Neisseriales	Neisseriaceae	Neisseria	Unassigned	0.0124439	0.00240548	0.00456548	0.00290431	0.00593836	0.011834	0.046664	0.022539	0.118693	0.7021	0.666667	0.375	0.666667	0.666667	0.761905	0.0233422	1	1	0.371093
ZOTU_8	Bacteria	Proteobacteria	Gammaproteobacteria	Pasteurellales	Pasteurellaceae	Haemophilus	Haemophilus_parainfluenzae	0.0223337	0.0186645	0.0278382	0.0347385	0.0214354	0.5042	0.3171	0.0404	0.7986	0.26842	1	0.958333	1	1	1	1	2	2	2
ZOTU_382	Bacteria	Firmicutes	Clostridia	Clostridiales	Peptostreptococcaceae	Peptostreptococcaceae_incertae_sedis	Eubacterium_yurii_subsp._margaretiae	0.000223784	0.000341114	0.000320811	0.000175574	0.000183307	0.2671	0.3582	0.9149	0.8594	0.4384	0.625	0.708333	0.666667	0.666667	0.714286	0.683091	1	1	0.617075
ZOTU_581	Bacteria	Firmicutes	Clostridia	Clostridiales	Lachnospiraceae	Oribacterium	Oribacterium_asaccharolyticum	0.000106895	7.00405e-05	0.000103634	0.000156511	0.000160378	0.426	0.944	0.266	0.234	0.239	0.625	0.166667	0.25	0.52381	0.47619	0.00256883	0.00766076	1	0.683091
ZOTU_112	Bacteria	Firmicutes	Clostridia	Clostridiales	Clostridiales_Incertae_Sedis_XI	Parvimonas	Parvimonas_micra	0.002197	0.000341308	0.000517806	0.000404609	0.000755961	0.000109	0.000419	0.000299	0.003247	0.816857	0.875	0.375	0.583333	0.571429	0.761905	0.00328346	0.0455003	0.0770999	0.683091
ZOTU_141	Bacteria	Bacteroidetes	Bacteroidia	Bacteroidales	Porphyromonadaceae	Porphyromonas	Porphyromonas_endodontalis	0.00330569	0.00408566	0.00193094	0.00148139	0.00103548	0.5786	0.3286	0.2086	0.1195	0.7459	0.833333	0.833333	0.833333	0.809524	0.761905	1	2	1	0.4795
ZOTU_22	Bacteria	Firmicutes	Clostridia	Clostridiales	Peptostreptococcaceae	Peptostreptococcus	Peptostreptococcus_stomatis	0.00761698	0.0109813	0.00931221	0.00570959	0.00751996	0.0136	0.2074	0.2131	0.962	0.015379	1	1	1	1	1	2	2	2	2
ZOTU_29	Bacteria	Bacteroidetes	Bacteroidia	Bacteroidales	Porphyromonadaceae	Porphyromonas	Porphyromonas_catoniae	0.0117371	0.0152423	0.0104979	0.00846041	0.0100134	0.2631	0.6915	0.2457	0.4917	0.4333	0.958333	0.875	0.958333	0.952381	1	0.4795	2	2	1
ZOTU_367	Bacteria	Firmicutes	Clostridia	Clostridiales	Peptostreptococcaceae	Peptostreptococcaceae_incertae_sedis	Eubacterium_yurii_subsp._margaretiae	0.000340625	0.000360989	0.000307351	0.000244269	0.000301798	0.819	0.709	0.315	0.698	0.51614	0.875	0.708333	0.791667	0.571429	0.714286	0.220671	0.4795	0.0412268	0.248213
ZOTU_389	Bacteria	Bacteroidetes	Bacteroidia	Bacteroidales	Porphyromonadaceae	Porphyromonas	Porphyromonas_catoniae	9.02332e-05	7.35701e-05	0.000240665	0.000148819	0.00020223	0.7773	0.0122	0.3512	0.0735	0.13107	0.583333	0.375	0.541667	0.666667	0.666667	0.182422	1	0.683091	0.683091
ZOTU_195	Bacteria	Firmicutes	Clostridia	Clostridiales	Peptococcaceae_1	Peptococcus	Peptococcus_niger	0.00169148	0.000494833	0.0010126	0.000957573	0.00107309	5.58e-07	0.00287	0.00204	0.00883	0.81328	1	0.666667	0.833333	0.761905	0.904762	0.0133283	0.133614	0.0736383	0.4795
ZOTU_98	Bacteria	Bacteroidetes	Bacteroidia	Bacteroidales	Porphyromonadaceae	Porphyromonas	Porphyromonas_gingivalis	0.00219081	0.00239951	0.000845874	0.000809067	0.00259161	0.8612	0.2614	0.3201	0.6609	0.931	0.708333	0.583333	0.5	0.428571	0.47619	0.248213	0.0736383	0.0736383	0.133614
ZOTU_569	Bacteria	Firmicutes	Clostridia	Clostridiales	Peptococcaceae_1	Peptococcus	Peptococcus_niger	0.000220809	8.35822e-05	4.67501e-05	0.000156481	0.000343979	0.09465	0.03488	0.43579	0.15643	0.2071	0.625	0.25	0.25	0.380952	0.428571	0.0158613	0.0158613	0.288844	0.449692
ZOTU_101	Bacteria	Bacteroidetes	Bacteroidia	Bacteroidales	Prevotellaceae	Prevotella	Prevotella_salivae	0.00189554	0.00220921	0.00245969	0.00281621	0.00289558	0.7151	0.5119	0.3618	0.3174	0.77617	0.958333	0.791667	0.833333	0.857143	1	0.133614	0.248213	0.4795	1
ZOTU_424	Bacteria	Firmicutes	Clostridia	Clostridiales	Peptostreptococcaceae	Peptostreptococcaceae_incertae_sedis	Eubacterium_yurii_subsp._schtitka	0.000167106	0.000323547	0.000360882	0.000244268	0.000152839	0.0828	0.0325	0.3455	0.9719	0.2588	0.708333	0.375	0.625	0.666667	0.666667	0.0268567	0.723674	1	1
ZOTU_105	Bacteria	Bacteroidetes	Bacteroidia	Bacteroidales	Prevotellaceae	Prevotella	Prevotella_pallens	0.00151565	0.00184457	0.00231194	0.00238791	0.00238422	0.6091	0.2174	0.3048	0.3074	0.8757	0.541667	0.583333	0.583333	0.52381	0.571429	1	1	1	1
ZOTU_125	Bacteria	Bacteroidetes	Bacteroidia	Bacteroidales	Prevotellaceae	Prevotella	Prevotella_pallens	0.000980639	0.00164155	0.00128547	0.00155683	0.00114289	0.155	0.51	0.239	0.146	0.5926	0.458333	0.416667	0.5	0.380952	0.380952	1	1	1	1
ZOTU_159	Bacteria	Bacteroidetes	Bacteroidia	Bacteroidales	Prevotellaceae	Prevotella	Prevotella_nanceiensis	0.000712383	0.000955219	0.000895274	0.00123678	0.000882724	0.5894	0.6843	0.3011	0.7783	0.51818	0.708333	0.458333	0.666667	0.619048	0.714286	0.0770999	1	0.4795	1
ZOTU_171	Bacteria	Bacteroidetes	Bacteroidia	Bacteroidales	Prevotellaceae	Prevotella	Prevotella_histicola	0.00141053	0.00104531	0.00244009	0.00157544	0.000938492	0.659	0.215	0.819	0.61	0.3355	0.5	0.375	0.458333	0.47619	0.47619	0.248213	1	1	1
ZOTU_242	Bacteria	Bacteroidetes	Bacteroidia	Bacteroidales	Prevotellaceae	Prevotella	Prevotella_pallens	0.000621941	0.00063738	0.000775439	0.00122511	0.000695243	0.9622	0.6376	0.1015	0.9264	0.23245	0.5	0.375	0.333333	0.333333	0.333333	0.371093	0.220671	0.133614	0.133614
ZOTU_130	Bacteria	Bacteroidetes	Bacteroidia	Bacteroidales	Porphyromonadaceae	Porphyromonas	Porphyromonas_catoniae	0.00160732	0.000497855	0.00142791	0.00114811	0.00166222	0.03263	0.72633	0.40103	0.90442	0.613	0.791667	0.416667	0.5	0.619048	0.714286	0.00766076	0.0455003	0.371093	1
ZOTU_33	Bacteria	Bacteroidetes	Bacteroidia	Bacteroidales	Porphyromonadaceae	Porphyromonas	Porphyromonas_catoniae	0.0126096	0.00860814	0.00583005	0.00465316	0.0056056	0.17345	0.02239	0.00683	0.01598	0.59056	1	0.708333	0.875	0.904762	0.952381	0.0233422	0.248213	0.4795	1
ZOTU_261	Bacteria	Bacteroidetes	Bacteroidia	Bacteroidales	Prevotellaceae	Prevotella	Prevotella_nigrescens	0.000243569	0.000681903	0.000147012	0.000267321	0.000469948	0.0614	0.6774	0.9572	0.3737	0.6508	0.541667	0.625	0.291667	0.428571	0.47619	0.617075	0.0770999	0.683091	1
ZOTU_45	Bacteria	Bacteroidetes	Bacteroidia	Bacteroidales	Porphyromonadaceae	Porphyromonas	Porphyromonas_catoniae	0.0064319	0.00424188	0.00408015	0.00473088	0.00618754	0.1169	0.0926	0.1841	0.7437	0.770131	1	0.833333	0.958333	0.904762	1	0.133614	1	0.4795	2
ZOTU_308	Bacteria	Bacteroidetes	Bacteroidia	Bacteroidales	Prevotellaceae	Prevotella	Unassigned	0.000183604	0.00017394	7.02077e-05	0.000126029	0.000179617	0.87472	0.06699	0.5712	0.78593	0.2292	0.583333	0.458333	0.375	0.428571	0.380952	0.248213	0.0736383	0.248213	0.133614
ZOTU_313	Bacteria	Bacteroidetes	Bacteroidia	Bacteroidales	Prevotellaceae	Prevotella	Prevotella_nigrescens	0.000143702	0.000147038	5.01719e-05	0.000141299	0.000152782	0.94814	0.07078	0.85557	0.97402	0.1199	0.541667	0.458333	0.333333	0.52381	0.47619	0.4795	0.13057	1	0.683091
ZOTU_332	Bacteria	Bacteroidetes	Bacteroidia	Bacteroidales	Porphyromonadaceae	Porphyromonas	Porphyromonas_endodontalis	0.00203331	0.00165656	0.00103221	0.000938886	0.000721743	0.7123	0.3283	0.2917	0.2089	0.909	0.833333	0.208333	0.458333	0.571429	0.47619	0.000300598	0.00766076	0.0412268	0.0268567
ZOTU_34	Bacteria	Bacteroidetes	Bacteroidia	Bacteroidales	Prevotellaceae	Prevotella	Unassigned	0.00644775	0.00525476	0.00333911	0.0041045	0.00262603	0.480956	0.68547	0.135968	0.021262	0.7933	0.958333	0.833333	0.958333	0.952381	0.904762	0.371093	1	1	1
ZOTU_100	Bacteria	Bacteroidetes	Bacteroidia	Bacteroidales	Prevotellaceae	Prevotella	Prevotella_nanceiensis	0.00228192	0.00122618	0.00208843	0.00443507	0.0014547	0.253	0.83	0.037	0.32	0.02248	1	0.708333	0.916667	0.857143	0.904762	0.0233422	0.4795	0.248213	0.4795
ZOTU_374	Bacteria	Bacteroidetes	Bacteroidia	Bacteroidales	Prevotellaceae	Prevotella	Unassigned	0.000197102	0.000904406	0.000578206	0.000469195	0.000271043	0.0965	0.3678	0.6	0.9402	0.734	0.333333	0.416667	0.291667	0.285714	0.52381	0.723674	1	1	0.182422
ZOTU_104	Bacteria	Bacteroidetes	Bacteroidia	Bacteroidales	Prevotellaceae	Prevotella	Prevotella_histicola	0.00346808	0.00164991	0.00277145	0.00619409	0.00257539	0.3478	0.7185	0.2098	0.5922	0.111	0.708333	0.458333	0.5	0.571429	0.666667	0.0412268	0.0736383	0.4795	1
ZOTU_398	Bacteria	Bacteroidetes	Bacteroidia	Bacteroidales	Prevotellaceae	Prevotella	Prevotella_oris	0.000197021	0.000167062	0.0001236	0.000244254	0.000217692	0.7053	0.3551	0.4686	0.6861	0.1091	0.583333	0.583333	0.375	0.52381	0.571429	1	0.182422	1	1
ZOTU_123	Bacteria	Bacteroidetes	Bacteroidia	Bacteroidales	Prevotellaceae	Prevotella	Prevotella_nanceiensis	0.00129966	0.00177474	0.00197816	0.00221633	0.00163457	0.4749	0.3082	0.1732	0.5963	0.69624	0.791667	0.5	0.708333	0.761905	0.714286	0.0233422	0.683091	1	1
ZOTU_82	Bacteria	Bacteroidetes	Bacteroidia	Bacteroidales	Prevotellaceae	Prevotella	Prevotella_shahii	0.00312488	0.00223946	0.00396901	0.00342703	0.00416266	0.405	0.427	0.986	0.496	0.45674	0.958333	0.583333	0.875	0.809524	0.904762	0.00766076	0.4795	0.248213	1
ZOTU_400	Bacteria	Bacteroidetes	Bacteroidia	Bacteroidales	Prevotellaceae	Prevotella	Unassigned	0.000244005	0.000260529	0.000397449	0.000263293	0.000217691	0.86053	0.10539	0.93885	0.69811	0.1395	0.666667	0.458333	0.666667	0.571429	0.666667	0.13057	1	0.617075	1
ZOTU_428	Bacteria	Bacteroidetes	Bacteroidia	Bacteroidales	Prevotellaceae	Prevotella	Prevotella_oris	0.000216974	0.000233759	0.000243981	0.000415871	0.000374083	0.896	0.834	0.162	0.275	0.2303	0.583333	0.583333	0.5	0.666667	0.619048	1	0.75183	0.683091	1
ZOTU_77	Bacteria	Actinobacteria	Actinobacteria	Actinomycetales	Micrococcaceae	Rothia	Rothia_aeria	0.000558203	0.00280573	0.00236942	0.000962014	0.000996491	0.00317	0.01638	0.36855	0.34543	0.1513	1	0.75	0.875	0.952381	1	0.0412268	0.248213	1	2
ZOTU_472	Bacteria	Bacteroidetes	Bacteroidia	Bacteroidales	Prevotellaceae	Prevotella	Prevotella_baroniae	0.000327204	0.000671431	0.00040738	0.00042008	0.000569306	0.0962	0.6962	0.7414	0.3059	0.9646	0.541667	0.583333	0.375	0.52381	0.47619	1	0.133614	1	1
ZOTU_526	Bacteria	Bacteroidetes	Bacteroidia	Bacteroidales	Prevotellaceae	Prevotella	Unassigned	0.000280564	0.000277496	0.000313877	0.000267049	0.000240761	0.9701	0.6838	0.7345	0.5181	0.4665	0.541667	0.541667	0.5	0.571429	0.428571	1	1	1	0.371093
ZOTU_534	Bacteria	Bacteroidetes	Bacteroidia	Bacteroidales	Prevotellaceae	Prevotella	Unassigned	0.000187114	0.000207357	0.000193731	0.00023662	0.000255823	0.7452	0.9154	0.4474	0.2924	0.51018	0.625	0.541667	0.583333	0.52381	0.571429	0.617075	1	1	1
ZOTU_563	Bacteria	Bacteroidetes	Bacteroidia	Bacteroidales	Prevotellaceae	Prevotella	Unassigned	0.000166994	0.000200243	0.000170583	0.000217487	8.02256e-05	0.6537	0.9614	0.6441	0.1922	0.6777	0.5	0.333333	0.458333	0.333333	0.380952	0.220671	1	0.133614	0.449692
ZOTU_609	Bacteria	Bacteroidetes	Bacteroidia	Bacteroidales	Prevotellaceae	Prevotella	Unassigned	0.000217295	0.000230809	0.000273982	0.000141178	0.000194706	0.88312	0.538	0.3814	0.7505	0.144	0.625	0.416667	0.5	0.52381	0.571429	0.13057	0.371093	0.617075	1
ZOTU_316	Bacteria	Bacteroidetes	Bacteroidia	Bacteroidales	Prevotellaceae	Prevotella	Unassigned	0.000440638	0.000123704	7.35482e-05	0.000286033	0.000194899	0.04551	0.02106	0.41384	0.17042	0.1535	0.5	0.458333	0.416667	0.333333	0.238095	1	0.617075	0.133614	0.0412268
ZOTU_79	Bacteria	Bacteroidetes	Bacteroidia	Bacteroidales	Prevotellaceae	Prevotella	Prevotella_jejuni	0.0027808	0.00144368	0.00138745	0.00227815	0.00282357	0.092	0.08	0.69	0.791	0.19678	0.75	0.666667	0.625	0.619048	0.619048	0.617075	0.248213	0.4795	0.617075
ZOTU_89	Bacteria	Bacteroidetes	Bacteroidia	Bacteroidales	Prevotellaceae	Prevotella	Prevotella_pallens	0.00197966	0.00200291	0.00334842	0.00332615	0.00369193	0.9784	0.114	0.1304	0.0561	0.997	0.75	0.75	0.833333	0.761905	0.809524	1	0.683091	1	0.617075
ZOTU_129	Bacteria	Actinobacteria	Actinobacteria	Actinomycetales	Micrococcaceae	Rothia	Rothia_dentocariosa	0.000510922	0.000143722	0.000504967	0.000637132	0.000476921	0.1037	0.9788	0.6852	0.78	0.6666	0.583333	0.333333	0.416667	0.52381	0.619048	0.181449	0.342782	1	1
ZOTU_18	Bacteria	Actinobacteria	Actinobacteria	Actinomycetales	Micrococcaceae	Rothia	Rothia_mucilaginosa	0.00673773	0.019826	0.00997996	0.00720377	0.00475241	0.00382	0.46342	0.91305	0.52193	0.41725	0.875	0.875	0.791667	0.714286	0.666667	1	0.4795	0.248213	0.133614
ZOTU_20	Bacteria	Actinobacteria	Actinobacteria	Actinomycetales	Micrococcaceae	Rothia	Rothia_mucilaginosa	0.0110351	0.0160304	0.00927944	0.00823039	0.00545298	0.0612	0.50678	0.30064	0.04334	0.68769	0.833333	0.708333	0.708333	0.714286	0.619048	0.248213	0.248213	0.617075	0.133614
ZOTU_27	Bacteria	Actinobacteria	Actinobacteria	Actinomycetales	Micrococcaceae	Rothia	Rothia_mucilaginosa	0.00522491	0.00684998	0.00473413	0.00432112	0.0047682	0.35538	0.77968	0.53346	0.70484	0.7226	0.791667	0.833333	0.791667	0.809524	0.714286	1	1	1	1
ZOTU_170	Bacteria	Candidatus_Saccharibacteria	Unassigned	Unassigned	Unassigned	Saccharibacteria_genera_incertae_sedis	Unassigned	0.000638483	0.00181394	0.00124341	0.000835644	0.00114184	6.52e-05	0.03355	0.53238	0.09718	0.15148	0.958333	1	1	1	1	1	1	1	1
ZOTU_237	Bacteria	Candidatus_Saccharibacteria	Unassigned	Unassigned	Unassigned	Saccharibacteria_genera_incertae_sedis	Unassigned	0.000618623	0.00127056	0.000855724	0.000942897	0.000851688	0.0982	0.5448	0.4107	0.5489	0.80918	0.708333	0.916667	0.833333	0.809524	0.761905	0.13057	0.371093	0.683091	1
ZOTU_271	Bacteria	Candidatus_Saccharibacteria	Unassigned	Unassigned	Unassigned	Saccharibacteria_genera_incertae_sedis	Unassigned	0.000431277	0.00105589	0.000591197	0.000240436	0.000271108	0.041	0.5967	0.5648	0.6325	0.2793	0.5	0.541667	0.541667	0.47619	0.333333	1	1	1	0.4795
ZOTU_353	Bacteria	Candidatus_Saccharibacteria	Unassigned	Unassigned	Unassigned	Saccharibacteria_genera_incertae_sedis	Unassigned	0.000123681	0.000427775	0.000297412	0.000190762	0.000164215	0.00789	0.12372	0.46346	0.61269	0.4505	0.583333	0.541667	0.625	0.52381	0.333333	1	1	1	0.13057
ZOTU_7	Bacteria	Bacteroidetes	Bacteroidia	Bacteroidales	Prevotellaceae	Prevotella	Unassigned	0.0201448	0.0197057	0.0251446	0.0415454	0.0296545	0.945	0.434	0.002	0.175	0.0181	1	0.916667	1	1	1	0.4795	2	2	2
ZOTU_37	Bacteria	Candidatus_Saccharibacteria	Unassigned	Unassigned	Unassigned	Saccharibacteria_genera_incertae_sedis	Unassigned	0.00723683	0.00511767	0.00764657	0.00635944	0.00581445	0.184	0.796	0.623	0.412	0.46	0.958333	0.958333	0.958333	0.952381	0.952381	2	2	2	2
ZOTU_723	Bacteria	Bacteroidetes	Bacteroidia	Bacteroidales	Prevotellaceae	Prevotella	Unassigned	9.69154e-05	7.01952e-05	6.01452e-05	6.48715e-05	0.000106993	0.3412	0.1913	0.2276	0.816	0.9607	0.625	0.416667	0.458333	0.380952	0.52381	0.13057	0.288844	0.0412268	0.371093
ZOTU_377	Bacteria	Candidatus_Saccharibacteria	Unassigned	Unassigned	Unassigned	Saccharibacteria_genera_incertae_sedis	Unassigned	0.000126943	0.000163723	0.000254053	0.000194634	0.00011458	0.6472	0.1161	0.4386	0.8569	0.4585	0.583333	0.416667	0.5	0.52381	0.619048	0.288844	0.683091	1	1
ZOTU_297	Bacteria	Candidatus_Saccharibacteria	Unassigned	Unassigned	Unassigned	Saccharibacteria_genera_incertae_sedis	Unassigned	0.000140391	4.34612e-05	8.68524e-05	7.24437e-05	4.96192e-05	0.07175	0.31679	0.2017	0.09289	0.751	0.666667	0.416667	0.166667	0.285714	0.238095	0.0412268	0.00149616	0.0233422	0.0133283
ZOTU_575	Bacteria	Candidatus_Saccharibacteria	Unassigned	Unassigned	Unassigned	Saccharibacteria_genera_incertae_sedis	Unassigned	2.00758e-05	1.33786e-05	6.68368e-05	0.000236539	0.00016038	0.916	0.46	0.00161	0.03914	0.01277	0.25	0.125	0.375	0.52381	0.380952	0.371093	0.449692	0.13057	0.617075
ZOTU_728	Bacteria	Candidatus_Saccharibacteria	Unassigned	Unassigned	Unassigned	Saccharibacteria_genera_incertae_sedis	Unassigned	0.000106964	0.000253768	0.000200636	7.2534e-05	7.26035e-05	0.15	0.356	0.711	0.711	0.209	0.416667	0.541667	0.416667	0.380952	0.333333	0.371093	1	1	0.683091
ZOTU_342	Bacteria	Actinobacteria	Actinobacteria	Actinomycetales	Propionibacteriaceae	Unassigned	Unassigned	0.000100197	5.01297e-05	0.000421097	0.000312992	0.000179488	0.47949	1.75e-05	0.00235	0.19118	0.220672	0.708333	0.458333	0.958333	0.857143	0.904762	0.0770999	0.0412268	0.220671	0.0736383
ZOTU_41	Bacteria	Proteobacteria	Gammaproteobacteria	Pseudomonadales	Pseudomonadaceae	Pseudomonas	Pseudomonas_aeruginosa	0.000320701	0.000350873	0.000434486	0.000320667	0.000294115	0.689209	0.133913	0.415176	0.632088	0.53	1	0.958333	0.875	1	1	1	0.248213	2	2
ZOTU_305	Bacteria	Spirochaetes	Spirochaetia	Spirochaetales	Spirochaetaceae	Treponema	Treponema_denticola	0.000624367	0.00222272	0.000564926	0.000240533	0.000668631	0.141	0.956	0.706	0.995	0.7463	0.875	0.791667	0.666667	0.666667	0.571429	0.617075	0.0736383	0.220671	0.0412268
ZOTU_330	Bacteria	Firmicutes	Negativicutes	Selenomonadales	Veillonellaceae	Selenomonas	Selenomonas_sputigena	0.000100335	0.00027378	8.02535e-05	5.34442e-05	0.000259647	0.262	0.896	0.744	0.337	0.841	0.5	0.208333	0.25	0.285714	0.47619	0.0704404	0.181449	0.2278	1
ZOTU_365	Bacteria	Firmicutes	Negativicutes	Selenomonadales	Veillonellaceae	Selenomonas	Selenomonas_sputigena	0.000110212	0.000310647	0.000384398	0.000114513	0.000347517	0.313	0.168	0.951	0.287	0.167	0.458333	0.5	0.333333	0.47619	0.47619	1	0.546494	1	1
ZOTU_120	Bacteria	Firmicutes	Bacilli	Lactobacillales	Streptococcaceae	Streptococcus	Streptococcus_gordonii	0.000287564	0.00124029	0.00151729	0.000538226	0.000496653	0.008183	0.000754	0.361006	0.422932	0.0172	0.75	0.833333	0.791667	0.619048	0.619048	0.4795	1	0.449692	0.371093
ZOTU_149	Bacteria	Firmicutes	Bacilli	Lactobacillales	Streptococcaceae	Streptococcus	Streptococcus_constellatus_subsp._constellatus	0.000959226	0.00180131	0.00159797	0.00150489	0.00230045	0.2628	0.3949	0.5201	0.0992	0.8624	0.916667	0.875	0.75	0.761905	0.809524	1	0.133614	0.248213	0.617075
ZOTU_463	Bacteria	Spirochaetes	Spirochaetia	Spirochaetales	Spirochaetaceae	Treponema	Unassigned	0.000207248	0.000233753	9.35927e-05	4.19976e-05	7.6396e-05	0.7845	0.2427	0.0913	0.1757	0.5657	0.583333	0.5	0.208333	0.238095	0.285714	0.683091	0.0158613	0.0455003	0.113846
ZOTU_163	Bacteria	Firmicutes	Bacilli	Lactobacillales	Streptococcaceae	Streptococcus	Streptococcus_anginosus_subsp._whileyi	0.000478061	0.000842155	0.000434429	0.000209977	0.00188925	0.694	0.962	0.778	0.146	0.8126	0.791667	0.666667	0.541667	0.619048	0.52381	0.449692	0.0770999	0.449692	0.13057
ZOTU_180	Bacteria	Firmicutes	Negativicutes	Selenomonadales	Veillonellaceae	Selenomonas	Selenomonas_noxia	0.000106818	1.00115e-05	5.34516e-05	0.000145007	0.000450935	0.467	0.688	0.778	0.014	0.5045	0.458333	0.0833333	0.166667	0.333333	0.571429	0.0158613	0.0233422	1	0.220671
ZOTU_213	Bacteria	Firmicutes	Bacilli	Lactobacillales	Streptococcaceae	Streptococcus	Streptococcus_intermedius	0.000613589	0.000828795	0.000952411	0.000923466	0.00115358	0.4351	0.2203	0.3497	0.0849	0.8099	0.666667	0.708333	0.708333	0.714286	0.619048	1	1	1	1
ZOTU_688	Bacteria	Spirochaetes	Spirochaetia	Spirochaetales	Spirochaetaceae	Treponema	Treponema_medium	0.000116895	0.00014039	0.000110249	2.67165e-05	9.55746e-05	0.7171	0.9183	0.1715	0.7249	0.204	0.625	0.416667	0.291667	0.285714	0.380952	0.182422	0.0433081	0.0960923	0.182422
ZOTU_235	Bacteria	Firmicutes	Negativicutes	Selenomonadales	Veillonellaceae	Selenomonas	Selenomonas_infelix	0.000240571	0.000143721	0.000327426	0.000427309	0.00047352	0.5251	0.5686	0.2699	0.1643	0.57596	0.791667	0.416667	0.5	0.666667	0.761905	0.0158613	0.0704404	0.683091	1
ZOTU_244	Bacteria	Firmicutes	Negativicutes	Selenomonadales	Veillonellaceae	Selenomonas	Selenomonas_sputigena	0.000284061	0.000140416	0.000220503	0.000145084	0.00022537	0.04589	0.372499	0.13987	0.686429	0.5296	0.875	0.333333	0.416667	0.47619	0.619048	0.000874087	0.00256883	0.0133283	0.13057
ZOTU_3056	Bacteria	Firmicutes	Bacilli	Lactobacillales	Streptococcaceae	Streptococcus	Unassigned	0.000123796	0.000140308	8.35031e-05	3.43453e-05	8.40013e-05	0.5566	0.1534	0.0019	0.1372	0.071971	0.75	0.791667	0.583333	0.428571	0.52381	1	0.288844	0.0960923	0.13057
ZOTU_1	Bacteria	Firmicutes	Bacilli	Lactobacillales	Streptococcaceae	Streptococcus	Streptococcus_dentisani	0.106159	0.144253	0.105963	0.0751572	0.0832781	1.9e-05	0.9814	0.0116	0.1015	0.0123	1	1	1	1	1	2	2	2	2
ZOTU_3371	Bacteria	Firmicutes	Bacilli	Lactobacillales	Streptococcaceae	Streptococcus	Streptococcus_dentisani	7.68991e-05	0.000106937	9.35516e-05	4.19771e-05	6.10848e-05	0.1252	0.3931	0.0618	0.3465	0.00797	0.791667	0.833333	0.666667	0.47619	0.52381	1	0.546494	0.0770999	0.182422
ZOTU_3725	Bacteria	Firmicutes	Bacilli	Lactobacillales	Streptococcaceae	Streptococcus	Unassigned	0.000120319	0.000110273	0.000130341	8.39277e-05	4.96299e-05	0.64486	0.64569	0.09818	0.00195	0.0372	0.833333	0.708333	0.916667	0.809524	0.52381	0.504985	0.683091	1	0.0770999
ZOTU_72	Bacteria	Firmicutes	Bacilli	Lactobacillales	Streptococcaceae	Streptococcus	Streptococcus_oligofermentans	0.00172937	0.00704419	0.0024268	0.00209072	0.000829119	0.000458	0.633834	0.878332	0.4998	0.7604	0.791667	0.833333	0.791667	0.714286	0.619048	1	1	1	0.248213
ZOTU_21	Bacteria	Firmicutes	Bacilli	Lactobacillales	Streptococcaceae	Streptococcus	Unassigned	0.0121597	0.0166772	0.0146511	0.00799566	0.0083014	0.149	0.424	0.267	0.309	0.06254	1	1	1	1	1	2	2	2	2
ZOTU_88	Bacteria	Firmicutes	Bacilli	Lactobacillales	Streptococcaceae	Streptococcus	Unassigned	0.0057663	0.00183001	0.00456937	0.00124364	0.00203935	0.1588	0.6667	0.1215	0.2014	0.254	0.791667	0.791667	0.833333	0.809524	0.809524	1	1	1	1
ZOTU_24	Bacteria	Firmicutes	Bacilli	Lactobacillales	Streptococcaceae	Streptococcus	Unassigned	0.0108788	0.0198662	0.00927437	0.0102614	0.00932393	0.01101	0.6439	0.8048	0.61301	0.84459	1	1	0.958333	1	0.952381	2	1	2	1
ZOTU_251	Bacteria	Firmicutes	Bacilli	Lactobacillales	Streptococcaceae	Streptococcus	Unassigned	0.000714745	0.00184454	0.000921859	0.000721103	0.000728741	0.0292	0.6854	0.9088	0.9201	0.6151	1	1	0.958333	0.904762	0.952381	2	1	0.4795	1
ZOTU_30	Bacteria	Firmicutes	Bacilli	Lactobacillales	Streptococcaceae	Streptococcus	Unassigned	0.0079396	0.0184777	0.0113898	0.0069691	0.00599854	0.00144	0.28418	0.77467	0.56498	0.190343	1	1	1	0.904762	0.904762	2	2	0.4795	0.4795
ZOTU_158	Bacteria	Bacteroidetes	Bacteroidia	Bacteroidales	Porphyromonadaceae	Tannerella	Tannerella_forsythia	0.000972187	0.0012995	0.000615032	0.000370285	0.000660727	0.310666	0.2689	0.084947	0.384617	0.50191	0.916667	0.791667	0.75	0.809524	0.857143	0.248213	0.220671	0.617075	1
ZOTU_183	Bacteria	Bacteroidetes	Bacteroidia	Bacteroidales	Porphyromonadaceae	Tannerella	Tannerella_forsythia	0.000607644	0.000267498	0.00160737	0.00103042	0.00117229	0.4804	0.0402	0.4475	0.2982	0.22	0.875	0.666667	0.791667	0.857143	0.857143	0.0736383	0.683091	1	1
ZOTU_35	Bacteria	Firmicutes	Bacilli	Lactobacillales	Streptococcaceae	Streptococcus	Streptococcus_sanguinis	0.00261538	0.0081412	0.00648914	0.00348879	0.00306652	0.00503	0.04655	0.31833	0.4301	0.3541	1	1	0.958333	1	1	2	1	2	2
ZOTU_517	Bacteria	Bacteroidetes	Bacteroidia	Bacteroidales	Porphyromonadaceae	Tannerella	Tannerella_forsythia	8.68808e-05	0.000106991	4.67573e-05	3.05165e-05	3.8209e-05	0.4825	0.163014	0.0821	0.137	0.6866	0.5	0.583333	0.333333	0.333333	0.428571	0.75183	0.342782	0.75183	1
ZOTU_3830	Bacteria	Firmicutes	Bacilli	Lactobacillales	Streptococcaceae	Streptococcus	Streptococcus_dentisani	0.000107032	9.02549e-05	5.01279e-05	7.63616e-06	7.25146e-05	0.4595	0.0136	3.91e-05	0.1203	0.059606	0.75	0.666667	0.416667	0.0952381	0.47619	0.683091	0.0433081	0.000300598	0.0455003
ZOTU_385	Bacteria	Firmicutes	Bacilli	Lactobacillales	Streptococcaceae	Streptococcus	Unassigned	0.000337485	0.000364265	0.000257366	0.000164098	0.000217607	0.6646	0.1966	0.0161	0.1086	0.23079	1	1	0.833333	0.809524	0.714286	2	0.133614	0.133614	0.0412268
ZOTU_39	Bacteria	Firmicutes	Bacilli	Lactobacillales	Streptococcaceae	Streptococcus	Streptococcus_oligofermentans	0.00729712	0.0112586	0.0115017	0.00566875	0.00384309	0.10126	0.08227	0.89638	0.39106	0.07302	1	1	1	0.952381	1	2	2	1	2
ZOTU_5	Bacteria	Firmicutes	Bacilli	Lactobacillales	Streptococcaceae	Streptococcus	Streptococcus_salivarius_subsp._salivarius	0.0405918	0.0591896	0.0472773	0.0463899	0.027547	0.0338	0.4401	0.495	0.1621	0.9538	1	1	1	1	1	2	2	2	2
ZOTU_55	Bacteria	Firmicutes	Bacilli	Lactobacillales	Streptococcaceae	Streptococcus	Unassigned	0.00312529	0.00435337	0.00167802	0.00146901	0.00202674	0.0551	0.0244	0.026	0.1596	0.946	1	1	1	1	1	2	2	2	2
ZOTU_348	Bacteria	Spirochaetes	Spirochaetia	Spirochaetales	Spirochaetaceae	Treponema	Treponema_medium	0.000210241	0.000289987	0.000233934	0.000164094	0.000370498	0.3375	0.7752	0.6153	0.0626	0.4383	0.583333	0.583333	0.666667	0.666667	0.52381	1	0.617075	0.617075	1
ZOTU_383	Bacteria	Spirochaetes	Spirochaetia	Spirochaetales	Spirochaetaceae	Treponema	Unassigned	0.000190527	0.00031393	0.000173788	0.000110699	0.000317148	0.1724	0.8524	0.4558	0.1483	0.57	0.625	0.583333	0.5	0.47619	0.52381	1	0.371093	0.683091	1
ZOTU_273	Bacteria	Synergistetes	Synergistia	Synergistales	Synergistaceae	Fretibacterium	Fretibacterium_fastidiosum	0.000293865	0.000454498	0.000310857	0.000183248	8.41225e-05	0.3249	0.9168	0.5591	0.2443	0.494	0.708333	0.708333	0.375	0.47619	0.285714	1	0.0433081	0.342782	0.0433081
ZOTU_427	Bacteria	Spirochaetes	Spirochaetia	Spirochaetales	Spirochaetaceae	Treponema	Treponema_medium	0.000340541	0.000380905	0.000150428	0.00016411	0.000122332	0.72631	0.10177	0.19509	0.10163	0.7791	0.458333	0.583333	0.458333	0.333333	0.380952	0.248213	1	1	1
ZOTU_445	Bacteria	Spirochaetes	Spirochaetia	Spirochaetales	Spirochaetaceae	Treponema	Unassigned	0.000147222	0.000517768	0.000203839	0.000209709	0.000603365	0.1416	0.8212	0.8731	0.0978	0.954	0.333333	0.375	0.375	0.47619	0.52381	1	1	0.248213	0.133614
ZOTU_274	Bacteria	Firmicutes	Negativicutes	Selenomonadales	Veillonellaceae	Selenomonas	Selenomonas_noxia	0.000394092	5.01021e-05	0.000100141	0.000118298	0.000336177	0.014988	0.036778	0.057281	0.682013	0.9064	0.708333	0.0833333	0.208333	0.285714	0.428571	0.000300598	0.00328346	0.0613688	0.2278
ZOTU_317	Bacteria	Firmicutes	Negativicutes	Selenomonadales	Veillonellaceae	Selenomonas	Selenomonas_infelix	0.000120228	2.33847e-05	5.00764e-05	7.25215e-05	0.000256011	0.1727	0.3221	0.5076	0.0689	0.7701	0.625	0.208333	0.208333	0.285714	0.428571	0.0161569	0.00937477	0.0770999	0.504985
ZOTU_448	Bacteria	Firmicutes	Negativicutes	Selenomonadales	Veillonellaceae	Selenomonas	Selenomonas_sputigena	0.000431375	0.000130463	0.000253923	0.000374225	0.000412752	0.0426	0.2281	0.5666	0.7476	0.5587	0.5	0.125	0.166667	0.380952	0.47619	0.00766076	0.0133283	0.248213	1
ZOTU_501	Bacteria	Spirochaetes	Spirochaetia	Spirochaetales	Spirochaetaceae	Treponema	Treponema_medium	0.000143813	0.000450843	0.000187119	0.000122046	0.000294033	0.11	0.82	0.858	0.492	0.6911	0.5	0.416667	0.291667	0.47619	0.380952	0.723674	0.13057	1	0.449692
ZOTU_176	Bacteria	Candidatus_Saccharibacteria	Unassigned	Unassigned	Unassigned	Saccharibacteria_genera_incertae_sedis	Unassigned	0.000277279	0.000120319	0.000123879	0.000213911	0.000133821	0.16386	0.17352	0.54874	0.20065	0.4767	0.541667	0.416667	0.166667	0.238095	0.285714	0.248213	0.00766076	0.0770999	0.13057
ZOTU_466	Bacteria	Firmicutes	Negativicutes	Selenomonadales	Veillonellaceae	Selenomonas	Selenomonas_sputigena	0.000367643	5.01952e-05	0.000133611	0.000206217	0.000221607	7.38e-05	0.002863	0.032798	0.05133	0.4439	0.541667	0.125	0.125	0.333333	0.380952	0.00442653	0.00442653	0.133614	0.371093
ZOTU_190	Bacteria	Firmicutes	Erysipelotrichia	Erysipelotrichales	Erysipelotrichaceae	Solobacterium	Solobacterium_moorei	0.000284151	9.36195e-05	0.000203829	0.000324612	0.000206307	0.10455	0.49109	0.78269	0.48439	0.34913	0.791667	0.333333	0.333333	0.47619	0.666667	0.00982327	0.00982327	0.113846	0.75183
ZOTU_556	Bacteria	Spirochaetes	Spirochaetia	Spirochaetales	Spirochaetaceae	Treponema	Treponema_medium	0.000113502	0.000357246	9.01598e-05	0.000122195	0.000137452	0.0366	0.8394	0.9662	0.9323	0.8789	0.375	0.5	0.291667	0.333333	0.571429	0.449692	0.723674	1	0.288844
ZOTU_113	Bacteria	SR1	Unassigned	Unassigned	Unassigned	SR1_genera_incertae_sedis	Unassigned	0.00277753	0	0	0	6.87009e-05	4.25e-06	4.25e-06	8.33e-06	1.33e-05	1	0.875	0	0	0	0.0952381	1.27497e-05	1.27497e-05	6.15109e-05	0.000176835
ZOTU_265	Bacteria	Candidatus_Saccharibacteria	Unassigned	Unassigned	Unassigned	Saccharibacteria_genera_incertae_sedis	Unassigned	0.000270498	0.000163727	3.67506e-05	8.76503e-05	0.000145083	0.117692	0.000842	0.011978	0.083663	0.451	0.708333	0.583333	0.125	0.285714	0.47619	0.449692	0.000512005	0.0268567	0.288844
ZOTU_2692	Bacteria	Firmicutes	Bacilli	Lactobacillales	Unassigned	Unassigned	Unassigned	0.000123721	0.000207193	8.35358e-05	3.81285e-05	2.66902e-05	0.01638	0.24179	0.01288	0.00527	0.1632	0.708333	0.708333	0.625	0.333333	0.285714	1	0.77283	0.0268567	0.0265003
ZOTU_755	Bacteria	Spirochaetes	Spirochaetia	Spirochaetales	Spirochaetaceae	Treponema	Treponema_medium	0.000163499	8.02419e-05	0.000100216	0.000137379	0.000164286	0.03574	0.10855	0.52598	0.98161	0.36262	0.583333	0.375	0.333333	0.333333	0.47619	0.182422	0.0770999	0.0770999	0.371093
ZOTU_277	Bacteria	Firmicutes	Clostridia	Clostridiales	Lachnospiraceae	Unassigned	Unassigned	0.000277299	0.000250732	0.000621479	0.000297737	0.000271152	0.92	0.195	0.971	0.952	0.226	0.625	0.5	0.583333	0.47619	0.571429	0.449692	1	0.449692	1
ZOTU_128	Bacteria	SR1	Unassigned	Unassigned	Unassigned	SR1_genera_incertae_sedis	Unassigned	0.00128362	0.000742856	0.00111292	0.000408313	0.000255777	0.232	0.7049	0.065	0.0305	0.136	0.833333	0.333333	0.541667	0.52381	0.52381	0.00328346	0.0704404	0.148915	0.148915
ZOTU_324	Bacteria	Firmicutes	Clostridia	Clostridiales	Unassigned	Unassigned	Unassigned	0.000213849	0.000170426	9.69422e-05	8.01726e-05	0.00019483	0.395	0.0238	0.0196	0.8318	0.8649	0.708333	0.625	0.416667	0.52381	0.714286	0.723674	0.0455003	0.248213	1
ZOTU_352	Bacteria	Candidatus_Saccharibacteria	Unassigned	Unassigned	Unassigned	Saccharibacteria_genera_incertae_sedis	Unassigned	0.000147111	0.000123598	0.000374193	0.000327968	0.000370471	0.8223	0.0324	0.1402	0.0636	0.5533	0.416667	0.416667	0.458333	0.619048	0.714286	1	1	0.133614	0.0412268
ZOTU_168	Bacteria	Bacteroidetes	Bacteroidia	Bacteroidales	Porphyromonadaceae	Unassigned	Unassigned	0.000390857	0.000517996	0.000250752	0.000320416	0.000194723	0.2955	0.24932	0.984	0.33127	0.261	0.75	0.75	0.5	0.571429	0.809524	1	0.0770999	0.504985	0.617075
ZOTU_253	Bacteria	Bacteroidetes	Bacteroidia	Bacteroidales	Porphyromonadaceae	Unassigned	Unassigned	0.000397304	0.00036409	0.000414272	0.000629752	0.000649019	0.8708	0.9338	0.2749	0.2375	0.3111	0.625	0.666667	0.666667	0.666667	0.666667	1	1	0.617075	0.683091
ZOTU_184	Bacteria	Bacteroidetes	Bacteroidia	Bacteroidales	Prevotellaceae	Unassigned	Unassigned	0.000837803	0.000889593	0.00137023	0.001508	0.00247041	0.9411	0.4484	0.2954	0.0199	0.748	0.75	0.541667	0.625	0.714286	0.714286	0.182422	0.546494	1	1
ZOTU_70	Bacteria	Bacteroidetes	Bacteroidia	Bacteroidales	Prevotellaceae	Unassigned	Unassigned	0.0034045	0.00246991	0.00231566	0.00363726	0.00516583	0.464	0.394	0.936	0.219	0.36819	0.833333	0.583333	0.75	0.857143	0.857143	0.0770999	0.4795	1	1
ZOTU_433	Bacteria	Firmicutes	Clostridia	Clostridiales	Unassigned	Unassigned	Unassigned	0.000113567	0.000126907	5.34603e-05	2.29042e-05	5.34657e-05	0.8061	0.2704	0.1027	0.272	0.5632	0.541667	0.375	0.25	0.190476	0.380952	0.288844	0.0455003	0.0455003	0.449692
ZOTU_250	Bacteria	Actinobacteria	Actinobacteria	Actinomycetales	Propionibacteriaceae	Unassigned	Unassigned	0.00011698	3.00746e-05	0.000100259	0.000114539	0.000137403	0.02532	0.66255	0.84925	0.70629	0.81954	0.458333	0.25	0.375	0.571429	0.571429	0.13057	0.723674	0.683091	0.617075
ZOTU_458	Bacteria	Candidatus_Saccharibacteria	Unassigned	Unassigned	Unassigned	Saccharibacteria_genera_incertae_sedis	Unassigned	1.67138e-05	3.67006e-05	0.00012031	0.000236522	0.000106921	0.8112	0.2175	0.0138	0.3128	0.191723	0.166667	0.208333	0.333333	0.52381	0.333333	1	0.133614	0.0233422	0.449692
ZOTU_475	Bacteria	Candidatus_Saccharibacteria	Unassigned	Unassigned	Unassigned	Saccharibacteria_genera_incertae_sedis	Unassigned	4.34487e-05	6.02075e-05	0.000127041	0.00018704	0.000248353	0.83272	0.2936	0.05712	0.00902	0.36298	0.333333	0.333333	0.375	0.47619	0.571429	1	1	0.133614	0.0412268
ZOTU_479	Bacteria	Candidatus_Saccharibacteria	Unassigned	Unassigned	Unassigned	Saccharibacteria_genera_incertae_sedis	Unassigned	0.000127039	8.68416e-05	1.00208e-05	1.14432e-05	2.29023e-05	0.223636	0.000594	0.001937	0.005272	0.82248	0.5	0.333333	0.0416667	0.047619	0.0952381	0.220671	0.00256883	0.00766076	0.0133283
ZOTU_111	Bacteria	Firmicutes	Clostridia	Clostridiales	Unassigned	Unassigned	Unassigned	0.00136986	0.000668199	0.000558548	0.000801551	0.00128596	0.00143	0.21759	0.71356	0.56203	0.3692	0.875	0.791667	0.708333	0.761905	0.809524	0.617075	0.220671	0.617075	1
ZOTU_695	Bacteria	Bacteroidetes	Unassigned	Unassigned	Unassigned	Unassigned	Unassigned	0.000251045	0.00012697	8.69975e-05	6.49502e-05	0.000114672	0.253	0.132	0.092	0.21104	0.811	0.5	0.458333	0.333333	0.142857	0.333333	1	0.220671	0.0233422	0.371093
ZOTU_295	Bacteria	Candidatus_Saccharibacteria	Unassigned	Unassigned	Unassigned	Unassigned	Unassigned	0.000160384	0.000294053	8.02024e-05	6.86634e-05	0.000118393	0.1348	0.3677	0.3007	0.6185	0.8667	0.625	0.708333	0.375	0.52381	0.52381	0.617075	0.148915	0.449692	0.371093
ZOTU_742	Bacteria	Bacteroidetes	Unassigned	Unassigned	Unassigned	Unassigned	Unassigned	0.000147032	4.0136e-05	6.68191e-06	4.57818e-05	9.54807e-05	0.0073	0.0005	0.016	0.2236	0.311	0.541667	0.333333	0.0833333	0.238095	0.47619	0.2278	0.00256883	0.182422	1
ZOTU_256	Bacteria	SR1	Unassigned	Unassigned	Unassigned	SR1_genera_incertae_sedis	Unassigned	0.000701794	0.000401066	0.00031074	0.000125989	0.000343813	0.07279	0.02044	0.00182	0.05368	0.34332	0.75	0.333333	0.416667	0.380952	0.47619	0.00937477	0.0268567	0.0133283	0.113846
ZOTU_392	Bacteria	Firmicutes	Clostridia	Clostridiales	Unassigned	Unassigned	Unassigned	0.000226985	0.000147111	7.35704e-05	4.58096e-05	0.000114552	0.278576	0.039263	0.040689	0.242062	0.9455	0.541667	0.5	0.333333	0.285714	0.52381	1	0.182422	0.13057	1
ZOTU_59	Bacteria	Firmicutes	Clostridia	Clostridiales	Lachnospiraceae	Stomatobaculum	Stomatobaculum_longum	0.00418795	0.00406066	0.00425939	0.00336072	0.00322274	0.921	0.956	0.517	0.453	0.48353	0.958333	0.583333	0.791667	0.857143	0.904762	0.00766076	0.133614	0.4795	1
ZOTU_457	Bacteria	Firmicutes	Clostridia	Clostridiales	Unassigned	Unassigned	Unassigned	0.000183713	0.000200503	0.000233827	0.000190821	0.000206304	0.78813	0.42326	0.76906	0.59547	0.63454	0.708333	0.583333	0.583333	0.619048	0.666667	0.449692	0.371093	0.683091	1
ZOTU_13	Bacteria	Firmicutes	Negativicutes	Selenomonadales	Veillonellaceae	Veillonella	Unassigned	0.0152105	0.00456114	0.0197866	0.0222654	0.0164845	0.0113	0.2688	0.0864	0.7019	0.5076	1	0.916667	1	1	1	0.4795	2	2	2
ZOTU_114	Bacteria	Firmicutes	Negativicutes	Selenomonadales	Veillonellaceae	Veillonella	Unassigned	0.000394195	0.000869891	0.000875719	0.000926859	0.000618516	0.274	0.269	0.109	0.352	0.58271	0.75	0.458333	0.583333	0.571429	0.52381	0.0704404	0.288844	0.449692	0.288844
ZOTU_97	Bacteria	Firmicutes	Clostridia	Clostridiales	Lachnospiraceae	Stomatobaculum	Stomatobaculum_longum	0.000571471	0.000417789	0.000524919	0.000309292	0.000817783	0.5051	0.8398	0.3396	0.2486	0.4457	0.583333	0.333333	0.25	0.333333	0.52381	0.0412268	0.0268567	0.182422	1
ZOTU_144	Bacteria	Bacteroidetes	Bacteroidia	Bacteroidales	Porphyromonadaceae	Tannerella	Tannerella_forsythia	0.00173255	0.000394666	0.000828169	0.00117464	0.00166547	0.0192	0.1104	0.33	0.8899	0.5709	0.791667	0.416667	0.5	0.571429	0.619048	0.0158613	0.0233422	0.133614	0.371093
ZOTU_511	Bacteria	Spirochaetes	Spirochaetia	Spirochaetales	Spirochaetaceae	Treponema	Unassigned	0.000401032	9.03094e-05	8.68798e-05	0.000129751	0.000248345	0.00131	0.00117	0.00681	0.12353	0.65306	0.791667	0.291667	0.333333	0.333333	0.52381	0.00149616	0.00256883	0.00442653	0.0770999
ZOTU_708	Bacteria	Spirochaetes	Spirochaetia	Spirochaetales	Spirochaetaceae	Treponema	Treponema_medium	0.000203753	0.000167239	0.000120239	0.000141174	0.000206356	0.508	0.132	0.218	0.916	0.8312	0.75	0.416667	0.625	0.666667	0.52381	0.0133283	0.371093	0.683091	0.13057
ZOTU_737	Bacteria	Spirochaetes	Spirochaetia	Spirochaetales	Spirochaetaceae	Treponema	Treponema_socranskii_subsp._paredis	0.000217199	0.000117078	0.000126925	6.86921e-05	0.00012612	0.02	0.035	0.0005	0.022	0.117254	0.75	0.291667	0.208333	0.333333	0.52381	0.00554567	0.000874087	0.0268567	0.288844
ZOTU_23	Bacteria	Firmicutes	Clostridia	Clostridiales	Lachnospiraceae	Unassigned	Unassigned	0.0119865	0.00977348	0.0144087	0.00637817	0.00675525	0.538	0.50039	0.37042	0.42617	0.1253	0.958333	0.666667	0.5	0.619048	0.761905	0.0233422	0.00256883	0.0233422	0.133614
ZOTU_48	Bacteria	Proteobacteria	Betaproteobacteria	Neisseriales	Neisseriaceae	Unassigned	Unassigned	0.00224043	6.01795e-05	0.00044111	0.0020778	0.00159684	0.00149	0.00814	0.91919	0.42707	0.014186	0.958333	0.208333	0.375	0.571429	0.761905	6.15109e-05	0.000512005	0.00766076	0.0736383
ZOTU_218	Bacteria	Proteobacteria	Gammaproteobacteria	Pasteurellales	Pasteurellaceae	Unassigned	Unassigned	0.00190052	4.0098e-05	0.000227447	0.000274816	0.000599136	1.11e-05	6.56e-05	0.000199	0.002599	0.8771	0.833333	0.208333	0.0833333	0.47619	0.666667	0.000685037	0.00014393	0.0268567	0.288844
ZOTU_155	Bacteria	Bacteroidetes	Bacteroidia	Bacteroidales	Prevotellaceae	Unassigned	Unassigned	0.00160879	0.00104585	0.0023195	0.00217099	0.00215002	0.4288	0.3183	0.424	0.4405	0.8732	0.875	0.625	0.75	0.761905	0.761905	0.0412268	0.371093	0.617075	0.617075
ZOTU_248	Bacteria	Firmicutes	Negativicutes	Selenomonadales	Veillonellaceae	Veillonella	Unassigned	0.000537591	0.00028372	0.0010165	0.000736249	0.000477319	0.499	0.203	0.732	0.75	0.38	0.583333	0.291667	0.25	0.285714	0.285714	0.0704404	0.0433081	0.0770999	0.113846
ZOTU_25	Bacteria	Firmicutes	Negativicutes	Selenomonadales	Veillonellaceae	Veillonella	Veillonella_tobetsuensis	0.0134111	0.00942807	0.00928522	0.0158791	0.0166648	0.22	0.204	0.521	0.382	0.0645	1	0.958333	1	1	1	1	2	2	2
ZOTU_173	Bacteria	Bacteroidetes	Bacteroidia	Bacteroidales	Prevotellaceae	Unassigned	Unassigned	0.00190935	0.00110649	0.000641641	0.000404603	0.00103442	0.12075	0.0153	0.00471	0.08914	0.60245	0.75	0.291667	0.458333	0.428571	0.52381	0.00256883	0.0455003	0.0770999	0.220671
ZOTU_126	Bacteria	Firmicutes	Negativicutes	Selenomonadales	Veillonellaceae	Veillonella	Unassigned	0.00027362	0.000585382	0.000661613	0.000801551	0.000420099	0.2306	0.1366	0.0495	0.5669	0.58338	0.666667	0.541667	0.583333	0.666667	0.714286	0.371093	0.617075	1	1
ZOTU_136	Bacteria	Actinobacteria	Actinobacteria	Actinomycetales	Unassigned	Unassigned	Unassigned	0.000190462	8.01988e-05	4.68622e-05	3.43618e-05	6.87624e-05	0.01692	0.00209	0.00163	0.01351	0.83844	0.666667	0.333333	0.208333	0.238095	0.380952	0.0433081	0.00554567	0.0133283	0.13057
ZOTU_15	Bacteria	Firmicutes	Negativicutes	Selenomonadales	Veillonellaceae	Veillonella	Veillonella_rogosae	0.0145745	0.00908737	0.0227105	0.0222576	0.013333	0.1276	0.025	0.0399	0.7554	0.920112	0.958333	0.916667	0.958333	1	1	1	2	1	1
ZOTU_191	Bacteria	Firmicutes	Clostridia	Clostridiales	Unassigned	Unassigned	Unassigned	0.00095295	5.68731e-05	6.01862e-05	6.49266e-05	0.00026353	1.12e-08	1.24e-08	4.54e-08	1.22e-05	0.931	0.958333	0.291667	0.125	0.285714	0.571429	0.000176835	2.15179e-05	0.000512005	0.0133283
ZOTU_192	Bacteria	Firmicutes	Clostridia	Clostridiales	Unassigned	Unassigned	Unassigned	0.000812016	0.000551743	0.000815695	0.000400845	0.000519638	0.44399	0.99135	0.28943	0.46831	0.285	1	0.625	0.666667	0.52381	0.761905	0.00766076	0.0133283	0.00442653	0.0736383
ZOTU_28	Bacteria	Firmicutes	Negativicutes	Selenomonadales	Veillonellaceae	Veillonella	Unassigned	0.0117114	0.00448547	0.0085208	0.0147951	0.0178818	0.023668	0.312007	0.406611	0.079171	0.07405	0.875	0.791667	0.75	0.904762	1	0.617075	0.371093	1	0.248213
ZOTU_806	Bacteria	Bacteroidetes	Unassigned	Unassigned	Unassigned	Unassigned	Unassigned	0.000113425	2.67263e-05	5.34052e-05	0.000106866	0.000202517	0.06966	0.2069	0.81443	0.09102	0.3276	0.5	0.0833333	0.25	0.47619	0.571429	0.00937477	0.113846	1	1
ZOTU_31	Bacteria	Firmicutes	Negativicutes	Selenomonadales	Veillonellaceae	Veillonella	Unassigned	0.00458248	0.00386864	0.00931999	0.0186314	0.0094036	0.817	0.127	4.56e-05	0.159	0.00598	0.916667	0.75	0.791667	0.857143	0.904762	0.133614	0.248213	1	1
ZOTU_38	Bacteria	Firmicutes	Negativicutes	Selenomonadales	Veillonellaceae	Veillonella	Veillonella_dispar	0.00118292	0.0028997	0.00570269	0.00400353	0.00592113	0.3752	0.0212	0.1798	0.0234	0.372	0.958333	0.958333	0.958333	1	0.952381	1	1	1	2
ZOTU_44	Bacteria	Firmicutes	Negativicutes	Selenomonadales	Veillonellaceae	Veillonella	Unassigned	0.00776916	0.00329593	0.00683126	0.00838528	0.0100026	0.09607	0.7251	0.73847	0.36116	0.5027	0.875	0.708333	0.666667	0.714286	0.857143	0.133614	0.13057	0.371093	1
ZOTU_150	Bacteria	Firmicutes	Negativicutes	Selenomonadales	Veillonellaceae	Unassigned	Unassigned	0.000804997	6.02203e-05	0.000501111	0.000816969	0.000927884	0.0549	0.4294	0.9458	0.8347	0.4908	0.833333	0.166667	0.208333	0.333333	0.47619	0.000176835	0.000685037	0.00937477	0.0704404
ZOTU_206	Bacteria	Firmicutes	Negativicutes	Selenomonadales	Veillonellaceae	Unassigned	Unassigned	0.000792792	0.000658785	0.00055486	0.000396949	0.000447135	0.61647	0.3746	0.28624	0.37447	0.8278	0.75	0.291667	0.5	0.47619	0.619048	0.00256883	0.113846	0.182422	0.683091
ZOTU_69	Bacteria	Firmicutes	Negativicutes	Selenomonadales	Veillonellaceae	Unassigned	Unassigned	0.00326298	0.00152836	0.00197136	0.00179421	0.00385794	0.0739	0.1814	0.178	0.481	0.9481	1	0.458333	0.75	0.761905	1	0.000874087	0.0412268	0.0736383	2
ZOTU_124	Bacteria	Firmicutes	Negativicutes	Selenomonadales	Veillonellaceae	Veillonella	Veillonella_dispar	0.000340848	0.00049462	0.000732711	0.000625947	0.000706692	0.5076	0.0936	0.3241	0.1881	0.528	0.791667	0.541667	0.625	0.761905	0.857143	0.0412268	0.220671	1	0.617075
ZOTU_9	Bacteria	Firmicutes	Negativicutes	Selenomonadales	Veillonellaceae	Veillonella	Veillonella_dispar	0.0209308	0.0179589	0.0268773	0.0417522	0.032064	0.687	0.421	0.012	0.191	0.07432	0.958333	0.958333	0.958333	0.952381	1	1	1	2	1
ZOTU_75	Bacteria	Firmicutes	Negativicutes	Selenomonadales	Veillonellaceae	Veillonella	Unassigned	0.00122798	0.00190925	0.00336622	0.00387877	0.00174197	0.565	0.0733	0.0415	0.7423	0.743212	0.791667	0.458333	0.666667	0.857143	0.809524	0.0133283	0.371093	0.683091	1

## Sheet: AZM oral wash
Table S2. The mean relative abundance and detection rate of 294 ZOTUs in oral cavity microbiota of azithromycin group.
								Mean relative abundance					P value of relative abundance				Detection rate (%)					P value of detection rate
ZOTUID	Kingdom	Phylum	Class	Order	Family	Genus	Species	D0	D4	D14	D30	D60	D0_D4	D0_D14	D0_D30	D0_D60	D0	D4	D14	D30	D60	D0_D4	D0_D14	D0_D30	D0_D60
ZOTU_1	Bacteria	Firmicutes	Bacilli	Lactobacillales	Streptococcaceae	Streptococcus	Streptococcus_dentisani	0.120704	0.165414	0.127556	0.103854	0.107684	0.00238	0.63245	0.40497	0.43267	1	1	1	1	1	2	2	2	2
ZOTU_10	Bacteria	Firmicutes	Bacilli	Bacillales	Bacillales_Incertae_Sedis_XI	Gemella	Gemella_haemolysans	0.0231898	0.0174685	0.0199047	0.0182227	0.0259765	0.314	0.563	0.33	0.693	1	1	1	1	1	2	2	2	2
ZOTU_100	Bacteria	Bacteroidetes	Bacteroidia	Bacteroidales	Prevotellaceae	Prevotella	Prevotella_nanceiensis	0.00249529	0.000811678	0.00143249	0.00415962	0.000961798	0.0699	0.2498	0.1045	0.099224	0.958333	0.75	0.833333	0.75	0.904762	0.0736383	0.371093	0.220671	1
ZOTU_101	Bacteria	Bacteroidetes	Bacteroidia	Bacteroidales	Prevotellaceae	Prevotella	Prevotella_salivae	0.000848083	0.00109298	0.000881565	0.0011986	0.00125946	0.4064	0.9094	0.3349	0.21	0.791667	0.708333	0.791667	0.85	0.904762	0.617075	1	0.617075	0.449692
ZOTU_102	Bacteria	Bacteroidetes	Flavobacteriia	Flavobacteriales	Flavobacteriaceae	Unassigned	Unassigned	0.00327785	0.00387851	0.00334366	0.00268188	0.00312206	0.318	0.913	0.432	0.902	1	1	1	1	1	2	2	2	2
ZOTU_1025	Bacteria	Bacteroidetes	Bacteroidia	Bacteroidales	Prevotellaceae	Prevotella	Prevotella_maculosa	7.0108e-05	0.000143694	5.6773e-05	6.01498e-05	8.01579e-05	0.0837	0.7519	0.7505	0.8505	0.458333	0.5	0.416667	0.35	0.47619	1	1	0.723674	1
ZOTU_145	Bacteria	Actinobacteria	Actinobacteria	Actinomycetales	Actinomycetaceae	Actinomyces	Actinomyces_graevenitzii	0.000617896	0.000758814	0.000641446	0.000946297	0.000977558	0.6558	0.9406	0.3754	0.342	0.75	0.5	0.583333	0.7	0.761905	0.0412268	0.220671	1	2
ZOTU_1039	Bacteria	Fusobacteria	Fusobacteriia	Fusobacteriales	Leptotrichiaceae	Leptotrichia	Leptotrichia_goodfellowii	3.00231e-05	2.67303e-05	4.33472e-05	8.01218e-05	0.000114518	0.9109	0.65088	0.13374	0.00759	0.291667	0.125	0.166667	0.35	0.571429	0.133614	0.371093	0.617075	0.0233422
ZOTU_104	Bacteria	Bacteroidetes	Bacteroidia	Bacteroidales	Prevotellaceae	Prevotella	Prevotella_histicola	0.00366768	0.00134979	0.0019103	0.00262624	0.00083973	0.05482	0.14357	0.323	0.01649	0.541667	0.458333	0.458333	0.55	0.666667	0.617075	0.617075	1	0.248213
ZOTU_105	Bacteria	Bacteroidetes	Bacteroidia	Bacteroidales	Prevotellaceae	Prevotella	Prevotella_pallens	0.00153001	0.00324666	0.00152928	0.00164661	0.00080012	0.204	1	0.946	0.536	0.458333	0.416667	0.458333	0.6	0.47619	1	1	0.683091	1
ZOTU_108	Bacteria	Bacteroidetes	Flavobacteriia	Flavobacteriales	Flavobacteriaceae	Capnocytophaga	Capnocytophaga_leadbetteri	0.00126516	0.00347008	0.00269166	0.00250498	0.00151199	0.00618	0.07285	0.15182	0.80626	0.958333	0.875	0.875	0.85	0.904762	0.617075	0.617075	0.617075	1
ZOTU_11	Bacteria	Firmicutes	Bacilli	Lactobacillales	Carnobacteriaceae	Granulicatella	Granulicatella_adiacens	0.0212416	0.0292401	0.0223455	0.0212259	0.0202756	0.00878	0.71218	0.87138	0.84033	1	1	1	1	1	2	2	2	2
ZOTU_148	Bacteria	Actinobacteria	Actinobacteria	Actinomycetales	Actinomycetaceae	Actinomyces	Actinomyces_odontolyticus	0.000454403	0.000220571	0.000213893	0.000176417	5.72366e-05	0.047945	0.042052	0.01963	0.000984	0.666667	0.333333	0.5	0.35	0.190476	0.0133283	0.342782	0.0455003	0.00937477
ZOTU_111	Bacteria	Firmicutes	Clostridia	Clostridiales	Unassigned	Unassigned	Unassigned	0.00172334	0.000447566	0.000590591	0.000887163	0.00121811	0.0166	0.0327	0.1612	0.4313	0.958333	0.791667	0.75	0.8	0.857143	0.133614	0.0736383	0.248213	0.4795
ZOTU_164	Bacteria	Actinobacteria	Actinobacteria	Actinomycetales	Actinomycetaceae	Actinomyces	Unassigned	0.000698381	0.000661459	0.00355574	0.00300401	0.0014168	0.981	0.067	0.2	0.719	0.875	0.583333	0.708333	0.75	0.714286	0.0233422	0.220671	0.723674	0.723674
ZOTU_198	Bacteria	Actinobacteria	Actinobacteria	Actinomycetales	Actinomycetaceae	Actinomyces	Actinomyces_odontolyticus	0.000561021	0.000210518	0.000270366	0.000468844	0.000449633	0.03061	0.07177	0.48707	0.46242	0.666667	0.375	0.541667	0.6	0.47619	0.0233422	0.504985	1	0.449692
ZOTU_114	Bacteria	Firmicutes	Negativicutes	Selenomonadales	Veillonellaceae	Veillonella	Unassigned	0.00104411	0.00114178	0.00202611	0.0013427	0.00147658	0.909	0.251	0.645	0.504	0.583333	0.375	0.541667	0.65	0.47619	0.13057	1	1	0.683091
ZOTU_115	Bacteria	Firmicutes	Bacilli	Lactobacillales	Aerococcaceae	Abiotrophia	Abiotrophia_defectiva	0.00132155	0.00190794	0.00331453	0.00210135	0.00178036	0.4895	0.0206	0.4141	0.5741	0.833333	0.791667	0.708333	0.75	0.857143	1	0.248213	0.617075	1
ZOTU_199	Bacteria	Actinobacteria	Actinobacteria	Actinomycetales	Actinomycetaceae	Actinomyces	Actinomyces_odontolyticus	0.000658212	0.000420646	0.000798263	0.00119511	0.00102735	0.594	0.753	0.227	0.383	0.875	0.583333	0.708333	0.6	0.571429	0.0455003	0.288844	0.13057	0.0770999
ZOTU_117	Bacteria	Actinobacteria	Actinobacteria	Actinomycetales	Actinomycetaceae	Actinomyces	Unassigned	0.00115608	0.00126564	0.00362394	0.00208958	0.00292952	0.875661	0.000663	0.183727	0.015439	0.833333	0.75	0.833333	0.9	0.857143	0.4795	1	0.4795	1
ZOTU_201	Bacteria	Actinobacteria	Actinobacteria	Actinomycetales	Actinomycetaceae	Actinomyces	Actinomyces_massiliensis	0.000581391	8.68155e-05	5.00911e-05	0.000296716	0.00122752	0.04	0.0287	0.265	0.01	0.791667	0.458333	0.291667	0.8	0.809524	0.0133283	0.00149616	1	1
ZOTU_119	Bacteria	Fusobacteria	Fusobacteriia	Fusobacteriales	Leptotrichiaceae	Leptotrichia	Unassigned	0.00100851	0.000565034	0.000595595	0.000184298	0.00114206	0.24754	0.28138	0.03903	0.7201	0.5	0.333333	0.291667	0.35	0.380952	0.133614	0.0736383	0.248213	0.4795
ZOTU_12	Bacteria	Proteobacteria	Betaproteobacteria	Neisseriales	Neisseriaceae	Neisseria	Unassigned	0.018415	0.0142799	0.0144258	0.0131265	0.0175298	0.4687	0.4844	0.1796	0.6233	0.791667	0.666667	0.666667	0.7	0.761905	0.504985	0.449692	0.504985	0.683091
ZOTU_120	Bacteria	Firmicutes	Bacilli	Lactobacillales	Streptococcaceae	Streptococcus	Streptococcus_gordonii	0.00164952	0.00345071	0.00372185	0.00294227	0.0025874	0.202	0.143	0.429	0.542	0.958333	0.875	0.833333	0.95	0.857143	0.617075	0.371093	1	0.617075
ZOTU_223	Bacteria	Actinobacteria	Actinobacteria	Actinomycetales	Actinomycetaceae	Actinomyces	Actinomyces_gerencseriae	0.000190386	0.000116922	0.000614374	0.000625692	0.00178249	0.831	0.221	0.262	2.82e-05	0.708333	0.375	0.666667	0.7	0.904762	0.0268567	1	1	0.0736383
ZOTU_347	Bacteria	Actinobacteria	Actinobacteria	Actinomycetales	Actinomycetaceae	Actinomyces	Unassigned	0.000223842	8.68723e-05	0.00039754	0.000272468	0.00035892	0.478	0.369	0.891	0.564	0.625	0.25	0.375	0.4	0.47619	0.0265003	0.148915	0.288844	0.504985
ZOTU_123	Bacteria	Bacteroidetes	Bacteroidia	Bacteroidales	Prevotellaceae	Prevotella	Prevotella_nanceiensis	0.0012092	0.00224706	0.00170345	0.00212806	0.00177413	0.195	0.535	0.283	0.455	0.708333	0.583333	0.666667	0.75	0.714286	0.449692	1	1	1
ZOTU_124	Bacteria	Firmicutes	Negativicutes	Selenomonadales	Veillonellaceae	Veillonella	Veillonella_dispar	0.00261352	0.00104575	0.00180057	0.00326389	0.00304487	0.236	0.538	0.723	0.825	0.916667	0.708333	0.833333	0.95	0.904762	0.0736383	0.617075	1	1
ZOTU_125	Bacteria	Bacteroidetes	Bacteroidia	Bacteroidales	Prevotellaceae	Prevotella	Prevotella_pallens	0.000824491	0.00103928	0.000854361	0.00125054	0.000384394	0.5684	0.9367	0.3391	0.2556	0.5	0.375	0.416667	0.35	0.238095	0.248213	0.4795	0.4795	0.133614
ZOTU_126	Bacteria	Firmicutes	Negativicutes	Selenomonadales	Veillonellaceae	Veillonella	Unassigned	0.000487621	0.000885938	0.00170185	0.00227461	0.00146939	0.48377	0.03487	0.00468	0.10381	0.791667	0.583333	0.791667	0.75	0.761905	0.13057	1	1	1
ZOTU_127	Bacteria	Actinobacteria	Actinobacteria	Actinomycetales	Actinomycetaceae	Actinomyces	Actinomyces_odontolyticus	0.000668051	0.000387785	0.000443969	0.000906452	0.00130925	0.3248	0.4307	0.4607	0.0394	0.833333	0.666667	0.791667	0.8	0.809524	0.288844	1	0.617075	0.617075
ZOTU_364	Bacteria	Actinobacteria	Actinobacteria	Actinomycetales	Actinomycetaceae	Actinomyces	Unassigned	0.000203746	5.34764e-05	0.000106905	0.000164373	0.000484825	0.1883	0.3951	0.669	0.0217	0.625	0.333333	0.291667	0.5	0.666667	0.0233422	0.0268567	0.371093	1
ZOTU_468	Bacteria	Actinobacteria	Actinobacteria	Actinomycetales	Actinomycetaceae	Actinomyces	Actinomyces_odontolyticus	0.000113573	0.000163791	0.000227213	0.000316682	0.000198324	0.544	0.172	0.036	0.428	0.541667	0.25	0.458333	0.45	0.571429	0.0233422	0.683091	0.683091	1
ZOTU_13	Bacteria	Firmicutes	Negativicutes	Selenomonadales	Veillonellaceae	Veillonella	Unassigned	0.0117876	0.00313507	0.0117533	0.0109739	0.00890788	0.000978	0.989241	0.814328	0.327985	1	0.916667	1	1	1	0.4795	2	2	2
ZOTU_56	Bacteria	Actinobacteria	Actinobacteria	Actinomycetales	Actinomycetaceae	Actinomyces	Actinomyces_odontolyticus	0.00189765	0.00165183	0.00225566	0.00308028	0.00228996	0.8	0.7	0.3	0.8	0.875	0.625	0.791667	0.75	0.809524	0.0412268	0.4795	0.4795	1
ZOTU_216	Bacteria	Firmicutes	Bacilli	Bacillales	Bacillales_Incertae_Sedis_XI	Gemella	Gemella_morbillorum	0.000611458	0.000230716	0.000106902	0.000176491	0.000366584	0.03246	0.00501	0.01636	0.16742	0.791667	0.375	0.291667	0.35	0.380952	0.00442653	0.00149616	0.00442653	0.00766076
ZOTU_132	Bacteria	Proteobacteria	Betaproteobacteria	Burkholderiales	Burkholderiaceae	Lautropia	Lautropia_mirabilis	0.00161633	0.000333742	0.00141143	0.00374593	0.00449508	0.2704	0.8598	0.0555	0.015	0.708333	0.458333	0.75	0.75	0.857143	0.0412268	1	1	0.248213
ZOTU_134	Bacteria	Bacteroidetes	Flavobacteriia	Flavobacteriales	Flavobacteriaceae	Capnocytophaga	Unassigned	0.00198863	0.00227545	0.00247524	0.00197161	0.00170913	0.666205	0.464718	0.992965	0.716464	0.958333	0.916667	0.916667	0.8	0.904762	1	1	0.371093	1
ZOTU_371	Bacteria	Proteobacteria	Betaproteobacteria	Burkholderiales	Burkholderiaceae	Lautropia	Lautropia_mirabilis	0.000420228	0.000113574	0.000570397	0.000480836	0.00157519	0.64	0.82	0.89	0.0876	0.625	0.291667	0.416667	0.45	0.571429	0.0133283	0.0736383	0.683091	1
ZOTU_136	Bacteria	Actinobacteria	Actinobacteria	Actinomycetales	Unassigned	Unassigned	Unassigned	0.000794843	0.000317412	0.000100232	0.000236629	0.00120633	0.2355	0.0858	0.1764	0.3342	0.875	0.625	0.333333	0.5	0.714286	0.0770999	0.000874087	0.0455003	0.371093
ZOTU_137	Bacteria	Proteobacteria	Betaproteobacteria	Neisseriales	Neisseriaceae	Neisseria	Unassigned	0.0008171	0.000210522	0.000945584	0.00103869	0.00162331	0.36	0.846	0.784	0.247	0.583333	0.333333	0.583333	0.7	0.619048	0.0770999	1	0.617075	1
ZOTU_138	Bacteria	Proteobacteria	Betaproteobacteria	Neisseriales	Neisseriaceae	Neisseria	Neisseria_oralis	0.00111487	0.00126053	0.00326698	0.00204574	0.0019082	0.93	0.196	0.55	0.606	0.875	0.666667	0.791667	0.75	0.809524	0.0736383	0.617075	0.371093	0.617075
ZOTU_47	Bacteria	Proteobacteria	Betaproteobacteria	Burkholderiales	Burkholderiaceae	Lautropia	Lautropia_mirabilis	0.00755649	0.000731407	0.00465076	0.0121285	0.017142	0.015	0.29	0.16	0.00153	0.958333	0.708333	0.958333	0.95	1	0.0412268	2	1	2
ZOTU_140	Bacteria	Fusobacteria	Fusobacteriia	Fusobacteriales	Leptotrichiaceae	Leptotrichia	Unassigned	0.000710997	0.000898967	0.000420749	0.00119115	0.00270208	0.7559	0.6314	0.5503	0.0027	0.916667	0.625	0.291667	0.6	0.809524	0.0704404	0.000300598	0.0412268	1
ZOTU_141	Bacteria	Bacteroidetes	Bacteroidia	Bacteroidales	Porphyromonadaceae	Porphyromonas	Porphyromonas_endodontalis	0.000767906	0.00151143	0.000718158	0.000810855	0.000665006	0.183	0.9286	0.9719	0.8577	0.791667	0.708333	0.708333	0.75	0.714286	0.4795	0.617075	0.4795	0.4795
ZOTU_142	Bacteria	Bacteroidetes	Flavobacteriia	Flavobacteriales	Flavobacteriaceae	Capnocytophaga	Capnocytophaga_leadbetteri	0.000614082	0.00143089	0.00151868	0.00161617	0.00104296	0.0923	0.0628	0.0453	0.3208	0.875	0.75	0.708333	0.75	0.761905	0.371093	0.133614	0.133614	0.371093
ZOTU_143	Bacteria	Bacteroidetes	Flavobacteriia	Flavobacteriales	Flavobacteriaceae	Capnocytophaga	Capnocytophaga_gingivalis	0.00121825	0.00258265	0.00278386	0.00323849	0.00153488	0.1546	0.103	0.0533	0.7443	0.916667	0.833333	0.916667	0.8	0.761905	0.617075	1	0.4795	0.248213
ZOTU_146	Bacteria	Proteobacteria	Epsilonproteobacteria	Campylobacterales	Campylobacteraceae	Campylobacter	Campylobacter_rectus	0.00112471	0.000467996	0.000817786	0.000420898	0.000500127	0.063	0.3803	0.0423	0.071	0.833333	0.333333	0.541667	0.55	0.52381	0.00149616	0.0455003	0.13057	0.0770999
ZOTU_230	Bacteria	Proteobacteria	Epsilonproteobacteria	Campylobacterales	Campylobacteraceae	Campylobacter	Campylobacter_gracilis	0.000437084	2.67124e-05	0.000217002	0.000436673	0.000255744	0.000557	0.057635	0.909717	0.158042	0.875	0.166667	0.583333	0.55	0.52381	0.000241933	0.0233422	0.0412268	0.0233422
ZOTU_243	Bacteria	Proteobacteria	Epsilonproteobacteria	Campylobacterales	Campylobacteraceae	Campylobacter	Campylobacter_concisus	0.000363675	0.000260681	0.000447164	0.000501219	0.000282461	0.51539	0.59784	0.34263	0.72	0.708333	0.333333	0.666667	0.6	0.761905	0.00766076	1	1	0.683091
ZOTU_147	Bacteria	Actinobacteria	Actinobacteria	Actinomycetales	Actinomycetaceae	Actinomyces	Actinomyces_odontolyticus	0.000807959	0.000665064	0.00204068	0.00182463	0.00184368	0.8461	0.0967	0.2336	0.2183	0.666667	0.583333	0.666667	0.75	0.761905	0.723674	1	0.371093	0.371093
ZOTU_613	Bacteria	Proteobacteria	Epsilonproteobacteria	Campylobacterales	Campylobacteraceae	Campylobacter	Campylobacter_concisus	0.00018038	1.67079e-05	0.00018375	0.00022046	0.000297558	0.251	0.981	0.856	0.456	0.5	0.125	0.166667	0.2	0.285714	0.0265003	0.0433081	0.113846	0.342782
ZOTU_149	Bacteria	Firmicutes	Bacilli	Lactobacillales	Streptococcaceae	Streptococcus	Streptococcus_constellatus_subsp._constellatus	0.00123176	0.00165319	0.000871155	0.000505538	0.000500123	0.34034	0.41423	0.16567	0.17928	0.791667	0.75	0.708333	0.65	0.714286	1	0.4795	0.248213	1
ZOTU_15	Bacteria	Firmicutes	Negativicutes	Selenomonadales	Veillonellaceae	Veillonella	Veillonella_rogosae	0.00953704	0.00782995	0.0134178	0.0116368	0.00735975	0.57	0.199	0.56	0.493	1	0.916667	0.958333	0.95	0.952381	0.4795	1	1	1
ZOTU_219	Bacteria	Proteobacteria	Gammaproteobacteria	Cardiobacteriales	Cardiobacteriaceae	Cardiobacterium	Cardiobacterium_hominis	0.00151557	0.000560128	0.000557612	0.000392868	0.00173314	0.0424	0.042	0.06	0.4475	1	0.25	0.25	0.5	0.809524	6.15109e-05	6.15109e-05	0.00442653	0.133614
ZOTU_151	Bacteria	Bacteroidetes	Bacteroidia	Bacteroidales	Prevotellaceae	Alloprevotella	Alloprevotella_tannerae	0.00106472	0.000574859	0.000594371	0.000802675	0.000943699	0.22	0.239	0.56	0.83	0.833333	0.625	0.666667	0.65	0.619048	0.0736383	0.220671	0.220671	0.133614
ZOTU_152	Bacteria	Firmicutes	Clostridia	Clostridiales	Eubacteriaceae	Eubacterium	Eubacterium_nodatum	0.00111209	0.000677777	0.000293908	0.000208439	0.000228901	0.061573	0.000599	0.002252	0.003144	0.791667	0.708333	0.583333	0.5	0.47619	0.683091	0.13057	0.0770999	0.0770999
ZOTU_153	Bacteria	Bacteroidetes	Flavobacteriia	Flavobacteriales	Flavobacteriaceae	Capnocytophaga	Capnocytophaga_granulosa	0.00279048	0.00262116	0.0016655	0.0011504	0.00228638	0.84753	0.20354	0.05939	0.54664	0.875	0.75	0.541667	0.6	0.714286	0.371093	0.0133283	0.0412268	0.133614
ZOTU_154	Bacteria	Proteobacteria	Gammaproteobacteria	Pasteurellales	Pasteurellaceae	Haemophilus	Unassigned	0.00146154	0.000975764	0.00493219	0.00213286	0.00191556	0.69309	0.00581	0.61065	0.79563	0.958333	0.791667	0.833333	0.85	0.809524	0.133614	0.248213	0.4795	0.248213
ZOTU_504	Bacteria	Proteobacteria	Gammaproteobacteria	Cardiobacteriales	Cardiobacteriaceae	Cardiobacterium	Cardiobacterium_valvarum	0.000163549	0.000951278	0.000400765	0.000424811	0.000389024	0.08	0.59	0.65	0.676	0.583333	0.291667	0.291667	0.35	0.380952	0.0455003	0.0704404	0.220671	0.449692
ZOTU_156	Bacteria	Fusobacteria	Fusobacteriia	Fusobacteriales	Fusobacteriaceae	Fusobacterium	Fusobacterium_nucleatum_subsp._animalis	0.00149229	0.000684555	0.00047441	0.000894154	0.00245065	0.094	0.036	0.256	0.047	1	0.791667	0.583333	0.85	1	0.0736383	0.00442653	0.248213	2
ZOTU_158	Bacteria	Bacteroidetes	Bacteroidia	Bacteroidales	Porphyromonadaceae	Tannerella	Tannerella_forsythia	0.00135476	0.00152734	0.000781375	0.000573529	0.000481167	0.5926	0.0779	0.0323	0.0187	0.875	0.875	0.75	0.85	0.809524	1	0.449692	1	1
ZOTU_159	Bacteria	Bacteroidetes	Bacteroidia	Bacteroidales	Prevotellaceae	Prevotella	Prevotella_nanceiensis	0.000781589	0.000692114	0.000785189	0.000901837	0.00044286	0.7933	0.9916	0.8118	0.3146	0.625	0.416667	0.625	0.5	0.571429	0.182422	1	0.449692	0.683091
ZOTU_16	Bacteria	Fusobacteria	Fusobacteriia	Fusobacteriales	Leptotrichiaceae	Leptotrichia	Unassigned	0.00726877	0.000995483	0.000444147	0.00240267	0.00681946	0.000892	0.000325	0.012707	0.809731	1	0.875	0.375	0.7	0.904762	0.248213	0.000300598	0.0412268	0.4795
ZOTU_161	Bacteria	Actinobacteria	Actinobacteria	Actinomycetales	Actinomycetaceae	Actinomyces	Actinomyces_odontolyticus	0.000571099	0.00040467	0.000490981	0.00107074	0.00184296	0.7433	0.8747	0.4262	0.0219	0.625	0.5	0.5	0.55	0.571429	0.449692	0.449692	0.617075	1
ZOTU_163	Bacteria	Firmicutes	Bacilli	Lactobacillales	Streptococcaceae	Streptococcus	Streptococcus_anginosus_subsp._whileyi	0.00111207	0.000962467	0.000523888	0.000802105	0.00104929	0.73318	0.18231	0.56692	0.99974	0.916667	0.75	0.666667	0.7	0.666667	0.288844	0.0412268	0.0736383	0.0736383
ZOTU_642	Bacteria	Proteobacteria	Gammaproteobacteria	Cardiobacteriales	Cardiobacteriaceae	Cardiobacterium	Cardiobacterium_valvarum	0.000307069	0.000166424	0.000564043	0.000272579	0.000472917	0.647	0.403	0.839	0.601	0.583333	0.25	0.166667	0.25	0.238095	0.0133283	0.00442653	0.13057	0.0770999
ZOTU_166	Bacteria	Proteobacteria	Gammaproteobacteria	Pasteurellales	Pasteurellaceae	Haemophilus	Haemophilus_parainfluenzae	0.000487559	0.0026688	0.00488659	0.0017803	0.00124785	0.3481	0.0604	0.654	0.7954	0.666667	0.375	0.75	0.5	0.714286	0.0704404	0.77283	0.342782	1
ZOTU_168	Bacteria	Bacteroidetes	Bacteroidia	Bacteroidales	Porphyromonadaceae	Unassigned	Unassigned	0.00150042	0.000975513	0.000594326	0.00057323	0.000870933	0.249	0.048307	0.066575	0.234	0.833333	0.833333	0.625	0.6	0.904762	1	0.0736383	0.13057	0.4795
ZOTU_112	Bacteria	Firmicutes	Clostridia	Clostridiales	Clostridiales_Incertae_Sedis_XI	Parvimonas	Parvimonas_micra	0.00130564	0.000247283	0.000334078	0.000460947	0.000588145	1.8e-05	7.24e-05	0.00052	0.00304	0.791667	0.208333	0.458333	0.65	0.714286	0.000512005	0.0268567	0.449692	0.617075
ZOTU_17	Bacteria	Firmicutes	Bacilli	Lactobacillales	Carnobacteriaceae	Granulicatella	Granulicatella_adiacens	0.0112137	0.0223559	0.00988456	0.00866005	0.00792651	0.0015	0.7	0.355	0.269	1	1	1	1	0.952381	2	2	2	1
ZOTU_170	Bacteria	Candidatus_Saccharibacteria	Unassigned	Unassigned	Unassigned	Saccharibacteria_genera_incertae_sedis	Unassigned	0.000657645	0.00178809	0.00137826	0.000890101	0.000668335	0.00729	0.08329	0.65605	0.97611	1	1	0.958333	1	0.904762	2	1	2	0.4795
ZOTU_338	Bacteria	Actinobacteria	Actinobacteria	Coriobacteriales	Coriobacteriaceae	Atopobium	Atopobium_parvulum	0.000273833	0.000350461	0.000511014	0.000537299	0.000896507	0.71	0.25	0.17	0.00257	0.791667	0.458333	0.75	0.8	0.857143	0.0268567	1	1	0.683091
ZOTU_103	Bacteria	Actinobacteria	Actinobacteria	Actinomycetales	Corynebacteriaceae	Corynebacterium	Corynebacterium_durum	0.00182707	0.00131979	0.00560545	0.00397727	0.00468317	0.72393	0.00986	0.20439	0.07599	0.958333	0.708333	0.75	0.95	1	0.0412268	0.0736383	2	1
ZOTU_176	Bacteria	Candidatus_Saccharibacteria	Unassigned	Unassigned	Unassigned	Saccharibacteria_genera_incertae_sedis	Unassigned	0.000714757	0.000354183	4.00979e-05	0.000140279	0.000328508	0.062027	0.000652	0.004864	0.051556	0.75	0.625	0.125	0.25	0.47619	0.248213	0.000300598	0.00442653	0.0412268
ZOTU_178	Bacteria	Actinobacteria	Actinobacteria	Actinomycetales	Corynebacteriaceae	Corynebacterium	Corynebacterium_matruchotii	0.000845244	0.000434576	0.000821934	0.00124276	0.00186714	0.3687	0.9592	0.5492	0.0472	0.666667	0.666667	0.458333	0.6	0.761905	1	0.0736383	0.617075	0.4795
ZOTU_179	Bacteria	Bacteroidetes	Flavobacteriia	Flavobacteriales	Flavobacteriaceae	Capnocytophaga	Capnocytophaga_leadbetteri	0.000557026	0.00153379	0.00104798	0.000873915	0.000764088	0.0164	0.222	0.4522	0.6234	0.833333	0.75	0.666667	0.7	0.714286	0.683091	0.288844	0.371093	0.248213
ZOTU_18	Bacteria	Actinobacteria	Actinobacteria	Actinomycetales	Micrococcaceae	Rothia	Rothia_mucilaginosa	0.00595927	0.0124277	0.00468222	0.00731062	0.00491931	0.0115	0.6116	0.9567	0.4701	0.833333	0.833333	0.708333	0.75	0.714286	1	0.371093	0.4795	0.248213
ZOTU_190	Bacteria	Firmicutes	Erysipelotrichia	Erysipelotrichales	Erysipelotrichaceae	Solobacterium	Solobacterium_moorei	0.000727226	0.000123632	0.000247245	0.00116682	0.000488473	0.2758	0.3856	0.4344	0.6719	0.958333	0.625	0.541667	0.7	0.857143	0.0268567	0.00937477	0.0736383	1
ZOTU_181	Bacteria	Actinobacteria	Actinobacteria	Actinomycetales	Corynebacteriaceae	Corynebacterium	Corynebacterium_durum	0.00161038	0.000871719	0.0023538	0.00152751	0.00350123	0.3009	0.2978	0.9397	0.0119	0.875	0.666667	0.875	0.85	0.904762	0.0736383	2	2	1
ZOTU_182	Bacteria	Bacteroidetes	Flavobacteriia	Flavobacteriales	Flavobacteriaceae	Capnocytophaga	Capnocytophaga_granulosa	0.000646898	0.00277053	0.00317689	0.00141079	0.000901092	0.01124	0.00273	0.27736	0.57441	0.75	0.708333	0.75	0.7	0.761905	1	1	1	1
ZOTU_183	Bacteria	Bacteroidetes	Bacteroidia	Bacteroidales	Porphyromonadaceae	Tannerella	Tannerella_forsythia	0.00135179	0.000658121	0.0012919	0.00140378	0.00167828	0.056	0.87	0.995	0.44	1	0.833333	0.916667	0.85	0.952381	0.133614	0.4795	0.248213	1
ZOTU_184	Bacteria	Bacteroidetes	Bacteroidia	Bacteroidales	Prevotellaceae	Unassigned	Unassigned	0.000474257	0.000203752	0.000901718	0.000441094	0.000775007	0.2043	0.0464	0.8536	0.1068	0.708333	0.416667	0.625	0.6	0.619048	0.0704404	0.75183	0.449692	0.504985
ZOTU_259	Bacteria	Bacteroidetes	Flavobacteriia	Flavobacteriales	Flavobacteriaceae	Capnocytophaga	Capnocytophaga_gingivalis	0.000486942	0.000798742	0.000528551	0.000496608	0.00116236	0.415	0.913	0.812	0.132	0.625	0.375	0.416667	0.5	0.571429	0.0412268	0.0736383	0.133614	0.4795
ZOTU_452	Bacteria	Bacteroidetes	Flavobacteriia	Flavobacteriales	Flavobacteriaceae	Capnocytophaga	Unassigned	0.00038424	8.69017e-05	0.000233737	0.000316708	0.000407925	0.2163	0.53	0.7688	0.9502	0.541667	0.0833333	0.333333	0.25	0.428571	0.00554567	0.182422	0.0770999	0.371093
ZOTU_19	Bacteria	Proteobacteria	Betaproteobacteria	Neisseriales	Neisseriaceae	Neisseria	Unassigned	0.00748818	0.0174103	0.0142588	0.0101727	0.00976018	0.128	0.297	0.913	0.896	0.708333	0.583333	0.625	0.45	0.619048	0.504985	0.75183	0.267257	0.723674
ZOTU_110	Bacteria	Fusobacteria	Fusobacteriia	Fusobacteriales	Fusobacteriaceae	Fusobacterium	Unassigned	0.000614661	3.32538e-05	1.33397e-05	8.02472e-06	7.6283e-05	2.27e-06	1.14e-06	6.17e-06	3.36e-05	0.708333	0.166667	0.0416667	0.1	0.380952	0.00194577	0.000176835	0.00149616	0.0455003
ZOTU_169	Bacteria	Fusobacteria	Fusobacteriia	Fusobacteriales	Fusobacteriaceae	Fusobacterium	Unassigned	0.00064446	0.000337684	0.000370816	0.000429052	0.000232781	0.13	0.176	0.364	0.07	0.75	0.416667	0.541667	0.65	0.666667	0.0268567	0.182422	1	1
ZOTU_187	Bacteria	Fusobacteria	Fusobacteriia	Fusobacteriales	Fusobacteriaceae	Fusobacterium	Unassigned	0.0009343	6.34158e-05	4.67445e-05	0.000160328	0.000488932	8.18e-05	6.12e-05	0.000774	0.048019	0.916667	0.458333	0.458333	0.5	0.619048	0.00554567	0.00256883	0.0133283	0.0736383
ZOTU_193	Bacteria	Actinobacteria	Actinobacteria	Coriobacteriales	Coriobacteriaceae	Olsenella	Olsenella_profusa	0.000300609	0.00055793	0.000143658	0.000248609	0.00093157	0.362	0.5776	0.8379	0.0327	0.625	0.625	0.416667	0.4	0.52381	1	0.182422	0.220671	1
ZOTU_227	Bacteria	Fusobacteria	Fusobacteriia	Fusobacteriales	Fusobacteriaceae	Fusobacterium	Unassigned	0.0012224	8.0232e-05	6.00973e-05	7.61922e-05	0.000393503	0.000174	0.000136	0.000312	0.0073	0.75	0.291667	0.125	0.2	0.380952	0.00256883	0.000300598	0.000874087	0.00766076
ZOTU_268	Bacteria	Fusobacteria	Fusobacteriia	Fusobacteriales	Fusobacteriaceae	Fusobacterium	Unassigned	0.000913321	0.000107028	0.000106911	0.000100209	3.047e-05	7.6e-05	7.58e-05	0.000154	3.7e-05	0.708333	0.25	0.25	0.3	0.190476	0.00554567	0.00554567	0.0455003	0.00937477
ZOTU_285	Bacteria	Fusobacteria	Fusobacteriia	Fusobacteriales	Fusobacteriaceae	Fusobacterium	Unassigned	0.000961565	0.000130284	2.33911e-05	8.82445e-05	0.000588251	0.009342	0.003521	0.011471	0.271819	0.541667	0.208333	0.0833333	0.2	0.285714	0.0268567	0.00256883	0.0736383	0.288844
ZOTU_296	Bacteria	Fusobacteria	Fusobacteriia	Fusobacteriales	Fusobacteriaceae	Fusobacterium	Fusobacterium_nucleatum_subsp._animalis	0.00043061	0.000243603	0.000123413	0.000192329	0.000782489	0.5435	0.3192	0.4885	0.2484	0.875	0.333333	0.25	0.4	0.714286	0.00194577	0.000685037	0.0158613	0.683091
ZOTU_2	Bacteria	Fusobacteria	Fusobacteriia	Fusobacteriales	Fusobacteriaceae	Fusobacterium	Unassigned	0.0462008	0.0343679	0.0397991	0.0430632	0.0427247	0.112	0.388	0.565	0.569	1	1	1	1	1	2	2	2	2
ZOTU_20	Bacteria	Actinobacteria	Actinobacteria	Actinomycetales	Micrococcaceae	Rothia	Rothia_mucilaginosa	0.0116625	0.0095608	0.00496917	0.00713382	0.00544652	0.478534	0.025925	0.108581	0.03	0.875	0.666667	0.666667	0.7	0.714286	0.0736383	0.0736383	0.248213	0.371093
ZOTU_372	Bacteria	Fusobacteria	Fusobacteriia	Fusobacteriales	Fusobacteriaceae	Fusobacterium	Unassigned	0.000200415	4.34438e-05	2.6718e-05	0.000148236	0.00117383	0.455	0.409	0.807	2.09e-05	0.833333	0.291667	0.208333	0.5	0.761905	0.000874087	0.000300598	0.0133283	0.449692
ZOTU_403	Bacteria	Fusobacteria	Fusobacteriia	Fusobacteriales	Fusobacteriaceae	Fusobacterium	Fusobacterium_nucleatum_subsp._animalis	0.000313759	8.01759e-05	4.67688e-05	5.21525e-05	0.000183372	0.00677	0.00211	0.00791	0.226	0.625	0.25	0.166667	0.2	0.428571	0.00766076	0.00256883	0.0133283	0.449692
ZOTU_493	Bacteria	Fusobacteria	Fusobacteriia	Fusobacteriales	Fusobacteriaceae	Fusobacterium	Unassigned	0.000133393	1.33323e-05	4.00812e-05	3.20596e-05	2.66999e-05	6.05e-05	0.0015	0.0007	0.000394	0.541667	0.0833333	0.0833333	0.1	0.0952381	0.00554567	0.00256883	0.00766076	0.00766076
ZOTU_63	Bacteria	Fusobacteria	Fusobacteriia	Fusobacteriales	Fusobacteriaceae	Fusobacterium	Fusobacterium_nucleatum_subsp._animalis	0.00254031	0.000213915	0.000126831	0.000264603	0.00127462	1.01e-07	3.96e-08	4.43e-07	0.00287	0.958333	0.541667	0.25	0.45	0.666667	0.00442653	0.000104212	0.00442653	0.0770999
ZOTU_661	Bacteria	Fusobacteria	Fusobacteriia	Fusobacteriales	Fusobacteriaceae	Fusobacterium	Fusobacterium_nucleatum_subsp._animalis	0.000153542	3.33627e-06	0	0	7.25353e-05	1.75e-05	1.2e-05	3.25e-05	0.0221	0.583333	0.0416667	0	0	0.380952	0.000874087	0.000512005	0.00442653	0.75183
ZOTU_71	Bacteria	Fusobacteria	Fusobacteriia	Fusobacteriales	Fusobacteriaceae	Fusobacterium	Unassigned	0.00245006	0.000500662	0.000126771	0.000208452	0.00174469	0.000909	9.57e-05	0.000467	0.2908	0.875	0.625	0.25	0.35	0.571429	0.0412268	0.000300598	0.00442653	0.0412268
ZOTU_21	Bacteria	Firmicutes	Bacilli	Lactobacillales	Streptococcaceae	Streptococcus	Unassigned	0.0101288	0.0141248	0.0125285	0.00970207	0.00826284	0.138	0.37	0.895	0.539	1	1	1	1	1	2	2	2	2
ZOTU_92	Bacteria	Fusobacteria	Fusobacteriia	Fusobacteriales	Fusobacteriaceae	Fusobacterium	Fusobacterium_nucleatum_subsp._polymorphum	0.00215736	0.00363853	0.00239421	0.00258988	0.00324058	0.196	0.84	0.277	0.1043	1	0.666667	0.708333	0.9	0.952381	0.0133283	0.0233422	0.4795	1
ZOTU_211	Bacteria	Actinobacteria	Actinobacteria	Coriobacteriales	Coriobacteriaceae	Olsenella	Olsenella_profusa	0.000617712	0.000541262	0.000143596	0.000200477	0.00044191	0.7027	0.0198	0.0495	0.4	0.833333	0.791667	0.583333	0.7	0.666667	1	0.113846	0.371093	0.371093
ZOTU_212	Bacteria	Actinobacteria	Actinobacteria	Actinomycetales	Actinomycetaceae	Actinomyces	Actinomyces_odontolyticus	0.000730846	0.000627958	0.000567751	0.00032478	0.000452884	0.6951	0.5346	0.2873	0.2317	0.5	0.458333	0.375	0.45	0.333333	1	0.371093	1	0.133614
ZOTU_213	Bacteria	Firmicutes	Bacilli	Lactobacillales	Streptococcaceae	Streptococcus	Streptococcus_intermedius	0.000347273	0.000696745	0.0013914	0.00164321	0.00191134	0.44768	0.02516	0.00559	0.00127	0.75	0.666667	0.708333	0.7	0.666667	0.683091	1	1	0.617075
ZOTU_214	Bacteria	Firmicutes	Clostridia	Clostridiales	Lachnospiraceae	Oribacterium	Oribacterium_parvum	0.000657644	0.000914386	0.000677427	0.000577357	0.00107772	0.3	0.94	0.97	0.062	1	0.791667	0.791667	0.85	0.904762	0.0736383	0.0736383	0.248213	0.4795
ZOTU_215	Bacteria	Firmicutes	Bacilli	Bacillales	Bacillales_Incertae_Sedis_XI	Gemella	Gemella_morbillorum	0.000250423	0.00189495	0.000843265	0.000512854	0.000382196	0.0357	0.444	0.796	0.9025	0.666667	0.458333	0.375	0.5	0.571429	0.2278	0.0704404	0.723674	1
ZOTU_116	Bacteria	Firmicutes	Clostridia	Clostridiales	Lachnospiraceae	Butyrivibrio	Butyrivibrio_hungatei	0.00154694	0.00082205	0.00202678	0.0010749	0.00109474	0.3336	0.5215	0.5279	0.5345	0.916667	0.583333	0.75	0.8	0.666667	0.0133283	0.133614	0.4795	0.13057
ZOTU_220	Bacteria	Firmicutes	Clostridia	Clostridiales	Lachnospiraceae	Lachnoanaerobaculum	Lachnoanaerobaculum_umeaense	0.000296858	0.000607396	0.000410582	0.000132187	0.000236503	0.125	0.572	0.668	0.804	0.666667	0.375	0.375	0.4	0.285714	0.0233422	0.0233422	0.220671	0.0233422
ZOTU_23	Bacteria	Firmicutes	Clostridia	Clostridiales	Lachnospiraceae	Unassigned	Unassigned	0.00680522	0.00230207	0.00299318	0.00701009	0.00155786	0.2571	0.3369	0.8484	0.2146	0.916667	0.583333	0.5	0.6	0.52381	0.0133283	0.00442653	0.0412268	0.0133283
ZOTU_277	Bacteria	Firmicutes	Clostridia	Clostridiales	Lachnospiraceae	Unassigned	Unassigned	0.000503932	0.00107939	0.000830575	0.000364808	0.000411923	0.0926	0.3369	0.9581	0.8999	0.833333	0.541667	0.666667	0.6	0.714286	0.0455003	0.220671	0.220671	0.617075
ZOTU_22	Bacteria	Firmicutes	Clostridia	Clostridiales	Peptostreptococcaceae	Peptostreptococcus	Peptostreptococcus_stomatis	0.0052262	0.00878121	0.00786254	0.00630971	0.00466922	0.0074	0.0449	0.3667	0.8301	1	1	1	1	1	2	2	2	2
ZOTU_59	Bacteria	Firmicutes	Clostridia	Clostridiales	Lachnospiraceae	Stomatobaculum	Stomatobaculum_longum	0.00303453	0.00408521	0.00415925	0.00272506	0.00354239	0.37	0.34	0.75	0.65	0.958333	0.583333	0.791667	0.85	0.904762	0.00766076	0.133614	0.4795	1
ZOTU_91	Bacteria	Firmicutes	Clostridia	Clostridiales	Lachnospiraceae	Lachnoanaerobaculum	Unassigned	0.00221194	0.000937427	0.00339059	0.00128735	0.00177268	0.364	0.401	0.528	0.768	0.75	0.5	0.708333	0.7	0.714286	0.0412268	1	1	1
ZOTU_118	Bacteria	Fusobacteria	Fusobacteriia	Fusobacteriales	Leptotrichiaceae	Leptotrichia	Unassigned	0.00181594	0.00058774	0.000350826	0.00113466	0.00129004	0.00932	0.00209	0.14794	0.26683	1	0.625	0.416667	0.55	0.714286	0.00766076	0.000512005	0.00766076	0.0736383
ZOTU_226	Bacteria	Actinobacteria	Actinobacteria	Actinomycetales	Actinomycetaceae	Actinomyces	Actinomyces_naeslundii	0.000233696	0.000364324	0.000751869	0.000801948	0.00150786	0.752	0.21157	0.232	0.005	0.666667	0.625	0.583333	0.8	0.857143	1	0.617075	0.248213	0.133614
ZOTU_122	Bacteria	Fusobacteria	Fusobacteriia	Fusobacteriales	Leptotrichiaceae	Leptotrichia	Unassigned	0.000717049	0.00027048	0.000233905	0.00278379	0.00040835	0.5765	0.5458	0.0152	0.7065	0.666667	0.416667	0.291667	0.5	0.619048	0.0412268	0.00766076	0.683091	1
ZOTU_228	Bacteria	Firmicutes	Clostridia	Clostridiales	Lachnospiraceae	Oribacterium	Oribacterium_asaccharolyticum	0.000360638	0.000317555	0.000533932	0.000749403	0.000601641	0.76	0.22	0.007	0.06	0.875	0.666667	0.708333	0.75	0.761905	0.0736383	0.133614	0.617075	0.617075
ZOTU_135	Bacteria	Fusobacteria	Fusobacteriia	Fusobacteriales	Leptotrichiaceae	Leptotrichia	Unassigned	0.00089397	0.000413951	0.000771338	0.00320033	0.000785593	0.51553	0.86791	0.00363	0.87093	0.833333	0.5	0.291667	0.55	0.619048	0.0133283	0.000874087	0.13057	0.220671
ZOTU_196	Bacteria	Fusobacteria	Fusobacteriia	Fusobacteriales	Leptotrichiaceae	Leptotrichia	Leptotrichia_hofstadii	0.0010586	2.67271e-05	6.66916e-05	0.000353004	0.000813183	0.00242	0.00349	0.04332	0.4684	0.958333	0.208333	0.25	0.35	0.52381	6.15109e-05	0.000104212	0.00149616	0.00766076
ZOTU_231	Bacteria	Firmicutes	Negativicutes	Selenomonadales	Veillonellaceae	Veillonella	Unassigned	0.000470867	0.000474568	0.000905082	0.000757567	0.00156721	0.99206	0.24498	0.45661	0.00424	0.541667	0.583333	0.666667	0.75	0.619048	1	0.371093	0.371093	1
ZOTU_217	Bacteria	Fusobacteria	Fusobacteriia	Fusobacteriales	Leptotrichiaceae	Leptotrichia	Leptotrichia_hongkongensis	0.00059102	0.000163747	0.000424291	0.000765858	0.00165106	0.4156	0.7504	0.7905	0.0563	1	0.5	0.375	0.7	0.714286	0.00149616	0.000300598	0.0412268	0.0412268
ZOTU_234	Bacteria	Fusobacteria	Fusobacteriia	Fusobacteriales	Leptotrichiaceae	Leptotrichia	Unassigned	0.000698148	0.000367388	0.000430309	0.000513686	0.000343785	0.2599	0.361	0.8537	0.4835	0.5	0.166667	0.208333	0.4	0.47619	0.0133283	0.0233422	0.449692	1
ZOTU_237	Bacteria	Candidatus_Saccharibacteria	Unassigned	Unassigned	Unassigned	Saccharibacteria_genera_incertae_sedis	Unassigned	0.000527439	0.00107273	0.000670822	0.000825407	0.000431296	0.197	0.733	0.472	0.825	0.666667	0.791667	0.791667	0.65	0.571429	0.371093	0.449692	1	0.723674
ZOTU_239	Bacteria	Actinobacteria	Actinobacteria	Actinomycetales	Actinomycetaceae	Actinomyces	Unassigned	0.000277239	0.000170405	0.000300627	0.000645499	0.00167577	0.8586	0.9689	0.5806	0.0276	0.625	0.75	0.583333	0.8	0.857143	0.449692	1	0.504985	0.13057
ZOTU_24	Bacteria	Firmicutes	Bacilli	Lactobacillales	Streptococcaceae	Streptococcus	Unassigned	0.00861544	0.0161513	0.0079827	0.0126641	0.00946603	0.0255	0.8491	0.3351	0.9113	1	1	1	1	1	2	2	2	2
ZOTU_240	Bacteria	Actinobacteria	Actinobacteria	Actinomycetales	Actinomycetaceae	Actinomyces	Actinomyces_graevenitzii	0.000470768	0.000440944	0.000470874	0.000966313	0.000343147	0.9139	0.9997	0.0737	0.6283	0.583333	0.541667	0.583333	0.5	0.619048	1	1	1	0.4795
ZOTU_264	Bacteria	Fusobacteria	Fusobacteriia	Fusobacteriales	Leptotrichiaceae	Leptotrichia	Unassigned	0.000260213	0.000173685	0.000758642	0.00212156	0.00116781	0.92	0.5711	0.0542	0.34	0.541667	0.291667	0.25	0.45	0.380952	0.0412268	0.0233422	1	0.617075
ZOTU_272	Bacteria	Fusobacteria	Fusobacteriia	Fusobacteriales	Leptotrichiaceae	Leptotrichia	Unassigned	0.000387284	0.000644432	0.00113491	0.000577382	0.000836026	0.452	0.0308	0.4263	0.1119	0.75	0.458333	0.375	0.35	0.380952	0.0455003	0.0158613	0.0233422	0.0412268
ZOTU_245	Bacteria	Actinobacteria	Actinobacteria	Actinomycetales	Actinomycetaceae	Actinomyces	Actinomyces_naeslundii	0.000521094	0.000273675	0.000404143	0.000557398	0.0022057	0.7284	0.8696	0.97	0.0254	0.708333	0.625	0.666667	0.9	0.809524	0.683091	1	0.13057	0.371093
ZOTU_247	Bacteria	Firmicutes	Clostridia	Clostridiales	Eubacteriaceae	Eubacterium	Eubacterium_infirmum	0.000263693	0.000210459	0.000173481	0.000272692	0.00013757	0.53	0.28	0.91	0.17	0.708333	0.541667	0.541667	0.65	0.619048	0.342782	0.288844	1	1
ZOTU_25	Bacteria	Firmicutes	Negativicutes	Selenomonadales	Veillonellaceae	Veillonella	Veillonella_tobetsuensis	0.00670956	0.00657882	0.00699185	0.00919763	0.00878003	0.94	0.88	0.24	0.32	1	0.916667	1	1	1	0.4795	2	2	2
ZOTU_280	Bacteria	Fusobacteria	Fusobacteriia	Fusobacteriales	Leptotrichiaceae	Leptotrichia	Unassigned	0.000403934	0.000507531	0.000544084	0.000485139	0.000668155	0.64	0.52	0.79	0.254	0.833333	0.458333	0.416667	0.45	0.52381	0.0158613	0.00937477	0.0268567	0.0455003
ZOTU_251	Bacteria	Firmicutes	Bacilli	Lactobacillales	Streptococcaceae	Streptococcus	Unassigned	0.000931798	0.00186192	0.00127534	0.00172401	0.0016025	0.004	0.277	0.039	0.07	0.958333	1	1	1	1	1	1	1	1
ZOTU_252	Bacteria	Actinobacteria	Actinobacteria	Actinomycetales	Actinomycetaceae	Actinomyces	Actinomyces_graevenitzii	0.000350616	0.000598549	0.000721379	0.000597156	0.000473173	0.386	0.197	0.446	0.713	0.5	0.333333	0.458333	0.45	0.47619	0.133614	1	1	1
ZOTU_253	Bacteria	Bacteroidetes	Bacteroidia	Bacteroidales	Porphyromonadaceae	Unassigned	Unassigned	0.000457201	0.000648726	0.000397316	0.000396688	0.000638006	0.3377	0.7638	0.6794	0.4063	0.833333	0.625	0.708333	0.6	0.714286	0.0736383	0.371093	0.0736383	0.4795
ZOTU_255	Bacteria	Bacteroidetes	Flavobacteriia	Flavobacteriales	Flavobacteriaceae	Capnocytophaga	Capnocytophaga_granulosa	0.000187053	0.000367064	9.02085e-05	0.000140305	0.000752169	0.4659	0.6945	0.8425	0.0321	0.583333	0.458333	0.333333	0.35	0.52381	0.449692	0.113846	0.13057	0.617075
ZOTU_315	Bacteria	Fusobacteria	Fusobacteriia	Fusobacteriales	Leptotrichiaceae	Leptotrichia	Leptotrichia_shahii	0.000374007	0.000243811	6.34541e-05	0.000396969	0.00168164	0.732	0.416	0.97	0.00132	0.791667	0.458333	0.208333	0.6	0.714286	0.0268567	0.000512005	0.371093	1
ZOTU_334	Bacteria	Fusobacteria	Fusobacteriia	Fusobacteriales	Leptotrichiaceae	Leptotrichia	Leptotrichia_buccalis	0.00023007	1.67199e-05	4.34124e-05	0.000144221	0.000648491	0.3433	0.4068	0.7121	0.0764	0.625	0.0833333	0.0833333	0.1	0.333333	0.000874087	0.000874087	0.00442653	0.182422
ZOTU_26	Bacteria	Firmicutes	Bacilli	Bacillales	Bacillales_Incertae_Sedis_XI	Gemella	Unassigned	0.0062408	0.0108625	0.00633453	0.0062374	0.00404623	0.000251	0.94	0.95	0.09	1	1	1	1	1	2	2	2	2
ZOTU_261	Bacteria	Bacteroidetes	Bacteroidia	Bacteroidales	Prevotellaceae	Prevotella	Prevotella_nigrescens	0.000607652	0.000441052	0.00023045	0.000481541	0.000584393	0.33	0.028	0.48	0.96	0.791667	0.75	0.541667	0.55	0.761905	1	0.113846	0.13057	1
ZOTU_263	Bacteria	Fusobacteria	Fusobacteriia	Fusobacteriales	Leptotrichiaceae	Leptotrichia	Leptotrichia_shahii	0.000326844	0.000855501	0.00114639	0.00056127	0.000534702	0.08	0.008	0.53	0.53	0.75	0.541667	0.416667	0.45	0.52381	0.182422	0.0268567	0.113846	0.182422
ZOTU_336	Bacteria	Fusobacteria	Fusobacteriia	Fusobacteriales	Leptotrichiaceae	Leptotrichia	Unassigned	0.000333798	0.000187086	0.00010354	0.000296766	0.000756331	0.359	0.15	0.798	0.012	0.791667	0.5	0.375	0.55	0.809524	0.0233422	0.00442653	0.133614	1
ZOTU_265	Bacteria	Candidatus_Saccharibacteria	Unassigned	Unassigned	Unassigned	Saccharibacteria_genera_incertae_sedis	Unassigned	0.00121914	0.000524531	7.01754e-05	0.000140239	0.000577606	0.04861	0.00138	0.00686	0.119	0.875	0.708333	0.125	0.3	0.666667	0.220671	6.15109e-05	0.00256883	0.288844
ZOTU_267	Bacteria	Firmicutes	Clostridia	Clostridiales	Lachnospiraceae	Catonella	Catonella_morbi	0.00037723	0.000437768	0.000463915	0.000368978	0.000298099	0.62	0.482	0.89	0.52	0.833333	0.791667	0.708333	0.6	0.571429	1	0.371093	0.220671	0.0736383
ZOTU_397	Bacteria	Fusobacteria	Fusobacteriia	Fusobacteriales	Leptotrichiaceae	Leptotrichia	Unassigned	0.000203567	0.000143631	6.68083e-06	3.60902e-05	0.000309099	0.49	0.025	0.083	0.205	0.75	0.416667	0.0833333	0.2	0.571429	0.0133283	0.000406952	0.00937477	0.371093
ZOTU_269	Bacteria	Firmicutes	Clostridia	Clostridiales	Lachnospiraceae	Lachnoanaerobaculum	Unassigned	0.000911601	0.000691279	0.000450838	0.000416775	0.000274796	0.5	0.163	0.194	0.088	0.791667	0.583333	0.541667	0.7	0.666667	0.13057	0.0412268	1	1
ZOTU_2692	Bacteria	Firmicutes	Bacilli	Lactobacillales	Unassigned	Unassigned	Unassigned	0.000176928	0.00032422	0.000133638	0.000196402	0.000114568	0.00603	0.41	0.73	0.27	0.75	0.958333	0.666667	0.9	0.666667	0.13057	0.75183	0.248213	0.723674
ZOTU_27	Bacteria	Actinobacteria	Actinobacteria	Actinomycetales	Micrococcaceae	Rothia	Rothia_mucilaginosa	0.00284656	0.00303463	0.00275789	0.00340362	0.00206271	0.87	0.94	0.74	0.42	0.791667	0.791667	0.666667	0.75	0.761905	1	0.371093	1	1
ZOTU_270	Bacteria	Firmicutes	Clostridia	Clostridiales	Clostridiales_Incertae_Sedis_XIII	Unassigned	Unassigned	0.000213669	0.000370592	0.000153543	0.000152603	0.000110706	0.235	0.648	0.794	0.997	0.541667	0.375	0.25	0.3	0.238095	0.133614	0.0233422	0.220671	0.0736383
ZOTU_271	Bacteria	Candidatus_Saccharibacteria	Unassigned	Unassigned	Unassigned	Saccharibacteria_genera_incertae_sedis	Unassigned	0.000380908	0.000638288	0.000511126	0.000152358	0.000236544	0.1084	0.414	0.2077	0.4262	0.583333	0.583333	0.5	0.45	0.333333	1	0.617075	0.617075	0.13057
ZOTU_407	Bacteria	Fusobacteria	Fusobacteriia	Fusobacteriales	Leptotrichiaceae	Leptotrichia	Leptotrichia_hongkongensis	0.000210199	0.000280481	0.000683408	0.00115065	0.000675168	0.8718	0.2789	0.0474	0.3398	0.583333	0.208333	0.291667	0.45	0.619048	0.00766076	0.0233422	0.4795	1
ZOTU_273	Bacteria	Synergistetes	Synergistia	Synergistales	Synergistaceae	Fretibacterium	Fretibacterium_fastidiosum	0.000450573	0.000230516	7.68024e-05	4.00795e-05	0.000110666	0.037589	0.000559	0.000369	0.002743	0.708333	0.75	0.5	0.35	0.380952	1	0.2278	0.0704404	0.148915
ZOTU_410	Bacteria	Fusobacteria	Fusobacteriia	Fusobacteriales	Leptotrichiaceae	Leptotrichia	Leptotrichia_shahii	0.000696895	0.000280649	0.000517765	0.000156387	0.000244355	0.135	0.52	0.055	0.107	0.666667	0.375	0.333333	0.4	0.380952	0.0455003	0.0268567	0.13057	0.182422
ZOTU_275	Bacteria	Firmicutes	Clostridia	Clostridiales	Clostridiales_Incertae_Sedis_XIII	Anaerovorax	Anaerovorax_odorimutans	0.000280372	0.0003741	0.000417155	0.000393012	0.00037441	0.4757	0.2987	0.4073	0.506	0.791667	0.708333	0.75	0.75	0.619048	0.617075	1	1	0.371093
ZOTU_42	Bacteria	Fusobacteria	Fusobacteriia	Fusobacteriales	Leptotrichiaceae	Leptotrichia	Unassigned	0.00150767	0.000724097	0.000156792	0.000818041	0.000534797	0.2385	0.044	0.4278	0.1993	0.666667	0.333333	0.166667	0.2	0.428571	0.0133283	0.00149616	0.0133283	0.288844
ZOTU_279	Bacteria	Firmicutes	Negativicutes	Selenomonadales	Veillonellaceae	Veillonella	Unassigned	0.000183445	0.000334373	0.000645039	0.000929767	0.00210594	0.8619	0.5949	0.441	0.0376	0.416667	0.375	0.416667	0.5	0.428571	1	1	2	1
ZOTU_28	Bacteria	Firmicutes	Negativicutes	Selenomonadales	Veillonellaceae	Veillonella	Unassigned	0.00608236	0.00274425	0.00477074	0.0039946	0.00292268	0.07	0.47	0.18	0.06	0.916667	0.708333	0.666667	0.75	0.904762	0.0736383	0.0412268	0.248213	2
ZOTU_482	Bacteria	Fusobacteria	Fusobacteriia	Fusobacteriales	Leptotrichiaceae	Leptotrichia	Unassigned	0.00031355	0.000170478	3.33227e-06	8.42542e-05	8.78835e-05	0.233	0.01	0.06	0.065	0.666667	0.333333	0.0416667	0.15	0.238095	0.0268567	0.000300598	0.00256883	0.00766076
ZOTU_282	Bacteria	Actinobacteria	Actinobacteria	Actinomycetales	Actinomycetaceae	Actinomyces	Actinomyces_odontolyticus	0.000287061	7.34831e-05	0.000120175	5.61454e-05	7.2531e-05	0.0175	0.0615	0.0264	0.0276	0.5	0.291667	0.25	0.2	0.190476	0.0736383	0.0770999	0.13057	0.13057
ZOTU_283	Bacteria	Firmicutes	Clostridia	Clostridiales	Peptostreptococcaceae	Filifactor	Unassigned	0.000347452	0.000420338	0.000186952	7.22022e-05	0.000168068	0.6191	0.275	0.1084	0.2947	0.541667	0.375	0.375	0.2	0.285714	0.220671	0.220671	0.0233422	0.113846
ZOTU_284	Bacteria	Actinobacteria	Actinobacteria	Actinomycetales	Corynebacteriaceae	Corynebacterium	Corynebacterium_matruchotii	0.000634783	0.000347089	0.000340533	0.000641768	0.00122137	0.342	0.3311	0.9762	0.0665	0.708333	0.625	0.416667	0.55	0.761905	0.4795	0.0455003	0.371093	1
ZOTU_541	Bacteria	Fusobacteria	Fusobacteriia	Fusobacteriales	Leptotrichiaceae	Leptotrichia	Leptotrichia_hofstadii	0.000183659	2.00647e-05	7.33094e-05	0.000180768	0.000148812	0.12	0.29	0.97	0.82	0.541667	0.0833333	0.0833333	0.1	0.142857	0.00256883	0.00256883	0.0133283	0.0233422
ZOTU_287	Bacteria	Actinobacteria	Actinobacteria	Actinomycetales	Actinomycetaceae	Actinomyces	Actinomyces_georgiae	0.000203778	6.68057e-05	0.0002038	0.000304717	0.000549471	0.211	1	0.434	0.003	0.583333	0.333333	0.5	0.5	0.619048	0.148915	0.75183	1	0.723674
ZOTU_288	Bacteria	Actinobacteria	Actinobacteria	Actinomycetales	Unassigned	Unassigned	Unassigned	0.000183683	6.68783e-05	3.33975e-06	2.00523e-05	8.39576e-05	0.04684	0.00251	0.00711	0.09082	0.5	0.291667	0.0416667	0.1	0.285714	0.0736383	0.00256883	0.0233422	0.449692
ZOTU_29	Bacteria	Bacteroidetes	Bacteroidia	Bacteroidales	Porphyromonadaceae	Porphyromonas	Porphyromonas_catoniae	0.0108619	0.00740814	0.00855266	0.00655017	0.007184	0.212	0.403	0.1	0.176	0.958333	0.833333	0.958333	0.95	0.952381	0.371093	1	1	1
ZOTU_290	Bacteria	Firmicutes	Clostridia	Clostridiales	Lachnospiraceae	Lachnoanaerobaculum	Unassigned	0.000377225	0.0006785	0.000404174	0.000517141	0.000877333	0.45	0.946	0.748	0.229	0.875	0.625	0.583333	0.8	0.761905	0.0770999	0.0233422	0.4795	0.4795
ZOTU_291	Bacteria	Firmicutes	Clostridia	Clostridiales	Clostridiales_Incertae_Sedis_XI	Parvimonas	Parvimonas_micra	0.00015028	0.000234001	0.000257104	0.000180443	0.000376376	0.458	0.344	0.9	0.066	0.5	0.333333	0.333333	0.3	0.285714	0.133614	0.133614	0.248213	0.248213
ZOTU_292	Bacteria	Actinobacteria	Actinobacteria	Actinomycetales	Corynebacteriaceae	Corynebacterium	Corynebacterium_matruchotii	0.000233798	0.000167079	0.000314162	0.000557247	0.000618694	0.804	0.765	0.273	0.176	0.5	0.333333	0.166667	0.25	0.428571	0.220671	0.0268567	0.133614	1
ZOTU_295	Bacteria	Candidatus_Saccharibacteria	Unassigned	Unassigned	Unassigned	Unassigned	Unassigned	0.000250363	0.000320759	9.01583e-05	8.41845e-05	0.000145094	0.3135	0.0234	0.0144	0.1134	0.791667	0.625	0.541667	0.65	0.619048	0.220671	0.0770999	0.220671	0.133614
ZOTU_687	Bacteria	Fusobacteria	Fusobacteriia	Fusobacteriales	Leptotrichiaceae	Leptotrichia	Leptotrichia_goodfellowii	0.000156789	6.98958e-05	6.34552e-05	9.22076e-05	0.000312972	0.134	0.108	0.499	0.008	0.708333	0.291667	0.208333	0.4	0.809524	0.0161569	0.00149616	0.2278	0.449692
ZOTU_297	Bacteria	Candidatus_Saccharibacteria	Unassigned	Unassigned	Unassigned	Saccharibacteria_genera_incertae_sedis	Unassigned	0.000367031	0.000293491	0.000120282	0.000200248	0.000240551	0.45	0.01254	0.148	0.22	0.708333	0.625	0.333333	0.3	0.52381	0.4795	0.0158613	0.0133283	0.133614
ZOTU_298	Bacteria	Firmicutes	Bacilli	Lactobacillales	Streptococcaceae	Streptococcus	Streptococcus_mutans	0.000227002	0.000316832	0.000637305	0.00045707	0.00232221	0.9344	0.7072	0.828	0.0644	0.583333	0.5	0.583333	0.65	0.619048	0.683091	1	0.683091	1
ZOTU_3	Bacteria	Proteobacteria	Betaproteobacteria	Neisseriales	Neisseriaceae	Neisseria	Unassigned	0.0350302	0.0246171	0.0299846	0.0419759	0.0321917	0.34	0.644	0.64	0.73	1	0.875	0.791667	0.8	1	0.248213	0.0736383	0.133614	2
ZOTU_30	Bacteria	Firmicutes	Bacilli	Lactobacillales	Streptococcaceae	Streptococcus	Unassigned	0.00790728	0.0137963	0.0102477	0.00782827	0.00821085	0.003	0.23	0.89	0.95	1	1	0.958333	1	0.952381	2	1	2	1
ZOTU_302	Bacteria	Fusobacteria	Fusobacteriia	Fusobacteriales	Fusobacteriaceae	Fusobacterium	Unassigned	0.00032388	0.000127001	7.01393e-05	0.000168446	0.000454052	0.12	0.04899	0.27	0.28	0.583333	0.333333	0.25	0.4	0.52381	0.0770999	0.0268567	0.449692	1
ZOTU_303	Bacteria	Tenericutes	Mollicutes	Mycoplasmatales	Mycoplasmataceae	Mycoplasma	Mycoplasma_faucium	0.000356836	0.000280729	0.000160301	0.000325143	0.00011847	0.48	0.07	0.74	0.039	0.75	0.583333	0.333333	0.3	0.333333	0.288844	0.00937477	0.0158613	0.0268567
ZOTU_304	Bacteria	Proteobacteria	Epsilonproteobacteria	Campylobacterales	Campylobacteraceae	Campylobacter	Campylobacter_gracilis	0.00055727	0.00114523	0.000727681	0.000649114	0.00117565	0.09	0.6228	0.673	0.05	0.833333	0.875	0.791667	0.85	0.857143	1	1	1	1
ZOTU_305	Bacteria	Spirochaetes	Spirochaetia	Spirochaetales	Spirochaetaceae	Treponema	Treponema_denticola	0.000454104	0.000260708	0.00016367	0.00018854	0.000110753	0.204	0.06	0.0984	0.03	0.791667	0.541667	0.583333	0.65	0.52381	0.0770999	0.13057	0.504985	0.13057
ZOTU_3056	Bacteria	Firmicutes	Bacilli	Lactobacillales	Streptococcaceae	Streptococcus	Unassigned	0.00012348	0.000116909	0.000120281	0.000124237	0.000168081	0.86	0.93	0.99	0.233	0.708333	0.875	0.666667	0.8	0.571429	0.288844	1	0.4795	0.449692
ZOTU_306	Bacteria	Actinobacteria	Actinobacteria	Actinomycetales	Actinomycetaceae	Actinomyces	Unassigned	0.000143584	0.000157039	0.000942167	0.000621485	0.000801961	0.956	0.00145	0.11174	0.017	0.416667	0.458333	0.625	0.65	0.52381	1	0.182422	0.449692	1
ZOTU_308	Bacteria	Bacteroidetes	Bacteroidia	Bacteroidales	Prevotellaceae	Prevotella	Unassigned	0.000336941	0.000340878	0.000387486	0.00026865	0.000347059	0.9754	0.692	0.7373	0.73	0.666667	0.666667	0.541667	0.45	0.47619	1	0.371093	0.220671	0.504985
ZOTU_309	Bacteria	Firmicutes	Clostridia	Clostridiales	Lachnospiraceae	Catonella	Catonella_morbi	0.000293846	0.000497545	0.000567422	0.000500971	0.000347481	0.1086	0.0322	0.0982	0.613	0.875	0.791667	0.75	0.7	0.857143	0.683091	0.449692	0.449692	1
ZOTU_31	Bacteria	Firmicutes	Negativicutes	Selenomonadales	Veillonellaceae	Veillonella	Unassigned	0.00264031	0.00240251	0.0041881	0.00868082	0.00483306	0.88	0.31	0.000267	0.19	0.958333	0.75	0.75	0.7	0.761905	0.0736383	0.0736383	0.0736383	0.133614
ZOTU_311	Bacteria	Bacteroidetes	Bacteroidia	Bacteroidales	Prevotellaceae	Prevotella	Prevotella_denticola	0.000614498	0.000334084	0.00037693	0.000352992	0.00117615	0.29	0.369	0.4	0.03	0.708333	0.666667	0.541667	0.6	0.571429	1	0.220671	0.4795	0.617075
ZOTU_313	Bacteria	Bacteroidetes	Bacteroidia	Bacteroidales	Prevotellaceae	Prevotella	Prevotella_nigrescens	0.000544231	0.000461082	0.00017028	0.000212467	0.000557613	0.574	0.013	0.024	0.99	0.708333	0.666667	0.708333	0.65	0.809524	1	1	0.4795	0.617075
ZOTU_73	Bacteria	Fusobacteria	Fusobacteriia	Fusobacteriales	Leptotrichiaceae	Leptotrichia	Unassigned	0.00383924	0.00278476	0.00465202	0.00324194	0.00434253	0.33	0.45	0.37	0.86	0.916667	0.666667	0.5	0.7	0.761905	0.0412268	0.00442653	0.133614	0.371093
ZOTU_129	Bacteria	Actinobacteria	Actinobacteria	Actinomycetales	Micrococcaceae	Rothia	Rothia_dentocariosa	0.00135541	0.000598204	0.00144273	0.00122598	0.0017573	0.1288	0.86	0.6209	0.5854	0.875	0.458333	0.458333	0.7	0.809524	0.00442653	0.00442653	0.133614	0.617075
ZOTU_316	Bacteria	Bacteroidetes	Bacteroidia	Bacteroidales	Prevotellaceae	Prevotella	Unassigned	0.000389905	0.000354164	0.000237153	0.000120243	0.000164273	0.76	0.2	0.04275	0.1	0.541667	0.416667	0.416667	0.35	0.238095	0.248213	0.449692	0.0736383	0.0233422
ZOTU_317	Bacteria	Firmicutes	Negativicutes	Selenomonadales	Veillonellaceae	Selenomonas	Selenomonas_infelix	0.000337175	7.68115e-05	8.68645e-05	0.000156374	0.000247416	0.017	0.022	0.109	0.43	0.625	0.333333	0.291667	0.4	0.47619	0.0960923	0.0433081	0.504985	1
ZOTU_14	Bacteria	Proteobacteria	Betaproteobacteria	Neisseriales	Neisseriaceae	Neisseria	Unassigned	0.00831809	0.00685092	0.00281383	0.0029276	0.0069298	0.7616	0.2569	0.3953	0.8983	0.875	0.5	0.625	0.5	0.714286	0.0158613	0.113846	0.0133283	0.248213
ZOTU_320	Bacteria	Actinobacteria	Actinobacteria	Actinomycetales	Actinomycetaceae	Actinomyces	Actinomyces_odontolyticus	0.000634335	0.000391248	0.000444448	0.000661667	0.000645068	0.426	0.53	0.98	0.00051	0.666667	0.583333	0.583333	0.5	0.47619	0.4795	0.683091	0.449692	0.288844
ZOTU_321	Bacteria	Firmicutes	Clostridia	Clostridiales	Lachnospiraceae	Lachnoanaerobaculum	Lachnoanaerobaculum_saburreum	0.000527768	0.000477653	0.000587724	0.000926154	0.00165166	0.9065	0.8883	0.3841	0.0121	0.875	0.833333	0.625	0.7	0.904762	1	0.0770999	0.371093	1
ZOTU_322	Bacteria	Bacteroidetes	Bacteroidia	Bacteroidales	Prevotellaceae	Prevotella	Prevotella_nanceiensis	0.000257243	0.000578199	0.000260463	0.000365063	0.000355137	0.154	0.989	0.639	0.648	0.458333	0.333333	0.541667	0.35	0.47619	0.371093	0.617075	0.683091	1
ZOTU_323	Bacteria	Actinobacteria	Actinobacteria	Actinomycetales	Corynebacteriaceae	Corynebacterium	Corynebacterium_matruchotii	0.000423949	0.000297522	8.3506e-05	0.000240539	0.000545758	0.39	0.022	0.155	0.524	0.625	0.416667	0.25	0.45	0.571429	0.0736383	0.00766076	0.133614	1
ZOTU_324	Bacteria	Firmicutes	Clostridia	Clostridiales	Unassigned	Unassigned	Unassigned	0.000253763	0.000167081	0.000113416	9.631e-05	0.000106719	0.1367	0.0171	0.015	0.0254	0.708333	0.708333	0.5	0.45	0.428571	1	0.182422	0.13057	0.13057
ZOTU_326	Bacteria	Proteobacteria	Epsilonproteobacteria	Campylobacterales	Campylobacteraceae	Campylobacter	Campylobacter_gracilis	0.000704141	0.000745028	0.000440837	0.000629571	0.000980669	0.88	0.34	0.9	0.266	0.833333	0.875	0.708333	0.75	0.904762	1	0.504985	1	0.683091
ZOTU_202	Bacteria	Proteobacteria	Betaproteobacteria	Neisseriales	Neisseriaceae	Neisseria	Unassigned	0.00160687	0.00053166	0.000796768	0.000777364	0.00228692	0.167	0.296	0.299	0.395	0.916667	0.333333	0.375	0.35	0.666667	0.000512005	0.00194577	0.00256883	0.220671
ZOTU_224	Bacteria	Proteobacteria	Betaproteobacteria	Neisseriales	Neisseriaceae	Kingella	Unassigned	0.000447335	0.000732162	0.00144642	0.00274557	0.00292729	0.648	0.11	0.0006	0.0002	0.833333	0.541667	0.875	0.95	0.857143	0.0233422	1	0.248213	1
ZOTU_314	Bacteria	Proteobacteria	Betaproteobacteria	Neisseriales	Neisseriaceae	Neisseria	Unassigned	0.000536895	2.33847e-05	2.00648e-05	4.00873e-05	0.000477516	0.008	0.0077	0.01417	0.756	0.75	0.0833333	0.166667	0.15	0.333333	0.000176835	0.000512005	0.00256883	0.0455003
ZOTU_359	Bacteria	Proteobacteria	Betaproteobacteria	Neisseriales	Neisseriaceae	Unassigned	Unassigned	0.000160032	0.00029076	0.000842106	0.000557456	0.000778989	0.6555	0.0218	0.2515	0.0524	0.583333	0.25	0.375	0.4	0.47619	0.0268567	0.13057	0.220671	0.723674
ZOTU_443	Bacteria	Proteobacteria	Betaproteobacteria	Neisseriales	Neisseriaceae	Neisseria	Unassigned	0.000243359	3.67428e-05	2.33802e-05	0.000946774	0.000477411	0.48	0.45	0.0241	0.44	0.625	0.0833333	0.125	0.3	0.380952	0.000874087	0.00149616	0.0412268	0.133614
ZOTU_48	Bacteria	Proteobacteria	Betaproteobacteria	Neisseriales	Neisseriaceae	Unassigned	Unassigned	0.00537072	0.000133741	0.0013593	0.00765653	0.00423552	0.012	0.05	0.287	0.59	0.958333	0.291667	0.458333	0.6	0.714286	0.000176835	0.00149616	0.0133283	0.0736383
ZOTU_3371	Bacteria	Firmicutes	Bacilli	Lactobacillales	Streptococcaceae	Streptococcus	Streptococcus_dentisani	0.000106836	0.000116913	0.000103498	0.00010822	0.000126018	0.699	0.898	0.976	0.474	0.708333	0.875	0.833333	0.85	0.761905	0.220671	0.371093	0.371093	0.683091
ZOTU_520	Bacteria	Proteobacteria	Betaproteobacteria	Neisseriales	Neisseriaceae	Eikenella	Eikenella_corrodens	0.0001669	2.0012e-05	6.67893e-05	9.21292e-05	0.000232932	0.018	0.1	0.244	0.31	0.708333	0.125	0.25	0.35	0.47619	0.00365043	0.0152934	0.0704404	0.182422
ZOTU_34	Bacteria	Bacteroidetes	Bacteroidia	Bacteroidales	Prevotellaceae	Prevotella	Unassigned	0.00495251	0.00374835	0.00305449	0.00567058	0.00298422	0.54	0.33	0.816	0.3	1	0.791667	0.875	0.85	0.904762	0.0736383	0.248213	0.248213	0.4795
ZOTU_340	Bacteria	Actinobacteria	Actinobacteria	Actinomycetales	Corynebacteriaceae	Corynebacterium	Corynebacterium_durum	0.000383925	6.01666e-05	0.000103525	0.000164344	0.000892977	0.1516	0.2136	0.323	0.0338	0.541667	0.333333	0.416667	0.45	0.666667	0.2278	0.449692	1	0.248213
ZOTU_749	Bacteria	Proteobacteria	Betaproteobacteria	Neisseriales	Neisseriaceae	Eikenella	Eikenella_corrodens	0.000116761	3.34664e-05	9.34913e-05	9.22758e-05	4.58004e-05	0.04	0.56	0.51	0.09	0.583333	0.125	0.291667	0.25	0.238095	0.00554567	0.0960923	0.0770999	0.113846
ZOTU_342	Bacteria	Actinobacteria	Actinobacteria	Actinomycetales	Propionibacteriaceae	Unassigned	Unassigned	0.00028049	0.000153622	0.000764621	0.000874156	0.00074018	0.359	0.0007	6.88e-05	0.001123	0.875	0.666667	1	1	0.952381	0.182422	0.248213	0.248213	0.617075
ZOTU_121	Bacteria	Proteobacteria	Gammaproteobacteria	Pasteurellales	Pasteurellaceae	Actinobacillus	Unassigned	0.00219956	0.000143851	0.000674998	0.000994491	0.000481052	0.000563	0.009398	0.036667	0.003697	0.791667	0.208333	0.5	0.4	0.380952	0.000512005	0.0455003	0.0233422	0.0233422
ZOTU_133	Bacteria	Proteobacteria	Gammaproteobacteria	Pasteurellales	Pasteurellaceae	Haemophilus	Haemophilus_sputorum	0.0034054	0.000297409	0.000337495	0.001186	0.00219187	0.00192	0.00218	0.032	0.23583	1	0.0833333	0.0833333	0.3	0.52381	7.56231e-06	7.56231e-06	0.000512005	0.00766076
ZOTU_348	Bacteria	Spirochaetes	Spirochaetia	Spirochaetales	Spirochaetaceae	Treponema	Treponema_medium	0.000383537	0.000795731	0.000353886	0.000176473	0.000171821	0.185	0.924	0.505	0.512	0.708333	0.625	0.583333	0.5	0.571429	0.617075	0.449692	0.288844	0.683091
ZOTU_203	Bacteria	Proteobacteria	Gammaproteobacteria	Pasteurellales	Pasteurellaceae	Aggregatibacter	Aggregatibacter_aphrophilus	0.00166618	1.00289e-05	3.34042e-05	0.000381007	0.00160255	0.000506	0.000602	0.009181	0.894	0.958333	0.0833333	0.166667	0.45	0.809524	1.27497e-05	3.6358e-05	0.00937477	0.371093
ZOTU_35	Bacteria	Firmicutes	Bacilli	Lactobacillales	Streptococcaceae	Streptococcus	Streptococcus_sanguinis	0.00543944	0.0142836	0.0165355	0.00891051	0.00939568	0.006086	0.000675	0.1918	0.164	1	1	1	1	1	2	2	2	2
ZOTU_350	Bacteria	Synergistetes	Synergistia	Synergistales	Synergistaceae	Fretibacterium	Fretibacterium_fastidiosum	0.000297157	0.000140332	8.01387e-05	6.82509e-05	6.49926e-05	0.05597	0.00881	0.00941	0.00817	0.583333	0.583333	0.333333	0.2	0.238095	1	0.113846	0.0133283	0.0455003
ZOTU_352	Bacteria	Candidatus_Saccharibacteria	Unassigned	Unassigned	Unassigned	Saccharibacteria_genera_incertae_sedis	Unassigned	0.000276943	0.000507044	0.00100222	0.00121012	0.00125907	0.5659	0.0728	0.0344	0.0282	0.5	0.458333	0.5	0.65	0.809524	1	1	0.248213	0.0412268
ZOTU_353	Bacteria	Candidatus_Saccharibacteria	Unassigned	Unassigned	Unassigned	Saccharibacteria_genera_incertae_sedis	Unassigned	0.000120134	0.000380891	0.000327251	0.000100186	0.000114615	0.0316	0.086	0.9056	0.8042	0.583333	0.458333	0.666667	0.45	0.333333	0.504985	0.77283	0.683091	0.288844
ZOTU_358	Bacteria	Firmicutes	Clostridia	Clostridiales	Lachnospiraceae	Lachnoanaerobaculum	Unassigned	0.000200227	0.000343537	0.000427319	0.000300646	0.000521501	0.4557	0.2384	0.4574	0.0768	0.708333	0.583333	0.458333	0.4	0.47619	0.371093	0.0770999	0.13057	0.288844
ZOTU_207	Bacteria	Proteobacteria	Gammaproteobacteria	Pasteurellales	Pasteurellaceae	Haemophilus	Unassigned	0.00132176	6.68004e-06	0	0.00119719	0.00111963	0.03	0.03118	0.834	0.754	0.791667	0.0833333	0	0.2	0.285714	0.000104212	3.6358e-05	0.000874087	0.00256883
ZOTU_361	Bacteria	Fusobacteria	Fusobacteriia	Fusobacteriales	Leptotrichiaceae	Leptotrichia	Unassigned	0.000230078	3.33967e-05	1.00096e-05	2.8049e-05	0.000156413	0.012	0.004899	0.015	0.3865	0.541667	0.291667	0.0416667	0.1	0.238095	0.113846	0.00149616	0.00766076	0.0770999
ZOTU_363	Bacteria	Actinobacteria	Actinobacteria	Coriobacteriales	Coriobacteriaceae	Atopobium	Atopobium_rimae	0.000243811	0.000330597	0.000360314	0.000276681	0.000271096	0.4421	0.3028	0.3927	0.3636	0.666667	0.583333	0.5	0.55	0.619048	0.75183	0.342782	0.75183	1
ZOTU_218	Bacteria	Proteobacteria	Gammaproteobacteria	Pasteurellales	Pasteurellaceae	Unassigned	Unassigned	0.0019018	2.00642e-05	0.000137308	0.000180466	0.000530811	3.28e-06	1.15e-05	4.05e-05	0.000789	0.916667	0.0833333	0.0833333	0.4	0.666667	2.15179e-05	2.15179e-05	0.00256883	0.0412268
ZOTU_318	Bacteria	Proteobacteria	Gammaproteobacteria	Pasteurellales	Pasteurellaceae	Haemophilus	Haemophilus_pittmaniae	0.000290481	0.000872491	0.000401283	0.000552812	0.000446593	0.163	0.79	0.533	0.685	0.583333	0.166667	0.375	0.75	0.619048	0.00442653	0.13057	0.220671	1
ZOTU_367	Bacteria	Firmicutes	Clostridia	Clostridiales	Peptostreptococcaceae	Peptostreptococcaceae_incertae_sedis	Eubacterium_yurii_subsp._margaretiae	0.000267066	0.000517804	0.000416961	0.000280819	0.000206242	0.1197	0.35	0.89	0.7498	0.833333	0.583333	0.75	0.7	0.619048	0.0770999	0.683091	0.683091	0.288844
ZOTU_369	Bacteria	Fusobacteria	Fusobacteriia	Fusobacteriales	Leptotrichiaceae	Leptotrichia	Unassigned	0.000617032	0.000147052	0.00100172	0.00110467	0.000722738	0.451	0.537	0.509	0.905	0.5	0.25	0.25	0.35	0.380952	0.113846	0.113846	0.504985	0.723674
ZOTU_37	Bacteria	Candidatus_Saccharibacteria	Unassigned	Unassigned	Unassigned	Saccharibacteria_genera_incertae_sedis	Unassigned	0.00475715	0.00328484	0.00391578	0.00303557	0.00244008	0.1838	0.4459	0.1346	0.0441	0.958333	0.916667	0.916667	0.95	0.952381	1	1	2	2
ZOTU_391	Bacteria	Proteobacteria	Gammaproteobacteria	Pasteurellales	Pasteurellaceae	Haemophilus	Haemophilus_parainfluenzae	0.00161716	0.000638483	0.00156331	0.00166262	0.000843751	0.379	0.9613	0.9571	0.4623	0.458333	0.125	0.25	0.4	0.52381	0.0133283	0.13057	1	0.683091
ZOTU_416	Bacteria	Proteobacteria	Gammaproteobacteria	Pasteurellales	Pasteurellaceae	Aggregatibacter	Aggregatibacter_aphrophilus	0.000203621	3.34269e-06	1.66904e-05	0.000356749	0.000518891	0.2456	0.2782	0.4082	0.0804	0.583333	0.0416667	0.166667	0.4	0.428571	0.000874087	0.00442653	0.220671	0.449692
ZOTU_3720	Bacteria	Proteobacteria	Betaproteobacteria	Neisseriales	Neisseriaceae	Neisseria	Unassigned	0.000103419	8.35128e-05	0.000116876	0.000140301	0.000102981	0.56	0.69	0.3675	0.93	0.708333	0.541667	0.541667	0.7	0.714286	0.288844	0.342782	1	1
ZOTU_3725	Bacteria	Firmicutes	Bacilli	Lactobacillales	Streptococcaceae	Streptococcus	Unassigned	0.000153536	0.000173788	0.000143641	0.000200418	0.000114541	0.579	0.786	0.228	0.311	0.958333	0.875	0.75	1	0.761905	0.617075	0.0736383	1	0.220671
ZOTU_374	Bacteria	Bacteroidetes	Bacteroidia	Bacteroidales	Prevotellaceae	Prevotella	Unassigned	0.000306957	0.000618278	0.000136942	0.000176514	0.000802644	0.364	0.619	0.736	0.164	0.666667	0.583333	0.583333	0.35	0.666667	0.683091	0.723674	0.13057	1
ZOTU_376	Bacteria	Proteobacteria	Gammaproteobacteria	Cardiobacteriales	Cardiobacteriaceae	Cardiobacterium	Cardiobacterium_hominis	0.000153541	0.000126969	0.000848893	0.00123495	0.00125434	0.967	0.287	0.129	0.114	0.5	0.375	0.208333	0.5	0.619048	0.449692	0.0455003	1	0.248213
ZOTU_377	Bacteria	Candidatus_Saccharibacteria	Unassigned	Unassigned	Unassigned	Saccharibacteria_genera_incertae_sedis	Unassigned	0.000163591	0.000200279	0.000253727	0.000152444	0.000194698	0.6183	0.2226	0.9776	0.7423	0.666667	0.541667	0.583333	0.5	0.571429	0.504985	0.617075	0.617075	1
ZOTU_38	Bacteria	Firmicutes	Negativicutes	Selenomonadales	Veillonellaceae	Veillonella	Veillonella_dispar	0.00432166	0.00492823	0.00956893	0.0106125	0.0103871	0.7812	0.0181	0.0109	0.0101	1	1	0.958333	1	1	2	1	2	2
ZOTU_382	Bacteria	Firmicutes	Clostridia	Clostridiales	Peptostreptococcaceae	Peptostreptococcaceae_incertae_sedis	Eubacterium_yurii_subsp._margaretiae	0.00026023	0.000620624	0.00097826	0.000937994	0.000629896	0.2713	0.0301	0.0239	0.1733	0.791667	0.708333	0.833333	0.85	0.904762	0.617075	1	1	0.617075
ZOTU_383	Bacteria	Spirochaetes	Spirochaetia	Spirochaetales	Spirochaetaceae	Treponema	Unassigned	0.000226832	0.000421308	0.000230318	0.000192565	8.403e-05	0.0996	0.9763	0.7812	0.2666	0.625	0.625	0.583333	0.6	0.47619	1	1	1	0.371093
ZOTU_3830	Bacteria	Firmicutes	Bacilli	Lactobacillales	Streptococcaceae	Streptococcus	Streptococcus_dentisani	0.000113471	7.68174e-05	6.35078e-05	7.21386e-05	0.000106933	0.1693	0.0622	0.1394	0.8627	0.666667	0.708333	0.416667	0.55	0.571429	1	0.0412268	0.617075	1
ZOTU_384	Bacteria	Bacteroidetes	Flavobacteriia	Flavobacteriales	Flavobacteriaceae	Capnocytophaga	Capnocytophaga_granulosa	0.000373515	0.00061468	0.000617187	0.000573364	0.00069787	0.346	0.341	0.593	0.275	0.708333	0.791667	0.583333	0.55	0.52381	0.617075	0.449692	0.288844	0.288844
ZOTU_385	Bacteria	Firmicutes	Bacilli	Lactobacillales	Streptococcaceae	Streptococcus	Unassigned	0.000400525	0.000460586	0.000367432	0.000685433	0.000652963	0.7473	0.8591	0.0711	0.1531	0.875	0.833333	0.916667	0.85	0.666667	1	1	1	0.288844
ZOTU_386	Bacteria	Actinobacteria	Actinobacteria	Bifidobacteriales	Bifidobacteriaceae	Scardovia	Scardovia_wiggsiae	0.000176995	0.000143784	0.000116909	0.000200525	0.000457871	0.719	0.515	0.958	0.00587	0.583333	0.375	0.416667	0.5	0.52381	0.13057	0.386476	0.723674	0.683091
ZOTU_387	Bacteria	Spirochaetes	Spirochaetia	Spirochaetales	Spirochaetaceae	Treponema	Treponema_amylovorum	0.000266919	0.000183704	9.34408e-05	5.61725e-05	0.000217897	0.453	0.12	0.06462	0.655	0.541667	0.333333	0.291667	0.25	0.190476	0.0736383	0.0770999	0.0770999	0.0233422
ZOTU_61	Bacteria	Proteobacteria	Gammaproteobacteria	Pasteurellales	Pasteurellaceae	Haemophilus	Haemophilus_parainfluenzae	0.00664239	0.0054944	0.00500347	0.00372648	0.00492046	0.59	0.45	0.224	0.41	1	0.666667	0.916667	0.9	0.857143	0.0133283	0.4795	0.4795	0.248213
ZOTU_39	Bacteria	Firmicutes	Bacilli	Lactobacillales	Streptococcaceae	Streptococcus	Streptococcus_oligofermentans	0.0023636	0.00576385	0.00667047	0.00628341	0.00228742	0.1663	0.0805	0.1171	0.953	0.958333	1	1	0.9	0.952381	1	1	1	1
ZOTU_809	Bacteria	Proteobacteria	Gammaproteobacteria	Pasteurellales	Pasteurellaceae	Haemophilus	Unassigned	0.000173419	0	2.00658e-05	2.40565e-05	8.40118e-05	8.37e-05	0.000446	0.001095	0.044	0.583333	0	0.0416667	0.1	0.333333	0.000512005	0.000874087	0.0158613	0.342782
ZOTU_392	Bacteria	Firmicutes	Clostridia	Clostridiales	Unassigned	Unassigned	Unassigned	0.000296997	0.000377678	0.000110156	8.82782e-05	7.64315e-05	0.405	0.056	0.049	0.038	0.583333	0.625	0.375	0.35	0.333333	1	0.13057	0.220671	0.288844
ZOTU_195	Bacteria	Firmicutes	Clostridia	Clostridiales	Peptococcaceae_1	Peptococcus	Peptococcus_niger	0.000604066	0.000207045	0.000263952	0.000532959	0.000347372	0.0014	0.0058	0.5787	0.0384	0.833333	0.458333	0.5	0.65	0.714286	0.0265003	0.0613688	0.220671	0.371093
ZOTU_398	Bacteria	Bacteroidetes	Bacteroidia	Bacteroidales	Prevotellaceae	Prevotella	Prevotella_oris	0.000333836	0.000397758	0.000273756	0.000308778	0.000484609	0.66	0.68	0.96	0.245	0.791667	0.708333	0.708333	0.6	0.809524	0.617075	0.617075	0.13057	1
ZOTU_40	Bacteria	Firmicutes	Clostridia	Clostridiales	Lachnospiraceae	Lachnoanaerobaculum	Lachnoanaerobaculum_umeaense	0.00567229	0.00815171	0.00622404	0.00721592	0.00612654	0.0484	0.657	0.2341	0.7926	1	1	1	1	1	2	2	2	2
ZOTU_400	Bacteria	Bacteroidetes	Bacteroidia	Bacteroidales	Prevotellaceae	Prevotella	Unassigned	0.000206829	0.000233931	0.00019356	0.000172298	0.000110685	0.747	0.874	0.729	0.304	0.541667	0.458333	0.541667	0.5	0.619048	0.683091	1	1	1
ZOTU_130	Bacteria	Bacteroidetes	Bacteroidia	Bacteroidales	Porphyromonadaceae	Porphyromonas	Porphyromonas_catoniae	0.00173716	0.000330529	0.00122436	0.0014102	0.000945953	0.06748	0.50142	0.69634	0.31531	0.708333	0.25	0.5	0.55	0.619048	0.00256883	0.182422	0.723674	1
ZOTU_404	Bacteria	Firmicutes	Clostridia	Clostridiales	Lachnospiraceae	Catonella	Catonella_morbi	0.000160198	0.000454411	0.000257087	0.000124303	0.000213848	8.28e-05	0.1765	0.8045	0.3025	0.708333	0.75	0.75	0.7	0.857143	1	1	1	0.617075
ZOTU_144	Bacteria	Bacteroidetes	Bacteroidia	Bacteroidales	Porphyromonadaceae	Tannerella	Tannerella_forsythia	0.00083029	0.000283972	0.000524442	0.000521102	0.000908495	0.1213	0.38345	0.39296	0.82165	0.75	0.375	0.458333	0.4	0.571429	0.00766076	0.0233422	0.0412268	0.371093
ZOTU_41	Bacteria	Proteobacteria	Gammaproteobacteria	Pseudomonadales	Pseudomonadaceae	Pseudomonas	Pseudomonas_aeruginosa	0.00131912	0.00121945	0.00395776	0.000782056	0.00133482	0.9243	0.0135	0.6247	0.9857	1	1	0.958333	1	1	2	1	2	2
ZOTU_33	Bacteria	Bacteroidetes	Bacteroidia	Bacteroidales	Porphyromonadaceae	Porphyromonas	Porphyromonas_catoniae	0.00951335	0.00266018	0.00388741	0.00396816	0.0032485	9.5e-05	0.00116	0.00179	0.00051	0.958333	0.625	0.875	0.95	0.904762	0.0268567	0.617075	1	0.4795
ZOTU_332	Bacteria	Bacteroidetes	Bacteroidia	Bacteroidales	Porphyromonadaceae	Porphyromonas	Porphyromonas_endodontalis	0.000948456	0.00104243	0.000730823	0.000658408	0.000374364	0.8845	0.7366	0.6516	0.3838	0.75	0.166667	0.416667	0.5	0.428571	0.000512005	0.0268567	0.182422	0.0455003
ZOTU_389	Bacteria	Bacteroidetes	Bacteroidia	Bacteroidales	Porphyromonadaceae	Porphyromonas	Porphyromonas_catoniae	0.000173566	0.000220644	0.000437585	0.000476685	0.000469692	0.7723	0.1072	0.0768	0.0782	0.833333	0.5	0.708333	0.8	0.52381	0.0433081	0.248213	0.617075	0.0268567
ZOTU_419	Bacteria	Spirochaetes	Spirochaetia	Spirochaetales	Spirochaetaceae	Treponema	Treponema_lecithinolyticum	0.000156775	0.00027409	0.000143504	8.82879e-05	8.01709e-05	0.1806	0.879	0.6129	0.5705	0.666667	0.625	0.416667	0.4	0.380952	1	0.113846	0.13057	0.13057
ZOTU_155	Bacteria	Bacteroidetes	Bacteroidia	Bacteroidales	Prevotellaceae	Unassigned	Unassigned	0.000754523	0.000260537	0.00139583	0.000962274	0.00104187	0.1653	0.0727	0.5109	0.3757	0.833333	0.5	0.666667	0.75	0.714286	0.0268567	0.220671	0.4795	0.248213
ZOTU_424	Bacteria	Firmicutes	Clostridia	Clostridiales	Peptostreptococcaceae	Peptostreptococcaceae_incertae_sedis	Eubacterium_yurii_subsp._schtitka	0.000116843	0.000220347	0.00067694	0.000236598	0.000339959	0.6511	0.0161	0.5271	0.3313	0.666667	0.416667	0.5	0.7	0.52381	0.113846	0.288844	0.683091	0.723674
ZOTU_427	Bacteria	Spirochaetes	Spirochaetia	Spirochaetales	Spirochaetaceae	Treponema	Treponema_medium	0.000143411	0.000474418	0.000333885	0.000104335	6.87525e-05	0.0164	0.1626	0.811	0.6629	0.416667	0.541667	0.416667	0.3	0.333333	0.371093	1	0.683091	1
ZOTU_428	Bacteria	Bacteroidetes	Bacteroidia	Bacteroidales	Prevotellaceae	Prevotella	Prevotella_oris	0.000293737	0.000407714	0.000170268	0.000453235	0.000316745	0.586	0.555	0.486	0.9	0.791667	0.625	0.666667	0.55	0.809524	0.220671	0.449692	0.0736383	1
ZOTU_43	Bacteria	Firmicutes	Clostridia	Clostridiales	Eubacteriaceae	Eubacterium	Eubacterium_sulci	0.00313598	0.00398791	0.00584536	0.00511068	0.00496825	0.6171	0.1142	0.2847	0.2965	0.958333	0.833333	0.916667	0.95	0.904762	0.248213	1	2	1
ZOTU_431	Bacteria	Actinobacteria	Actinobacteria	Coriobacteriales	Coriobacteriaceae	Olsenella	Olsenella_uli	6.01278e-05	0.000243862	0.000116823	8.0207e-05	0.00014115	0.000583	0.273	0.745	0.121	0.458333	0.625	0.416667	0.45	0.285714	0.288844	1	1	0.133614
ZOTU_433	Bacteria	Firmicutes	Clostridia	Clostridiales	Unassigned	Unassigned	Unassigned	0.000140158	0.000294116	8.01666e-05	5.61277e-05	6.49202e-05	0.134	0.557	0.406	0.474	0.5	0.291667	0.291667	0.25	0.285714	0.0736383	0.182422	0.220671	0.371093
ZOTU_435	Bacteria	Candidatus_Saccharibacteria	Unassigned	Unassigned	Unassigned	Saccharibacteria_genera_incertae_sedis	Unassigned	0.000113425	6.34563e-05	0.000524341	0.000978077	0.000565144	0.87	0.19	0.00928	0.177	0.458333	0.375	0.541667	0.55	0.619048	0.723674	0.75183	0.504985	0.288844
ZOTU_436	Bacteria	Firmicutes	Clostridia	Clostridiales	Lachnospiraceae	Unassigned	Unassigned	0.000400531	0.000484238	0.000403998	0.000393034	0.000521427	0.6	0.98	1	0.48	0.75	0.625	0.541667	0.55	0.714286	0.449692	0.0736383	0.248213	1
ZOTU_173	Bacteria	Bacteroidetes	Bacteroidia	Bacteroidales	Prevotellaceae	Unassigned	Unassigned	0.00070475	0.000254078	0.00062813	0.00042101	0.000477301	0.02676	0.70252	0.14592	0.26097	0.75	0.25	0.5	0.4	0.619048	0.00149616	0.113846	0.0233422	0.683091
ZOTU_439	Bacteria	Bacteroidetes	Bacteroidia	Bacteroidales	Porphyromonadaceae	Porphyromonas	Porphyromonas_catoniae	0.000143518	0.00026057	0.000187086	0.000232596	0.000434979	0.4565	0.7814	0.5451	0.0589	0.541667	0.458333	0.25	0.3	0.333333	0.617075	0.0233422	0.133614	0.248213
ZOTU_44	Bacteria	Firmicutes	Negativicutes	Selenomonadales	Veillonellaceae	Veillonella	Unassigned	0.00505094	0.00179156	0.00284137	0.00288487	0.00162518	0.03	0.144	0.14	0.025	0.875	0.666667	0.583333	0.6	0.761905	0.0736383	0.0233422	0.0736383	0.4795
ZOTU_442	Bacteria	Firmicutes	Clostridia	Clostridiales	Lachnospiraceae	Johnsonella	Johnsonella_ignava	0.000153537	0.000343745	0.00025712	0.000232551	0.000695204	0.6634	0.5008	0.6991	0.0374	0.583333	0.625	0.5	0.45	0.52381	1	0.723674	0.723674	1
ZOTU_470	Bacteria	Bacteroidetes	Bacteroidia	Bacteroidales	Prevotellaceae	Prevotella	Unassigned	0.000276757	0.000146949	0.00015684	4.00716e-05	7.2595e-05	0.14	0.17	0.02	0.05	0.541667	0.25	0.333333	0.3	0.380952	0.0233422	0.13057	0.13057	0.449692
ZOTU_447	Bacteria	Bacteroidetes	Flavobacteriia	Flavobacteriales	Flavobacteriaceae	Capnocytophaga	Unassigned	0.000257017	0.000774821	0.00104473	0.000469157	0.000499663	0.24	0.08	0.43	0.38	0.541667	0.583333	0.458333	0.45	0.47619	1	0.723674	0.371093	0.371093
ZOTU_449	Bacteria	Spirochaetes	Spirochaetia	Spirochaetales	Spirochaetaceae	Treponema	Treponema_amylovorum	0.000423614	0.000414401	0.000220312	0.000369204	0.000271304	0.9576	0.2428	0.7548	0.4351	0.5	0.416667	0.375	0.25	0.190476	0.4795	0.248213	0.133614	0.0736383
ZOTU_45	Bacteria	Bacteroidetes	Bacteroidia	Bacteroidales	Porphyromonadaceae	Porphyromonas	Porphyromonas_catoniae	0.00759904	0.00166423	0.00239548	0.00390782	0.00301628	0.00233	0.00723	0.06249	0.02	0.958333	0.75	1	0.95	0.904762	0.13057	1	1	0.4795
ZOTU_70	Bacteria	Bacteroidetes	Bacteroidia	Bacteroidales	Prevotellaceae	Unassigned	Unassigned	0.00134857	0.000989228	0.000804762	0.00164774	0.00145884	0.373	0.18	0.614	0.88	0.833333	0.541667	0.791667	0.75	0.714286	0.0455003	1	0.617075	0.449692
ZOTU_453	Bacteria	Bacteroidetes	Flavobacteriia	Flavobacteriales	Flavobacteriaceae	Capnocytophaga	Capnocytophaga_granulosa	0.000333516	0.000523771	0.000581158	0.000581372	0.000621954	0.387	0.261	0.315	0.259	0.666667	0.416667	0.416667	0.4	0.47619	0.0770999	0.0770999	0.220671	0.449692
ZOTU_454	Bacteria	Synergistetes	Synergistia	Synergistales	Synergistaceae	Fretibacterium	Fretibacterium_fastidiosum	0.000230391	0.000106872	1.6721e-05	1.20163e-05	2.28819e-05	0.10749	0.00621	0.00961	0.01287	0.541667	0.458333	0.0833333	0.1	0.142857	0.617075	0.00256883	0.0133283	0.0455003
ZOTU_457	Bacteria	Firmicutes	Clostridia	Clostridiales	Unassigned	Unassigned	Unassigned	0.000176856	0.000183679	0.000236848	0.000108331	0.000137318	0.93	0.42	0.46	0.72	0.666667	0.5	0.5	0.55	0.619048	0.288844	0.342782	1	1
ZOTU_458	Bacteria	Candidatus_Saccharibacteria	Unassigned	Unassigned	Unassigned	Saccharibacteria_genera_incertae_sedis	Unassigned	0.0001537	0.000126778	0.000624517	0.000949415	0.000579834	0.91	0.06	0.00337	0.12	0.333333	0.333333	0.416667	0.55	0.571429	1	0.4795	0.133614	0.133614
ZOTU_46	Bacteria	Proteobacteria	Betaproteobacteria	Neisseriales	Neisseriaceae	Neisseria	Unassigned	0.0179944	0.0026766	0.00638663	0.00154359	0.00108279	0.019	0.07	0.019	0.015	0.708333	0.541667	0.5	0.55	0.52381	0.288844	0.182422	0.723674	0.449692
ZOTU_463	Bacteria	Spirochaetes	Spirochaetia	Spirochaetales	Spirochaetaceae	Treponema	Unassigned	0.000186926	0.000223676	5.6772e-05	4.00892e-05	8.38726e-05	0.64	0.1	0.078	0.21	0.791667	0.75	0.333333	0.4	0.47619	1	0.0152934	0.0613688	0.181449
ZOTU_805	Bacteria	Bacteroidetes	Bacteroidia	Bacteroidales	Prevotellaceae	Prevotella	Prevotella_saccharolytica	0.000106765	1.33625e-05	9.01986e-05	0.00011222	0.000175549	0.1252	0.78	0.91	0.2589	0.5	0.125	0.208333	0.3	0.52381	0.0158613	0.0233422	0.288844	1
ZOTU_82	Bacteria	Bacteroidetes	Bacteroidia	Bacteroidales	Prevotellaceae	Prevotella	Prevotella_shahii	0.00230244	0.00164979	0.00179353	0.00170414	0.00199069	0.31	0.43	0.268	0.516	0.958333	0.5	0.875	0.75	0.857143	0.00256883	0.4795	0.133614	0.4795
ZOTU_250	Bacteria	Actinobacteria	Actinobacteria	Actinomycetales	Propionibacteriaceae	Unassigned	Unassigned	0.00025361	0.000133139	0.000210339	0.000296796	0.000504085	0.3	0.71	0.53	0.06	0.666667	0.416667	0.458333	0.45	0.571429	0.0412268	0.13057	0.13057	0.449692
ZOTU_472	Bacteria	Bacteroidetes	Bacteroidia	Bacteroidales	Prevotellaceae	Prevotella	Prevotella_baroniae	7.00693e-05	0.000120349	7.34391e-05	8.02015e-05	4.9636e-05	0.08	0.91	0.43	0.9	0.5	0.541667	0.416667	0.4	0.238095	1	0.4795	1	0.133614
ZOTU_475	Bacteria	Candidatus_Saccharibacteria	Unassigned	Unassigned	Unassigned	Saccharibacteria_genera_incertae_sedis	Unassigned	0.000197063	0.000270324	0.000360667	0.000376815	0.000609655	0.63	0.28	0.14	0.004	0.541667	0.416667	0.583333	0.7	0.666667	0.449692	1	0.133614	0.371093
ZOTU_479	Bacteria	Candidatus_Saccharibacteria	Unassigned	Unassigned	Unassigned	Saccharibacteria_genera_incertae_sedis	Unassigned	0.000427474	0.000320468	4.67311e-05	4.00982e-05	6.49123e-05	0.36	0.002	0.01	0.0172	0.541667	0.416667	0.166667	0.1	0.238095	0.371093	0.00766076	0.00766076	0.0412268
ZOTU_418	Bacteria	Actinobacteria	Actinobacteria	Actinomycetales	Propionibacteriaceae	Unassigned	Unassigned	0.000143592	0.000277099	0.000186889	0.000300708	0.000320518	0.43	0.798	0.297	0.273	0.5	0.25	0.291667	0.3	0.571429	0.0412268	0.182422	0.371093	0.723674
ZOTU_511	Bacteria	Spirochaetes	Spirochaetia	Spirochaetales	Spirochaetaceae	Treponema	Unassigned	0.000236803	7.68793e-05	6.01069e-05	0.000112325	0.000206245	0.0441	0.0265	0.13	0.7032	0.625	0.25	0.291667	0.4	0.47619	0.0388671	0.0433081	0.13057	0.220671
ZOTU_113	Bacteria	SR1	Unassigned	Unassigned	Unassigned	SR1_genera_incertae_sedis	Unassigned	0.00139477	0	0	0	1.5279e-05	1.56e-05	1.56e-05	3.56e-05	3.43e-05	0.875	0	0	0	0.0952381	1.27497e-05	1.27497e-05	0.000104212	0.000300598
ZOTU_483	Bacteria	Actinobacteria	Actinobacteria	Actinomycetales	Actinomycetaceae	Actinomyces	Actinomyces_odontolyticus	0.000120251	0.000113659	0.000207164	0.000160249	0.000102937	0.94	0.322	0.79	0.764	0.375	0.291667	0.416667	0.55	0.380952	0.617075	1	0.449692	1
ZOTU_488	Bacteria	Candidatus_Saccharibacteria	Unassigned	Unassigned	Unassigned	Saccharibacteria_genera_incertae_sedis	Unassigned	0.000293652	0.000330497	8.6734e-05	0.000128192	0.000773554	0.907	0.514	0.638	0.136	0.458333	0.583333	0.291667	0.35	0.238095	0.248213	0.288844	1	0.371093
ZOTU_49	Bacteria	Firmicutes	Bacilli	Lactobacillales	Carnobacteriaceae	Granulicatella	Granulicatella_elegans	0.00588106	0.00351057	0.00315219	0.00217639	0.00420061	0.0721	0.039	0.0108	0.2911	0.791667	0.833333	0.916667	0.85	0.761905	1	0.248213	1	1
ZOTU_491	Bacteria	Bacteroidetes	Flavobacteriia	Flavobacteriales	Flavobacteriaceae	Capnocytophaga	Capnocytophaga_ochracea	0.000126552	0.000458131	0.0003738	0.000224415	0.000393464	0.0523	0.1458	0.5813	0.1159	0.375	0.5	0.416667	0.3	0.380952	0.371093	1	1	1
ZOTU_128	Bacteria	SR1	Unassigned	Unassigned	Unassigned	SR1_genera_incertae_sedis	Unassigned	0.00122116	0.00071144	0.000653794	0.000416913	0.00110901	0.34908	0.29758	0.14992	0.83645	0.916667	0.5	0.5	0.5	0.428571	0.00937477	0.00937477	0.0133283	0.00766076
ZOTU_496	Bacteria	Actinobacteria	Actinobacteria	Actinomycetales	Actinomycetaceae	Actinomyces	Unassigned	6.68245e-05	5.67954e-05	0.000123546	0.000156395	0.000225184	0.808	0.17	0.035	0.0003	0.375	0.375	0.5	0.75	0.714286	1	0.546494	0.0433081	0.0704404
ZOTU_498	Bacteria	Actinobacteria	Actinobacteria	Coriobacteriales	Coriobacteriaceae	Atopobium	Atopobium_rimae	0.000136891	0.000140227	0.000126881	0.000160354	0.000248244	0.95	0.86	0.6	0.047	0.666667	0.583333	0.458333	0.5	0.52381	0.75183	0.182422	0.75183	1
ZOTU_5	Bacteria	Firmicutes	Bacilli	Lactobacillales	Streptococcaceae	Streptococcus	Streptococcus_salivarius_subsp._salivarius	0.0277876	0.0431265	0.0345447	0.0396389	0.0230185	0.031	0.34	0.064	0.46	1	1	1	1	1	2	2	2	2
ZOTU_50	Bacteria	Firmicutes	Erysipelotrichia	Erysipelotrichales	Erysipelotrichaceae	Solobacterium	Solobacterium_moorei	0.00327158	0.00316816	0.00323177	0.00345231	0.00354869	0.9	0.962	0.89	0.851	1	0.875	0.958333	1	0.952381	0.248213	1	2	1
ZOTU_501	Bacteria	Spirochaetes	Spirochaetia	Spirochaetales	Spirochaetaceae	Treponema	Treponema_medium	0.000106817	0.000136989	8.00604e-05	6.81457e-05	5.34133e-05	0.459	0.51	0.448	0.293	0.5	0.416667	0.375	0.4	0.333333	0.683091	0.449692	1	0.75183
ZOTU_191	Bacteria	Firmicutes	Clostridia	Clostridiales	Unassigned	Unassigned	Unassigned	0.000814	6.01333e-05	8.68275e-05	6.81527e-05	0.000461987	0.000676	0.001016	0.001284	0.1152	1	0.25	0.291667	0.25	0.52381	6.15109e-05	0.000104212	0.000300598	0.00442653
ZOTU_506	Bacteria	Bacteroidetes	Bacteroidia	Bacteroidales	Prevotellaceae	Alloprevotella	Alloprevotella_tannerae	0.000380586	0.00039435	0.00019372	0.000124289	0.000179286	0.92	0.19	0.05	0.12	0.583333	0.375	0.333333	0.45	0.428571	0.0736383	0.0412268	0.133614	0.133614
ZOTU_507	Bacteria	Firmicutes	Negativicutes	Selenomonadales	Veillonellaceae	Selenomonas	Selenomonas_infelix	0.000337062	6.01441e-05	0.000280412	0.000148374	0.000121964	0.064	0.7	0.21	0.158	0.5	0.208333	0.291667	0.3	0.238095	0.0704404	0.182422	0.504985	0.342782
ZOTU_51	Bacteria	Fusobacteria	Fusobacteriia	Fusobacteriales	Fusobacteriaceae	Fusobacterium	Unassigned	0.00541427	0.00912141	0.00583797	0.00807513	0.00976309	0.06	0.828	0.097	0.011	1	0.916667	1	1	1	0.4795	2	2	2
ZOTU_192	Bacteria	Firmicutes	Clostridia	Clostridiales	Unassigned	Unassigned	Unassigned	0.000888028	0.000240317	0.000870143	0.000625717	0.00044253	0.13325	0.96671	0.56304	0.31391	1	0.75	0.625	0.65	0.761905	0.0412268	0.00766076	0.0233422	0.0736383
ZOTU_513	Bacteria	Firmicutes	Negativicutes	Selenomonadales	Veillonellaceae	Selenomonas	Selenomonas_artemidis	0.000290918	2.33908e-05	0.000103523	0.000485194	0.00056883	0.1719	0.3373	0.3621	0.1734	0.291667	0.125	0.375	0.6	0.571429	0.133614	0.617075	0.0412268	0.0412268
ZOTU_517	Bacteria	Bacteroidetes	Bacteroidia	Bacteroidales	Porphyromonadaceae	Tannerella	Tannerella_forsythia	0.000504087	0.0004343	0.000123515	0.000140302	0.000465323	0.7	0.04	0.07	0.89	0.875	0.708333	0.583333	0.7	0.761905	0.133614	0.0233422	0.371093	1
ZOTU_52	Bacteria	Firmicutes	Clostridia	Clostridiales	Lachnospiraceae	Lachnoanaerobaculum	Unassigned	0.00453614	0.00546632	0.00443208	0.00459587	0.00329197	0.56	0.948	0.77	0.452	1	1	0.958333	0.95	1	2	1	1	2
ZOTU_256	Bacteria	SR1	Unassigned	Unassigned	Unassigned	SR1_genera_incertae_sedis	Unassigned	0.000520159	0.00025713	0.000708159	0.000256498	0.000477563	0.4785	0.6122	0.4972	0.9273	0.833333	0.291667	0.375	0.45	0.47619	0.00360935	0.00982327	0.0158613	0.0133283
ZOTU_526	Bacteria	Bacteroidetes	Bacteroidia	Bacteroidales	Prevotellaceae	Prevotella	Unassigned	0.000207069	0.000193871	0.000153575	0.000188324	8.39115e-05	0.83	0.39	0.77	0.06	0.541667	0.416667	0.458333	0.35	0.285714	0.504985	0.75183	0.133614	0.0412268
ZOTU_53	Bacteria	Fusobacteria	Fusobacteriia	Fusobacteriales	Leptotrichiaceae	Leptotrichia	Unassigned	0.00498702	0.00564339	0.00444146	0.00584127	0.00568101	0.692	0.742	0.643	0.708	0.875	0.666667	0.75	0.8	0.857143	0.0736383	0.248213	1	2
ZOTU_534	Bacteria	Bacteroidetes	Bacteroidia	Bacteroidales	Prevotellaceae	Prevotella	Unassigned	0.000156962	0.000267531	0.000173758	0.000232526	0.000106934	0.33	0.88	0.53	0.688	0.625	0.458333	0.416667	0.4	0.380952	0.220671	0.182422	0.449692	0.371093
ZOTU_54	Bacteria	Proteobacteria	Betaproteobacteria	Burkholderiales	Oxalobacteraceae	Massilia	Massilia_timonae	0.000928395	0.000828601	0.00275639	0.000473249	0.00082005	0.9	0.02	0.57	0.9	1	1	0.958333	0.95	1	2	1	1	2
ZOTU_344	Bacteria	Unassigned	Unassigned	Unassigned	Unassigned	Unassigned	Unassigned	0.000280076	0	0	0	1.52729e-05	3.98e-05	3.98e-05	8.31e-05	0.000155	0.5	0	0	0	0.0952381	0.00149616	0.00149616	0.00766076	0.0455003
ZOTU_543	Bacteria	Candidatus_Saccharibacteria	Unassigned	Unassigned	Unassigned	Saccharibacteria_genera_incertae_sedis	Unassigned	0.0001436	8.01684e-05	1.33571e-05	2.80536e-05	3.81909e-05	0.09	0.0007	0.006	0.01	0.625	0.375	0.125	0.15	0.190476	0.0770999	0.00149616	0.00442653	0.00766076
ZOTU_546	Bacteria	Firmicutes	Negativicutes	Selenomonadales	Veillonellaceae	Schwartzia	Schwartzia_succinivorans	0.000136816	7.68646e-05	3.33493e-06	0	0.00017907	0.46	0.1018	0.1097	0.62	0.5	0.25	0.0416667	0	0.380952	0.0770999	0.00256883	0.0133283	1
ZOTU_55	Bacteria	Firmicutes	Bacilli	Lactobacillales	Streptococcaceae	Streptococcus	Unassigned	0.00504807	0.00813043	0.00357911	0.00439238	0.0062713	0.021	0.265	0.75	0.322	1	1	1	1	1	2	2	2	2
ZOTU_556	Bacteria	Spirochaetes	Spirochaetia	Spirochaetales	Spirochaetaceae	Treponema	Treponema_medium	0.000136901	9.69798e-05	9.68305e-05	0.000172416	0.000133551	0.49	0.49	0.69	0.86	0.625	0.458333	0.333333	0.45	0.47619	0.386476	0.0704404	0.13057	0.220671
ZOTU_480	Bacteria	Bacteroidetes	Bacteroidia	Bacteroidales	Unassigned	Unassigned	Unassigned	0.000106839	6.68835e-05	6.67316e-05	0.000112225	0.0001295	0.42	0.42	0.68	0.42	0.583333	0.208333	0.333333	0.25	0.571429	0.00766076	0.0770999	0.0233422	1
ZOTU_57	Bacteria	Actinobacteria	Actinobacteria	Coriobacteriales	Coriobacteriaceae	Atopobium	Atopobium_rimae	0.00271435	0.00255036	0.00288217	0.00368876	0.00211792	0.83	0.82	0.22	0.42	1	0.875	0.958333	0.95	1	0.248213	1	1	2
ZOTU_575	Bacteria	Candidatus_Saccharibacteria	Unassigned	Unassigned	Unassigned	Saccharibacteria_genera_incertae_sedis	Unassigned	0.000126854	4.32924e-05	0.000113563	0.000428961	0.000343642	0.45	0.9	0.011	0.06	0.458333	0.291667	0.416667	0.55	0.619048	0.220671	1	0.683091	0.371093
ZOTU_742	Bacteria	Bacteroidetes	Unassigned	Unassigned	Unassigned	Unassigned	Unassigned	0.00011681	0.000130274	5.34167e-05	4.41838e-05	3.05756e-05	0.83	0.3	0.26	0.18	0.541667	0.291667	0.166667	0.2	0.190476	0.0412268	0.00766076	0.0412268	0.0770999
ZOTU_589	Bacteria	Firmicutes	Clostridia	Clostridiales	Lachnospiraceae	Unassigned	Unassigned	0.000140184	0.000307041	5.67618e-05	4.01327e-05	4.96394e-05	0.177	0.498	0.715	0.783	0.5	0.416667	0.291667	0.25	0.238095	0.617075	0.13057	0.13057	0.0736383
ZOTU_150	Bacteria	Firmicutes	Negativicutes	Selenomonadales	Veillonellaceae	Unassigned	Unassigned	0.000654121	2.33922e-05	8.36636e-05	0.000248312	0.000164142	0.0126	0.024	0.134	0.056	0.583333	0.166667	0.291667	0.2	0.333333	0.00937477	0.0704404	0.00766076	0.0455003
ZOTU_591	Bacteria	Fusobacteria	Fusobacteriia	Fusobacteriales	Leptotrichiaceae	Leptotrichia	Unassigned	0.000100137	0.00010024	3.33427e-05	5.61162e-05	0.000301516	1	0.37	0.58	0.01	0.416667	0.5	0.208333	0.4	0.619048	0.723674	0.2278	1	0.0736383
ZOTU_6	Bacteria	Proteobacteria	Betaproteobacteria	Neisseriales	Neisseriaceae	Neisseria	Neisseria_subflava	0.0282847	0.0322684	0.043103	0.0376224	0.0366783	0.78	0.29	0.53	0.54	1	0.875	0.958333	1	1	0.248213	1	2	2
ZOTU_60	Bacteria	Bacteroidetes	Flavobacteriia	Flavobacteriales	Flavobacteriaceae	Capnocytophaga	Capnocytophaga_sputigena	0.00390611	0.0141128	0.00645504	0.00412779	0.00490732	0.0388	0.6	0.995	0.8519	0.958333	0.958333	0.958333	0.95	1	1	1	1	1
ZOTU_609	Bacteria	Bacteroidetes	Bacteroidia	Bacteroidales	Prevotellaceae	Prevotella	Unassigned	0.000120157	0.000260855	0.000100159	0.000184753	5.72578e-05	0.106	0.817	0.556	0.445	0.583333	0.458333	0.375	0.25	0.52381	0.248213	0.0736383	0.0133283	0.617075
ZOTU_172	Bacteria	Firmicutes	Negativicutes	Selenomonadales	Veillonellaceae	Selenomonas	Selenomonas_noxia	0.00122659	0.000127009	7.34871e-05	0.000216553	0.000935505	0.0344	0.02672	0.05951	0.57231	0.625	0.25	0.375	0.5	0.571429	0.0158613	0.113846	0.371093	1
ZOTU_180	Bacteria	Firmicutes	Negativicutes	Selenomonadales	Veillonellaceae	Selenomonas	Selenomonas_noxia	0.00123883	7.34167e-05	0.000374019	0.000733606	0.0042974	0.4538	0.578	0.7541	0.0598	0.708333	0.25	0.375	0.5	0.714286	0.00256883	0.0133283	0.248213	1
ZOTU_614	Bacteria	Firmicutes	Clostridia	Clostridiales	Lachnospiraceae	Lachnoanaerobaculum	Unassigned	0.000143465	0.000180083	0.000283757	0.000336837	0.00030173	0.814	0.369	0.265	0.385	0.541667	0.375	0.416667	0.35	0.380952	0.133614	0.248213	0.220671	0.371093
ZOTU_618	Bacteria	Bacteroidetes	Bacteroidia	Bacteroidales	Bacteroidales_incertae_sedis	Phocaeicola	Phocaeicola_abscessus	0.000106714	0.000230459	4.67393e-05	3.20773e-05	1.14472e-05	0.0679	0.37	0.29	0.1814	0.5	0.458333	0.333333	0.25	0.0952381	1	0.220671	0.133614	0.0233422
ZOTU_62	Bacteria	Firmicutes	Clostridia	Clostridiales	Lachnospiraceae	Oribacterium	Oribacterium_sinus	0.00243392	0.00377862	0.00277111	0.00374728	0.00391032	0.05	0.6	0.07	0.034	1	0.958333	1	1	0.952381	1	2	2	1
ZOTU_620	Bacteria	Candidatus_Saccharibacteria	Unassigned	Unassigned	Unassigned	Saccharibacteria_genera_incertae_sedis	Unassigned	0.000193769	0.000196845	0.000240272	0.000188346	0.00066558	0.98	0.77	0.7	0.00143	0.5	0.416667	0.416667	0.35	0.52381	0.617075	0.617075	1	0.617075
ZOTU_189	Bacteria	Firmicutes	Negativicutes	Selenomonadales	Veillonellaceae	Megasphaera	Megasphaera_micronuciformis	0.000574391	0.000257416	0.000474267	0.000420695	0.000300985	0.13	0.63	0.369	0.16	0.583333	0.291667	0.333333	0.65	0.619048	0.0233422	0.0412268	0.617075	1
ZOTU_631	Bacteria	Spirochaetes	Spirochaetia	Spirochaetales	Spirochaetaceae	Treponema	Treponema_medium	0.000193379	0.000247126	0.000150152	6.02385e-05	8.40993e-05	0.464	0.55	0.1426	0.27	0.5	0.416667	0.333333	0.2	0.333333	0.617075	0.133614	0.0736383	0.617075
ZOTU_634	Bacteria	Actinobacteria	Actinobacteria	Actinomycetales	Actinomycetaceae	Actinomyces	Unassigned	1.66883e-05	6.67068e-05	0.000223645	8.02169e-05	0.000530208	0.74	0.18	0.63	0.00168	0.166667	0.333333	0.333333	0.3	0.52381	0.220671	0.133614	0.248213	0.0233422
ZOTU_64	Bacteria	Proteobacteria	Betaproteobacteria	Burkholderiales	Oxalobacteraceae	Massilia	Unassigned	0.000747979	0.000688319	0.00237585	0.000377004	0.000709186	0.93	0.0144	0.59	0.94	0.958333	1	0.958333	0.85	1	1	2	0.4795	1
ZOTU_204	Bacteria	Firmicutes	Negativicutes	Selenomonadales	Veillonellaceae	Megasphaera	Megasphaera_micronuciformis	0.000591161	0.000170524	0.000387437	0.000524569	0.000404863	0.111	0.438	0.724	0.455	0.541667	0.208333	0.375	0.5	0.571429	0.0133283	0.220671	1	1
ZOTU_659	Bacteria	Candidatus_Saccharibacteria	Unassigned	Unassigned	Unassigned	Saccharibacteria_genera_incertae_sedis	Unassigned	5.34106e-05	0.000146968	9.34857e-05	4.80683e-05	9.93502e-05	0.0427	0.3807	0.9467	0.3284	0.458333	0.541667	0.541667	0.3	0.333333	0.75183	0.683091	0.371093	0.449692
ZOTU_66	Bacteria	Actinobacteria	Actinobacteria	Actinomycetales	Actinomycetaceae	Actinomyces	Actinomyces_odontolyticus	0.00183135	0.00157491	0.00309005	0.00414341	0.00231508	0.7822	0.1771	0.0355	0.7072	0.458333	0.458333	0.541667	0.5	0.47619	2	0.4795	0.4795	1
ZOTU_206	Bacteria	Firmicutes	Negativicutes	Selenomonadales	Veillonellaceae	Unassigned	Unassigned	0.000353756	0.000100249	0.000150183	0.000465136	0.000201701	0.2377	0.3423	0.5456	0.5301	0.708333	0.25	0.458333	0.45	0.428571	0.00982327	0.113846	0.0412268	0.0233422
ZOTU_67	Bacteria	Actinobacteria	Actinobacteria	Actinomycetales	Actinomycetaceae	Actinomyces	Actinomyces_odontolyticus	0.00158997	0.00133289	0.00250726	0.00138714	0.00159359	0.75	0.2567	0.685	0.91	0.875	0.791667	0.791667	0.75	0.666667	0.4795	0.4795	0.617075	0.133614
ZOTU_68	Bacteria	Firmicutes	Bacilli	Bacillales	Bacillales_Incertae_Sedis_XI	Gemella	Gemella_morbillorum	0.00218328	0.0018844	0.000828311	0.0010907	0.00109259	0.52	0.004	0.02	0.02	0.958333	0.875	0.875	0.9	0.857143	0.617075	0.617075	1	0.617075
ZOTU_680	Bacteria	Firmicutes	Clostridia	Clostridiales	Clostridiales_Incertae_Sedis_XIII	Mogibacterium	Mogibacterium_neglectum	8.01225e-05	8.01916e-05	0.000106805	9.62201e-05	8.36827e-05	1	0.369	0.65	0.95	0.625	0.583333	0.5	0.6	0.52381	1	0.546494	1	1
ZOTU_210	Bacteria	Firmicutes	Negativicutes	Selenomonadales	Veillonellaceae	Megasphaera	Megasphaera_micronuciformis	0.00024041	5.68357e-05	0.00010349	0.000340574	0.000297606	0.044	0.13	0.34	0.576	0.541667	0.208333	0.333333	0.6	0.666667	0.0133283	0.13057	1	0.723674
ZOTU_688	Bacteria	Spirochaetes	Spirochaetia	Spirochaetales	Spirochaetaceae	Treponema	Treponema_medium	0.000130197	0.000150293	0.000120114	7.21755e-05	7.63218e-05	0.68	0.834	0.3	0.35	0.5	0.583333	0.5	0.4	0.428571	0.75183	1	1	1
ZOTU_689	Bacteria	Firmicutes	Clostridia	Clostridiales	Lachnospiraceae	Catonella	Catonella_morbi	5.00404e-05	0.00013028	4.00709e-05	2.00501e-05	6.49273e-05	0.007	0.73	0.34	0.56	0.375	0.541667	0.375	0.2	0.380952	0.133614	1	0.248213	1
ZOTU_235	Bacteria	Firmicutes	Negativicutes	Selenomonadales	Veillonellaceae	Selenomonas	Selenomonas_infelix	0.00120824	0.00018026	0.00100201	0.000890006	0.00147951	0.0783	0.7216	0.5688	0.6864	0.916667	0.416667	0.583333	0.7	0.761905	0.00149616	0.0133283	0.133614	0.371093
ZOTU_7	Bacteria	Bacteroidetes	Bacteroidia	Bacteroidales	Prevotellaceae	Prevotella	Unassigned	0.0183884	0.0228721	0.0182008	0.0238897	0.0190596	0.4	0.97	0.34	0.88	1	0.916667	1	1	1	0.4795	2	2	2
ZOTU_244	Bacteria	Firmicutes	Negativicutes	Selenomonadales	Veillonellaceae	Selenomonas	Selenomonas_sputigena	0.000557501	0.000283877	0.00115146	0.000248552	0.00030534	0.5075	0.1524	0.6082	0.7073	0.875	0.458333	0.458333	0.45	0.571429	0.00442653	0.00442653	0.0133283	0.0770999
ZOTU_707	Bacteria	Bacteroidetes	Bacteroidia	Bacteroidales	Porphyromonadaceae	Unassigned	Unassigned	0.000176831	0.000167101	6.67242e-05	0.000164328	0.000179551	0.88	0.089	0.81	0.95	0.5	0.416667	0.25	0.4	0.428571	0.617075	0.0412268	0.4795	1
ZOTU_274	Bacteria	Firmicutes	Negativicutes	Selenomonadales	Veillonellaceae	Selenomonas	Selenomonas_noxia	0.000247234	1.33743e-05	0.000136827	8.41646e-05	0.000213261	0.0967	0.4301	0.2633	0.8026	0.583333	0.0833333	0.166667	0.3	0.333333	0.00149616	0.0161569	0.182422	0.288844
ZOTU_714	Bacteria	Bacteroidetes	Flavobacteriia	Flavobacteriales	Flavobacteriaceae	Capnocytophaga	Unassigned	0.000140151	0.000357463	0.000140275	0.000276613	0.000206089	0.0507	0.9991	0.2297	0.5165	0.458333	0.541667	0.458333	0.3	0.47619	0.617075	1	0.449692	1
ZOTU_72	Bacteria	Firmicutes	Bacilli	Lactobacillales	Streptococcaceae	Streptococcus	Streptococcus_oligofermentans	0.00142162	0.00520445	0.0020704	0.00257662	0.00118757	6.13e-05	0.47	0.34	0.6772	0.666667	0.791667	0.75	0.7	0.809524	0.371093	0.617075	1	0.248213
ZOTU_328	Bacteria	Firmicutes	Negativicutes	Selenomonadales	Veillonellaceae	Megasphaera	Megasphaera_micronuciformis	0.00021034	6.35536e-05	7.67243e-05	0.000104235	0.000156609	0.025	0.04	0.144	0.509	0.583333	0.166667	0.25	0.5	0.380952	0.00442653	0.0133283	0.617075	0.288844
ZOTU_728	Bacteria	Candidatus_Saccharibacteria	Unassigned	Unassigned	Unassigned	Saccharibacteria_genera_incertae_sedis	Unassigned	0.000110193	0.000167108	0.000133335	4.00902e-05	3.43364e-05	0.44	0.76	0.36	0.33	0.375	0.5	0.25	0.35	0.190476	0.371093	0.449692	1	0.133614
ZOTU_330	Bacteria	Firmicutes	Negativicutes	Selenomonadales	Veillonellaceae	Selenomonas	Selenomonas_sputigena	0.000363791	0.000180509	0.000263794	0.000188517	0.000206128	0.28	0.55	0.279	0.335	0.666667	0.208333	0.208333	0.4	0.47619	0.00982327	0.00554567	0.113846	0.342782
ZOTU_341	Bacteria	Firmicutes	Negativicutes	Selenomonadales	Veillonellaceae	Selenomonas	Selenomonas_sputigena	0.000347374	0.000123605	0.000226916	0.000128205	0.000251669	0.128	0.41	0.144	0.51	0.625	0.25	0.25	0.45	0.714286	0.0265003	0.0265003	0.546494	0.504985
ZOTU_349	Bacteria	Firmicutes	Negativicutes	Selenomonadales	Veillonellaceae	Dialister	Dialister_pneumosintes	0.000283824	1.00238e-05	1.33633e-05	3.20876e-05	9.16033e-05	1.21e-06	1.57e-06	1.46e-05	0.000648	0.708333	0.0833333	0.0416667	0.2	0.47619	0.000300598	0.000176835	0.00442653	0.288844
ZOTU_75	Bacteria	Firmicutes	Negativicutes	Selenomonadales	Veillonellaceae	Veillonella	Unassigned	0.000978516	0.00140868	0.0019402	0.00172399	0.00118335	0.52	0.149	0.27	0.82	0.75	0.583333	0.666667	0.75	0.761905	0.220671	0.683091	1	1
ZOTU_76	Bacteria	Bacteroidetes	Flavobacteriia	Flavobacteriales	Flavobacteriaceae	Capnocytophaga	Capnocytophaga_leadbetteri	0.00171191	0.0039515	0.00244679	0.00247758	0.00291026	0.0555	0.526	0.68	0.396	0.875	0.875	0.791667	0.85	0.904762	1	0.4795	1	1
ZOTU_77	Bacteria	Actinobacteria	Actinobacteria	Actinomycetales	Micrococcaceae	Rothia	Rothia_aeria	0.00124852	0.00440383	0.00333272	0.00255822	0.00212236	0.000289	0.0144	0.12	0.268	1	0.875	0.916667	0.95	1	0.248213	0.4795	1	2
ZOTU_79	Bacteria	Bacteroidetes	Bacteroidia	Bacteroidales	Prevotellaceae	Prevotella	Prevotella_jejuni	0.00282476	0.00158804	0.00198335	0.00133781	0.000954391	0.09	0.249	0.04	0.015	0.708333	0.541667	0.541667	0.55	0.428571	0.220671	0.220671	0.248213	0.0412268
ZOTU_8	Bacteria	Proteobacteria	Gammaproteobacteria	Pasteurellales	Pasteurellaceae	Haemophilus	Haemophilus_parainfluenzae	0.032873	0.0229796	0.0521038	0.0533539	0.048641	0.43	0.126	0.14	0.247	1	0.958333	1	1	1	1	2	2	2
ZOTU_80	Bacteria	Proteobacteria	Epsilonproteobacteria	Campylobacterales	Campylobacteraceae	Campylobacter	Unassigned	0.00180504	0.00120024	0.00186288	0.00268938	0.00196557	0.325	0.92	0.16	0.76	1	0.875	1	1	1	0.248213	2	2	2
ZOTU_365	Bacteria	Firmicutes	Negativicutes	Selenomonadales	Veillonellaceae	Selenomonas	Selenomonas_sputigena	0.000424071	0.000193831	0.00014687	0.000128345	0.000224885	0.1328	0.07	0.07	0.235	0.791667	0.5	0.291667	0.35	0.333333	0.0233422	0.00328346	0.0268567	0.0433081
ZOTU_437	Bacteria	Firmicutes	Negativicutes	Selenomonadales	Veillonellaceae	Selenomonas	Selenomonas_artemidis	7.00954e-05	3.67632e-05	7.34892e-05	0.000569488	0.00104175	0.89	0.99	0.056	0.0002	0.375	0.0833333	0.333333	0.6	0.52381	0.0455003	1	0.371093	0.617075
ZOTU_81	Bacteria	Firmicutes	Clostridia	Clostridiales	Lachnospiraceae	Oribacterium	Oribacterium_parvum	0.00148895	0.00191344	0.00190283	0.001531	0.00179285	0.262	0.274	0.95	0.499	0.958333	0.875	0.958333	0.95	0.904762	0.4795	2	2	1
ZOTU_582	Bacteria	Firmicutes	Negativicutes	Selenomonadales	Veillonellaceae	Selenomonas	Selenomonas_infelix	0.000213468	1.67159e-05	0.000183436	0.000364948	0.000217265	0.18	0.84	0.32	0.98	0.625	0.0833333	0.25	0.4	0.571429	0.00194577	0.0388671	0.504985	1
ZOTU_83	Bacteria	Proteobacteria	Gammaproteobacteria	Pasteurellales	Pasteurellaceae	Haemophilus	Unassigned	0.0051707	0.00271383	0.00562606	0.00289877	0.00327121	0.187	0.81	0.56	0.71	0.875	0.791667	0.833333	0.75	0.809524	0.617075	1	0.617075	1
ZOTU_835	Bacteria	Bacteroidetes	Bacteroidia	Bacteroidales	Prevotellaceae	Prevotella	Prevotella_shahii	0.000123363	8.35226e-05	7.33925e-05	0.000104201	0.000125992	0.387	0.279	0.768	0.82	0.541667	0.291667	0.25	0.35	0.428571	0.113846	0.0704404	0.449692	1
ZOTU_84	Bacteria	Actinobacteria	Actinobacteria	Actinomycetales	Actinomycetaceae	Actinomyces	Actinomyces_odontolyticus	0.000654305	0.00087872	0.000631081	0.00107435	0.00164127	0.64	0.96	0.544	0.0695	0.541667	0.458333	0.458333	0.5	0.47619	0.617075	0.617075	1	1
ZOTU_858	Bacteria	Bacteroidetes	Bacteroidia	Bacteroidales	Prevotellaceae	Prevotella	Prevotella_maculosa	0.000146921	0.000120293	9.34801e-05	0.000208403	0.000144974	0.636	0.34	0.35	0.94	0.583333	0.541667	0.416667	0.65	0.571429	1	0.220671	0.617075	1
ZOTU_87	Bacteria	Firmicutes	Clostridia	Clostridiales	Clostridiales_Incertae_Sedis_XI	Parvimonas	Parvimonas_micra	0.00240112	0.00206252	0.00176188	0.0015651	0.00163134	0.52	0.226	0.136	0.207	1	0.875	0.833333	0.9	0.952381	0.248213	0.133614	0.4795	1
ZOTU_88	Bacteria	Firmicutes	Bacilli	Lactobacillales	Streptococcaceae	Streptococcus	Unassigned	0.0032036	0.00183084	0.0033756	0.00162618	0.00175772	0.2265	0.879	0.25	0.2556	0.75	0.75	0.75	0.75	0.857143	1	1	1	0.248213
ZOTU_89	Bacteria	Bacteroidetes	Bacteroidia	Bacteroidales	Prevotellaceae	Prevotella	Prevotella_pallens	0.00157171	0.00255778	0.00318126	0.00174667	0.00140955	0.2822	0.0809	0.8686	0.9106	0.75	0.75	0.708333	0.8	0.809524	1	1	0.4795	0.617075
ZOTU_9	Bacteria	Firmicutes	Negativicutes	Selenomonadales	Veillonellaceae	Veillonella	Veillonella_dispar	0.0156372	0.0117631	0.0153803	0.016488	0.00981895	0.3	0.94	0.88	0.076	0.958333	0.958333	0.916667	0.95	0.952381	2	1	2	2
ZOTU_69	Bacteria	Firmicutes	Negativicutes	Selenomonadales	Veillonellaceae	Unassigned	Unassigned	0.00205259	0.00028058	0.000757571	0.00148789	0.00190578	0.02	0.086	0.52	0.85	0.958333	0.458333	0.583333	0.75	0.857143	0.00149616	0.00766076	0.133614	0.617075
ZOTU_725	Bacteria	Firmicutes	Negativicutes	Selenomonadales	Veillonellaceae	Schwartzia	Schwartzia_succinivorans	0.000196896	6.34445e-05	1.33577e-05	1.20331e-05	0.000155964	0.12	0.03	0.04	0.63	0.5	0.208333	0.125	0.15	0.333333	0.0233422	0.0158613	0.0770999	0.617075
ZOTU_93	Bacteria	Firmicutes	Clostridia	Clostridiales	Peptostreptococcaceae	Filifactor	Unassigned	0.00172245	0.0015602	0.000700836	0.000955013	0.000633955	0.656	0.00613	0.08	0.012	0.958333	0.958333	0.791667	0.75	0.857143	1	0.133614	0.0736383	0.4795
ZOTU_94	Bacteria	Fusobacteria	Fusobacteriia	Fusobacteriales	Fusobacteriaceae	Fusobacterium	Fusobacterium_nucleatum_subsp._animalis	0.00217451	0.00111494	0.000574321	0.00139076	0.00497884	0.23	0.07	0.4	0.0023	1	0.875	0.791667	0.9	1	0.248213	0.0736383	0.4795	2
ZOTU_96	Bacteria	Firmicutes	Negativicutes	Selenomonadales	Veillonellaceae	Dialister	Dialister_invisus	0.00160958	0.000430921	0.000303716	0.000432957	0.00231619	0.00705	0.00297	0.01153	0.09893	1	0.666667	0.583333	0.75	0.904762	0.0133283	0.00442653	0.0736383	1
ZOTU_97	Bacteria	Firmicutes	Clostridia	Clostridiales	Lachnospiraceae	Stomatobaculum	Stomatobaculum_longum	0.000901292	0.000594924	0.000374125	0.000224451	0.000865967	0.424	0.17	0.11	0.94	0.75	0.541667	0.25	0.4	0.666667	0.2278	0.00328346	0.148915	1
ZOTU_98	Bacteria	Bacteroidetes	Bacteroidia	Bacteroidales	Porphyromonadaceae	Porphyromonas	Porphyromonas_gingivalis	0.00209044	0.0011331	0.000471086	0.000473102	0.000370034	0.182	0.025	0.04	0.029	0.625	0.5	0.375	0.4	0.428571	0.248213	0.0412268	0.133614	0.248213
ZOTU_99	Bacteria	Proteobacteria	Epsilonproteobacteria	Campylobacterales	Campylobacteraceae	Campylobacter	Campylobacter_rectus	0.00172531	0.00565366	0.00246473	0.00258262	0.00196919	0.0453	0.7031	0.6865	0.9059	1	1	1	0.95	1	2	2	1	2
