# Supplementary material for: Azithromycin Exposure Induces Transient Microbial Composition Shifts and Decreases the Airway Microbiota Resilience from Outdoor PM2.5 Stress in Healthy Adults: a Randomized, Double-Blind, Placebo-Controlled Trial
Source: Microbiol Spectr. 2023 Apr 24;11(3):e02066-22. doi: 10.1128/spectrum.02066-22 (PMC10269807; doi:10.1128/spectrum.02066-22)
Supplement: Supplemental file 4 — Supplemental material. Download spectrum.02066-22-s0004.xlsx, XLSX file, 0.01 MB [file spectrum.02066-22-s0004.xlsx]

## Sheet: Azithromycin detection rate
The number of ZOTUs whose detection rate shifts or returns to the baseline level across the five timepoints.
N1	N2	Number
D0	D60 no return	16	1
D0	D60	25	2
D14 no return	D30	13	3
D0	D30	33	4
D30 no return	D60	6	5
D0	D14	40	6
D0	D4	216	7
D4	D14 no return	21	8
D4	D14	195	9
D14	D30 no return	9	10
D14	D30	222	11
D14 no return	D60 no return	4	12
D14 no return	D60	4	13
D30	D60 no return	8	14
D30	D60	264	15
D30 no return	D60 no return	3	16

## Sheet: Azithromycin detection rate OW
The number of ZOTUs whose detection rate shifts or returns to the baseline level across the five timepoints.
N1	N2	Number
D0	D60 no return	25	1	21.2629
D0	D60	21	2	17.8608
D14 no return	D30	22	3	18.7113
D0	D30	37	4	31.4691
D30 no return	D60	6	5	5.10309
D0	D14	48	6	40.8247
D0	D4	257	7	218.582
D4	D14 no return	36	8	30.6186
D4	D14	221	9	187.964
D14	D30 no return	11	10	9.35567
D14	D30	258	11	219.433
D14 no return	D60 no return	5	12	4.25258
D14 no return	D60	9	13	7.65464
D30	D60 no return	11	14	9.35567
D30	D60	306	15	260.258
D30 no return	D60 no return	5	16	4.25258

## Sheet: Azithromycin relative abundance
The number of ZOTUs whose relative abundance shifts or returns to the baseline level across the five timepoints.
N1	N2	Number
D0	D60 no return	13	1
D0	D60	11	2
D14 no return	D30	22	3
D0	D30	12	4
D30 no return	D60	20	5
D0	D14	36	6
D0	D4	258	7
D4	D14 no return	38	8
D4	D14	220	9
D14	D30 no return	25	10
D14	D30	231	11
D14 no return	D60 no return	5	12
D14 no return	D60	11	13
D30	D60 no return	20	14
D30	D60	245	15
D30 no return	D60 no return	5	16

## Sheet: AZM relative abundance OW
The number of ZOTUs whose relative abundance shifts or returns to the baseline level across the five timepoints.
N1	N2	Number
D0	D60 no return	17	1	14.4588
D0	D60	14	2	11.9072
D14 no return	D30	26	3	22.1134
D0	D30	17	4	14.4588
D30 no return	D60	17	5	14.4588
D0	D14	38	6	32.3196
D0	D4	302	7	256.856
D4	D14 no return	45	8	38.2732
D4	D14	257	9	218.582
D14	D30 no return	26	10	22.1134
D14	D30	269	11	228.789
D14 no return	D60 no return	11	12	9.35567
D14 no return	D60	8	13	6.80412
D30	D60 no return	52	14	44.2268
D30	D60	260	15	221.134
D30 no return	D60 no return	9	16	7.65464
